# Supplementary material for: An Nrf2-NF-κB Crosstalk Controls Hepatocyte Proliferation in the Normal and Injured Liver
Source: Cell Mol Gastroenterol Hepatol. 2025 Feb 17;19(7):101480. doi: 10.1016/j.jcmgh.2025.101480 (PMC12198031; doi:10.1016/j.jcmgh.2025.101480)
Supplement: Supplementary Table S1 [file mmc1.xlsx]

## Sheet: Nrf2 DEGs
Table S1. Significantly differentially expressed genes in Nrf2 defficient hepatocytes
Identifier	Gene Name	FDR	Log2 Fold Change
ENSMUSG00000027811	4930579G24Rik	0.027809	-1.75627
ENSMUSG00000070814	6330408A02Rik	0.000863496	2.01759
ENSMUSG00000038768	9130409I23Rik	1.17953e-09	-4.44698
ENSMUSG00000036872	Abcc12	0.0119211	-5.80106
ENSMUSG00000020865	Abcc3	1.50915e-05	-4.13148
ENSMUSG00000029802	Abcg2	3.10517e-06	-1.1659
ENSMUSG00000010651	Acaa1b	0.000366842	-1.11008
ENSMUSG00000021226	Acot2	0.048583	-1.2524
ENSMUSG00000030945	Acsm2	0.00099701	-2.98369
ENSMUSG00000032363	Adamts7	0.0112818	1.23829
ENSMUSG00000042429	Adora1	3.10517e-06	-1.62862
ENSMUSG00000029314	Agpat9	3.03721e-06	-2.15254
ENSMUSG00000012123	Aim1l	0.0313957	1.97842
ENSMUSG00000032786	Alas1	0.000193395	-2.53934
ENSMUSG00000063558	Aox1	3.68118e-24	-2.29513
ENSMUSG00000029032	Arhgef16	2.30119e-12	-2.48661
ENSMUSG00000028238	Atp6v0d2	0.000112026	2.39642
ENSMUSG00000020897	Aurkb	0.0359527	-5.69368
ENSMUSG00000038599	Capn8	0.000387672	-1.85297
ENSMUSG00000027559	Car3	2.61249e-16	1.14658
ENSMUSG00000040828	Catsperd	0.000387672	1.75401
ENSMUSG00000006362	Cbfa2t3	0.00260185	-2.77675
ENSMUSG00000027474	Ccm2l	0.000230682	2.57569
ENSMUSG00000028755	Cda	3.66882e-06	-1.65896
ENSMUSG00000078964	Ces1b	3.54901e-54	-2.63474
ENSMUSG00000056973	Ces1d	2.18583e-06	-1.18716
ENSMUSG00000031725	Ces1f	0.000371075	-1.03254
ENSMUSG00000057074	Ces1g	8.98096e-20	-2.78608
ENSMUSG00000061825	Ces2c	1.29879e-05	-2.81861
ENSMUSG00000022041	Chrna2	0.00296096	-1.59343
ENSMUSG00000074240	Cib3	7.00894e-06	-2.22882
ENSMUSG00000030278	Cidec	0.0463719	-2.34948
ENSMUSG00000039953	Clstn1	0.000558527	3.11386
ENSMUSG00000051262	Cml3	0.00519825	-7.59491
ENSMUSG00000026853	Crat	0.000819786	-1.02677
ENSMUSG00000040713	Creg1	6.05533e-07	-1.05203
ENSMUSG00000030284	Creld1	1.17671e-06	-1.11631
ENSMUSG00000003555	Cyp17a1	0.0337773	2.05212
ENSMUSG00000061292	Cyp3a59	2.45045e-07	-1.1846
ENSMUSG00000066072	Cyp4a10	0.0349559	-3.00835
ENSMUSG00000078597	Cyp4a12b	3.33779e-11	-1.96342
ENSMUSG00000028715	Cyp4a14	0.0491451	-3.18209
ENSMUSG00000028712	Cyp4a31	9.45494e-07	-2.24944
ENSMUSG00000063929	Cyp4a32	2.42149e-09	-1.04012
ENSMUSG00000039519	Cyp7b1	0.011091	-1.22037
ENSMUSG00000027068	Dhrs9	0.03612	-1.16192
ENSMUSG00000061322	Dnaic1	0.00125856	2.24787
ENSMUSG00000046179	E2f8	0.00697929	-1.73057
ENSMUSG00000022853	Ehhadh	4.75935e-06	-1.41116
ENSMUSG00000090264	Eif4ebp3	0.00844421	-1.36148
ENSMUSG00000044072	Eml6	0.0435973	2.16994
ENSMUSG00000028445	Enho	0.000150313	1.24947
ENSMUSG00000063524	Eno1	1.05224e-11	-1.19301
ENSMUSG00000059040	Eno1b	2.1236e-27	7.64135
ENSMUSG00000021236	Entpd5	1.03213e-08	-1.45585
ENSMUSG00000006445	Epha2	3.92674e-05	-1.22348
ENSMUSG00000038776	Ephx1	3.47887e-19	-1.9652
ENSMUSG00000006218	Fam131c	0.0182746	1.4686
ENSMUSG00000029059	Fam213b	7.61183e-17	1.77799
ENSMUSG00000029001	Fbxo44	1.91229e-08	-4.46422
ENSMUSG00000030827	Fgf21	0.000123498	-1.58645
ENSMUSG00000022215	Fitm1	0.00167034	-1.46726
ENSMUSG00000026657	Frmd4a	0.027288	1.37845
ENSMUSG00000036904	Fzd8	0.00136106	1.38637
ENSMUSG00000032350	Gclc	2.04071e-07	-1.22014
ENSMUSG00000062382	Gm10116	0.017613	-1.46068
ENSMUSG00000078496	Gm13152	6.7337e-10	-7.54813
ENSMUSG00000078495	Gm13157	2.45045e-07	-4.88676
ENSMUSG00000101645	Gm28635	1.70703e-05	-23.4846
ENSMUSG00000020176	Grb10	0.00591852	-1.89846
ENSMUSG00000001986	Gria3	0.0476932	1.105
ENSMUSG00000074183	Gsta1	0.00112959	-4.37202
ENSMUSG00000057933	Gsta2	2.0269e-20	-2.36744
ENSMUSG00000032348	Gsta4	3.76613e-05	-1.12145
ENSMUSG00000058135	Gstm1	5.16338e-46	-2.96695
ENSMUSG00000004038	Gstm3	3.43001e-07	-2.97418
ENSMUSG00000027890	Gstm4	6.33362e-08	-1.44443
ENSMUSG00000060803	Gstp1	3.86955e-06	-1.23792
ENSMUSG00000038155	Gstp2	0.000193395	-2.32458
ENSMUSG00000043510	Hscb	0.014701	1.34146
ENSMUSG00000024694	Keg1	1.27889e-17	-1.85498
ENSMUSG00000031640	Klkb1	0.0463719	-8.601
ENSMUSG00000063704	Mapk15	8.73727e-07	-2.09649
ENSMUSG00000030605	Mfge8	0.0242362	-1.43291
ENSMUSG00000029022	Miip	1.07714e-17	-2.0864
ENSMUSG00000046805	Mpeg1	0.000336573	1.22711
ENSMUSG00000040675	Mthfd1l	0.0408157	-2.13305
ENSMUSG00000094793	Mup12	1.08073e-18	-1.71368
ENSMUSG00000073830	Mup14	0.0102435	-1.15217
ENSMUSG00000078672	Mup20	0.000133249	-1.44753
ENSMUSG00000027698	Nceh1	6.9476e-07	-1.29512
ENSMUSG00000015839	Nfe2l2	2.42149e-09	1.20479
ENSMUSG00000078817	Nlrp12	3.283e-09	-1.55042
ENSMUSG00000003849	Nqo1	0.000348815	-1.40884
ENSMUSG00000005677	Nr1i3	1.19924e-07	-1.23096
ENSMUSG00000038370	Pcp4l1	0.000233195	-1.55987
ENSMUSG00000028525	Pde4b	1.7884e-06	1.66762
ENSMUSG00000019577	Pdk4	0.0422996	-1.55024
ENSMUSG00000035357	Pdzrn3	0.000366842	-1.92064
ENSMUSG00000031379	Pir	5.97816e-07	-1.06389
ENSMUSG00000026640	Plxna2	0.0318937	1.19034
ENSMUSG00000059060	Rad51b	0.0168758	-2.32158
ENSMUSG00000049044	Rapgef4	7.08743e-06	-1.31727
ENSMUSG00000056666	Retsat	1.35348e-07	-1.11871
ENSMUSG00000028236	Sdr16c5	0.0243571	-7.11256
ENSMUSG00000042842	Serpinb6b	0.0061756	-1.85796
ENSMUSG00000019970	Sgk1	2.77429e-07	1.88768
ENSMUSG00000045775	Slc16a5	0.0381648	-1.753
ENSMUSG00000018900	Slc22a5	0.00172405	-1.11043
ENSMUSG00000022003	Slc25a30	0.0199094	-2.06717
ENSMUSG00000040740	Slc25a34	0.0282572	-1.35587
ENSMUSG00000060181	Slc35e3	2.0279e-10	-1.41828
ENSMUSG00000020538	Srebf1	0.00272489	1.0785
ENSMUSG00000032802	Srxn1	6.1747e-10	-1.32485
ENSMUSG00000079442	St6galnac4	0.000348815	2.87525
ENSMUSG00000023122	Sult1c2	0.0114812	1.21982
ENSMUSG00000023805	Synj2	0.000863496	1.3293
ENSMUSG00000054453	Sytl5	0.0300413	2.67395
ENSMUSG00000020778	Ten1	0.0053265	-1.51761
ENSMUSG00000040616	Tmem51	3.33203e-24	2.7806
ENSMUSG00000060519	Tor3a	0.0178376	-1.66773
ENSMUSG00000049580	Tsku	0.0361978	-3.45623
ENSMUSG00000047719	Ubiad1	3.32101e-17	1.31761
ENSMUSG00000033685	Ucp2	0.00684109	-1.67381
ENSMUSG00000029201	Ugdh	2.7801e-08	-1.58223
ENSMUSG00000054545	Ugt1a6a	3.18564e-08	-1.4974
ENSMUSG00000035836	Ugt2b1	1.58758e-09	-1.07448
ENSMUSG00000035811	Ugt2b35	1.3597e-27	-2.19075
ENSMUSG00000070704	Ugt2b36	6.64834e-13	-1.27079
ENSMUSG00000054630	Ugt2b5	4.77839e-27	-1.93887
ENSMUSG00000037440	Vnn1	7.74515e-15	-1.86586
ENSMUSG00000051076	Vtcn1	0.000112026	-5.14071
ENSMUSG00000031370	Zrsr2	0.000331392	1.26807
