# Supplementary material for: An Nrf2-NF-κB Crosstalk Controls Hepatocyte Proliferation in the Normal and Injured Liver
Source: Cell Mol Gastroenterol Hepatol. 2025 Feb 17;19(7):101480. doi: 10.1016/j.jcmgh.2025.101480 (PMC12198031; doi:10.1016/j.jcmgh.2025.101480)
Supplement: Supplementary Table S2 [file mmc2.xlsx]

## Sheet: p65 DEGs
Table S2. Significantly differentially expressed genes in p65 defficient hepatocytes
Identifier	Gene Name	FDR	Log2 Fold Change
ENSMUSG00000036469	2900024D24Rik	0.0147558	2.65164
ENSMUSG00000040591	1110051M20Rik	0.0137531	1.49742
ENSMUSG00000023873	1700010I14Rik	0.0235245	-1.96582
ENSMUSG00000078612	1700024P16Rik	2.40923e-06	-1.43551
ENSMUSG00000032840	2410131K14Rik	0.000978692	1.01697
ENSMUSG00000020381	3010026O09Rik	2.22796e-09	-1.74516
ENSMUSG00000020101	4632428N05Rik	1.66288e-05	2.73632
ENSMUSG00000044906	4930503L19Rik	0.0216773	2.82185
ENSMUSG00000037270	4932438A13Rik	2.8382e-10	-1.10343
ENSMUSG00000090369	4933411K16Rik	0.0458987	1.42683
ENSMUSG00000031824	6430548M08Rik	0.0164866	1.24538
ENSMUSG00000039620	6430573F11Rik	0.00496004	-1.76688
ENSMUSG00000048489	8430408G22Rik	8.46564e-05	-2.43136
ENSMUSG00000069892	9930111J21Rik2	0.0011389	3.29867
ENSMUSG00000045838	A430105I19Rik	0.00121739	2.33576
ENSMUSG00000057191	AB124611	0.010694	3.44368
ENSMUSG00000023088	Abcc1	0.0394147	2.76914
ENSMUSG00000022822	Abcc5	0.00504017	1.93755
ENSMUSG00000030249	Abcc9	3.65365e-09	3.60508
ENSMUSG00000024030	Abcg1	0.046354	1.88267
ENSMUSG00000007950	Abhd8	0.00421511	-1.20404
ENSMUSG00000017631	Abr	0.00540172	1.40064
ENSMUSG00000032724	Abtb2	7.94845e-08	-1.72949
ENSMUSG00000010651	Acaa1b	5.86816e-10	-1.65041
ENSMUSG00000038007	Acer2	0.00194016	1.53195
ENSMUSG00000079355	Ackr4	0.0269395	2.74647
ENSMUSG00000072949	Acot1	0.00443665	-2.82609
ENSMUSG00000021226	Acot2	0.00119569	-1.54856
ENSMUSG00000035948	Acss3	1.59016e-05	-1.12288
ENSMUSG00000000530	Acvrl1	0.00297715	3.01611
ENSMUSG00000017697	Ada	0.00313575	2.0616
ENSMUSG00000025964	Adam23	0.000448461	2.12484
ENSMUSG00000025473	Adam8	0.00786027	5.78017
ENSMUSG00000022057	Adamdec1	0.0359508	2.90554
ENSMUSG00000024299	Adamts10	0.00771632	1.58532
ENSMUSG00000036040	Adamtsl2	0.0188255	4.15951
ENSMUSG00000015850	Adamtsl4	0.0489491	2.5973
ENSMUSG00000020262	Adarb1	4.44352e-09	1.30463
ENSMUSG00000026489	Adck3	4.40703e-23	-1.98104
ENSMUSG00000022550	Adck5	4.99041e-07	-1.23078
ENSMUSG00000022220	Adcy4	2.07886e-05	3.5217
ENSMUSG00000022994	Adcy6	9.09712e-13	1.0629
ENSMUSG00000031659	Adcy7	0.0208972	2.94115
ENSMUSG00000050994	Adgb	0.0443481	3.19609
ENSMUSG00000045730	Adrb2	0.0305016	3.50041
ENSMUSG00000044811	AF251705	0.00208595	3.03624
ENSMUSG00000033032	Afap1l1	0.0324408	1.86637
ENSMUSG00000029007	Agtrap	0.00770666	1.77002
ENSMUSG00000019256	Ahr	0.00930576	1.02826
ENSMUSG00000073490	AI607873	6.83615e-06	2.92949
ENSMUSG00000024397	Aif1	0.00135646	2.49552
ENSMUSG00000039158	Akna	0.00578165	3.39694
ENSMUSG00000029762	Akr1b8	0.0124776	1.95914
ENSMUSG00000002661	Alkbh7	5.26864e-07	-1.19882
ENSMUSG00000028028	Alpk1	0.0452304	1.88751
ENSMUSG00000048218	Amigo2	0.0496123	1.09343
ENSMUSG00000013076	Amotl1	0.00129	2.10703
ENSMUSG00000004105	Angptl2	1.70188e-05	3.49387
ENSMUSG00000034647	Ankrd12	0.003165	1.66311
ENSMUSG00000032249	Anp32a	2.8004e-06	-1.0243
ENSMUSG00000024659	Anxa1	0.0126734	3.2101
ENSMUSG00000032231	Anxa2	0.00903469	1.55559
ENSMUSG00000021824	Ap3m1	7.8661e-06	1.06575
ENSMUSG00000031539	Ap3m2	0.0244844	1.32422
ENSMUSG00000026786	Apbb1ip	0.000847984	3.52529
ENSMUSG00000040613	Apobec1	4.54242e-06	-1.07162
ENSMUSG00000042759	Apobr	0.00163006	3.9349
ENSMUSG00000004655	Aqp1	1.59244e-07	2.01183
ENSMUSG00000042797	Aqp11	1.52269e-14	1.71815
ENSMUSG00000030762	Aqp8	4.78417e-09	-1.55551
ENSMUSG00000054277	Arfgap3	5.12392e-06	1.46298
ENSMUSG00000025154	Arhgap19	0.0421091	1.30402
ENSMUSG00000057315	Arhgap24	3.98496e-13	-2.39298
ENSMUSG00000034255	Arhgap27	0.00354161	3.55894
ENSMUSG00000048865	Arhgap30	0.00504514	2.96797
ENSMUSG00000022799	Arhgap31	3.838e-06	2.91178
ENSMUSG00000040345	Arhgap9	0.0185221	2.70995
ENSMUSG00000030220	Arhgdib	1.56427e-06	2.68633
ENSMUSG00000052921	Arhgef15	0.00895976	1.88583
ENSMUSG00000032875	Arhgef17	0.0322262	4.2367
ENSMUSG00000036885	Arhgef26	0.00285072	1.16078
ENSMUSG00000031133	Arhgef6	0.00288884	3.3938
ENSMUSG00000047446	Arl4a	4.89596e-14	-1.69485
ENSMUSG00000049866	Arl4c	0.0139586	3.09311
ENSMUSG00000062590	Armc9	0.00538681	-1.01317
ENSMUSG00000033460	Armcx1	0.016033	2.8437
ENSMUSG00000049804	Armcx4	2.07352e-13	4.56654
ENSMUSG00000055116	Arntl	2.84947e-24	-4.91025
ENSMUSG00000018909	Arrb1	0.000171983	2.84729
ENSMUSG00000020604	Arsg	1.24463e-07	-1.11135
ENSMUSG00000052632	Asap2	2.97361e-05	-3.2471
ENSMUSG00000029752	Asns	0.0300028	2.07527
ENSMUSG00000026463	Atp2b4	2.1652e-05	2.25082
ENSMUSG00000028238	Atp6v0d2	1.2081e-06	2.69988
ENSMUSG00000060671	Atp8b2	0.00494025	2.41655
ENSMUSG00000002602	Axl	2.6057e-06	2.99554
ENSMUSG00000031803	B3gnt3	0.0422621	2.28078
ENSMUSG00000040605	Bace2	0.00554581	1.77714
ENSMUSG00000025612	Bach1	0.000159047	1.05733
ENSMUSG00000037922	Bank1	0.0449428	3.73562
ENSMUSG00000052712	BC004004	6.20799e-17	-1.13935
ENSMUSG00000047515	BC049715	0.0470966	3.04703
ENSMUSG00000089929	Bcl2a1b	0.0392953	3.79509
ENSMUSG00000030814	Bcl7c	0.000330237	-1.0379
ENSMUSG00000038256	Bcl9	0.0226239	1.16643
ENSMUSG00000048482	Bdnf	0.00439363	1.19256
ENSMUSG00000031375	Bgn	5.79349e-12	3.15009
ENSMUSG00000052271	Bhlha15	5.80414e-09	3.68491
ENSMUSG00000030103	Bhlhe40	1.30126e-07	1.66417
ENSMUSG00000030256	Bhlhe41	0.0014084	4.44433
ENSMUSG00000016758	Bik	4.58008e-05	-1.22557
ENSMUSG00000017716	Birc5	0.043861	1.80147
ENSMUSG00000027358	Bmp2	0.00282966	1.6195
ENSMUSG00000032179	Bmp5	0.000129254	3.20838
ENSMUSG00000039004	Bmp6	0.0391378	1.29573
ENSMUSG00000026278	Bok	3.98741e-06	-1.75736
ENSMUSG00000017146	Brca1	1.19049e-05	2.39513
ENSMUSG00000036478	Btg1	1.31903e-06	-1.09963
ENSMUSG00000031264	Btk	0.0435359	2.9427
ENSMUSG00000040283	Btnl9	0.000655218	2.11018
ENSMUSG00000036887	C1qa	2.57052e-08	2.79476
ENSMUSG00000036905	C1qb	4.45998e-11	2.85638
ENSMUSG00000036896	C1qc	5.9162e-10	3.17374
ENSMUSG00000017446	C1qtnf1	0.0185221	1.63517
ENSMUSG00000040552	C3ar1	5.24863e-05	4.98503
ENSMUSG00000074361	C5ar2	0.0199434	2.71885
ENSMUSG00000069806	Cacng7	0.0328737	-2.65111
ENSMUSG00000005338	Cadm3	0.00011485	3.95471
ENSMUSG00000059588	Calcrl	0.000703102	1.94
ENSMUSG00000033033	Calhm2	0.0367941	3.0653
ENSMUSG00000060371	Caln1	0.000275214	-1.31651
ENSMUSG00000019732	Calr3	0.00900851	-1.02989
ENSMUSG00000026933	Camsap1	0.0139658	1.11676
ENSMUSG00000025888	Casp1	0.0171006	2.90643
ENSMUSG00000000058	Cav2	0.0422265	1.05467
ENSMUSG00000040380	Cbln3	0.0209723	-1.47788
ENSMUSG00000089715	Cbx6	0.00164872	2.30779
ENSMUSG00000046318	Ccbe1	0.00216739	3.74339
ENSMUSG00000068114	Ccdc134	0.0098118	1.05299
ENSMUSG00000022665	Ccdc80	0.000432327	2.46511
ENSMUSG00000095098	Ccdc85b	0.00283875	1.42791
ENSMUSG00000032740	Ccdc88a	0.0222589	2.22736
ENSMUSG00000040312	Cchcr1	0.0288026	-1.13513
ENSMUSG00000004814	Ccl24	0.0453873	2.23312
ENSMUSG00000018927	Ccl6	0.000277854	2.75813
ENSMUSG00000027474	Ccm2l	0.0382857	1.47583
ENSMUSG00000027715	Ccna2	0.00448832	2.12865
ENSMUSG00000041431	Ccnb1	0.00857802	2.16648
ENSMUSG00000032218	Ccnb2	0.000327862	2.22172
ENSMUSG00000070348	Ccnd1	0.008171	2.03316
ENSMUSG00000000184	Ccnd2	0.00124783	2.14962
ENSMUSG00000002068	Ccne1	4.83061e-12	3.46533
ENSMUSG00000028212	Ccne2	0.0141874	1.74949
ENSMUSG00000029385	Ccng2	1.04536e-06	-1.24601
ENSMUSG00000049103	Ccr2	0.00714154	5.54046
ENSMUSG00000008845	Cd163	5.15946e-08	3.45434
ENSMUSG00000030577	Cd22	0.00695714	5.75801
ENSMUSG00000016496	Cd274	1.78219e-09	2.33527
ENSMUSG00000034652	Cd300a	0.000340046	2.93263
ENSMUSG00000048498	Cd300e	0.0391302	3.55
ENSMUSG00000034641	Cd300ld	4.3566e-05	2.83456
ENSMUSG00000017309	Cd300lg	0.00195258	1.91218
ENSMUSG00000029084	Cd38	3.08207e-06	2.14522
ENSMUSG00000005087	Cd44	1.30151e-05	3.4269
ENSMUSG00000040747	Cd53	0.00588016	2.70714
ENSMUSG00000026399	Cd55	0.000231472	1.78688
ENSMUSG00000015854	Cd5l	1.50717e-14	3.351
ENSMUSG00000018774	Cd68	1.61414e-05	2.56747
ENSMUSG00000028459	Cd72	0.0155517	3.18095
ENSMUSG00000024610	Cd74	1.08825e-31	4.35268
ENSMUSG00000038147	Cd84	0.00164711	2.10197
ENSMUSG00000022901	Cd86	0.0242549	2.70288
ENSMUSG00000027435	Cd93	0.0143688	1.86525
ENSMUSG00000002885	Cd97	1.73165e-06	2.85024
ENSMUSG00000028755	Cda	8.49624e-10	-2.06132
ENSMUSG00000006398	Cdc20	0.00338224	2.30661
ENSMUSG00000063838	Cdc42ep5	0.0298418	-1.55559
ENSMUSG00000021175	Cdca7l	0.0416511	4.5346
ENSMUSG00000035498	Cdcp1	0.0086462	-1.10626
ENSMUSG00000000303	Cdh1	0.000205191	-1.00603
ENSMUSG00000031871	Cdh5	8.31295e-06	2.03433
ENSMUSG00000019942	Cdk1	0.0217645	1.44146
ENSMUSG00000023067	Cdkn1a	0.00244447	-1.76066
ENSMUSG00000064284	Cdpf1	2.1652e-05	-1.25396
ENSMUSG00000050910	Cdr2l	0.00149005	3.22725
ENSMUSG00000006585	Cdt1	0.00253743	1.22376
ENSMUSG00000054169	Ceacam10	0.0343433	5.96672
ENSMUSG00000054385	Ceacam2	0.000221872	4.22923
ENSMUSG00000045328	Cenpe	0.0422544	2.48713
ENSMUSG00000026605	Cenpf	0.00214506	4.3579
ENSMUSG00000022604	Cep97	0.00882611	-1.19411
ENSMUSG00000035891	Cerk	0.011077	1.78157
ENSMUSG00000027035	Cers6	0.000314066	1.65419
ENSMUSG00000001128	Cfp	1.19049e-05	1.77538
ENSMUSG00000068876	Cgn	6.91179e-09	-1.18922
ENSMUSG00000041235	Chd7	0.00666105	1.27551
ENSMUSG00000031327	Chic1	0.000282994	-1.38713
ENSMUSG00000024843	Chka	5.08778e-12	-2.56704
ENSMUSG00000022041	Chrna2	0.00375297	-1.37656
ENSMUSG00000036599	Chst12	0.0270753	3.11831
ENSMUSG00000030930	Chst15	0.000334567	1.9807
ENSMUSG00000033350	Chst2	0.00491645	2.73498
ENSMUSG00000032640	Chsy1	2.50179e-05	1.90705
ENSMUSG00000038550	Ciart	1.52609e-05	5.59408
ENSMUSG00000074240	Cib3	4.61984e-05	-1.94172
ENSMUSG00000022504	Ciita	3.12194e-05	4.94885
ENSMUSG00000037725	Ckap2	0.00249956	3.02334
ENSMUSG00000048327	Ckap2l	0.00497669	3.31509
ENSMUSG00000046841	Ckap4	0.0069109	2.68035
ENSMUSG00000001270	Ckb	0.0084186	2.2863
ENSMUSG00000056025	Clca1	0.000376159	2.95208
ENSMUSG00000022512	Cldn1	4.52866e-18	-1.87544
ENSMUSG00000053063	Clec12a	0.00251336	2.47906
ENSMUSG00000045930	Clec14a	2.12525e-05	1.95513
ENSMUSG00000033082	Clec1a	0.00508612	3.4023
ENSMUSG00000030159	Clec1b	1.11999e-08	3.26567
ENSMUSG00000049037	Clec4a1	0.00368769	3.82394
ENSMUSG00000014542	Clec4f	0.000965509	2.69457
ENSMUSG00000074491	Clec4g	4.13497e-06	1.93093
ENSMUSG00000023349	Clec4n	0.0157317	2.60872
ENSMUSG00000079293	Clec7a	0.00321322	4.13937
ENSMUSG00000032245	Cln6	0.00288222	1.87101
ENSMUSG00000029238	Clock	9.11982e-12	-1.46368
ENSMUSG00000015357	Clpx	3.12085e-25	-2.41347
ENSMUSG00000039953	Clstn1	0.0212305	2.04718
ENSMUSG00000008153	Clstn3	0.00207189	-1.96314
ENSMUSG00000042190	Cmklr1	0.0201802	2.89982
ENSMUSG00000079494	Cml5	0.0268626	-2.78873
ENSMUSG00000020638	Cmpk2	0.000923853	-1.35709
ENSMUSG00000031875	Cmtm3	0.00346437	2.84035
ENSMUSG00000004665	Cnn2	0.000233407	2.60083
ENSMUSG00000062585	Cnr2	6.71606e-05	2.29594
ENSMUSG00000028444	Cntfr	0.0222156	2.5894
ENSMUSG00000022371	Col14a1	1.69939e-05	3.33569
ENSMUSG00000028339	Col15a1	0.00117159	-1.4096
ENSMUSG00000040690	Col16a1	0.00854921	5.56099
ENSMUSG00000001506	Col1a1	1.89682e-05	7.71667
ENSMUSG00000029661	Col1a2	1.69939e-05	3.74105
ENSMUSG00000079465	Col4a3	0.0496902	5.79958
ENSMUSG00000026837	Col5a1	0.00442681	4.05076
ENSMUSG00000026042	Col5a2	0.0461849	3.15466
ENSMUSG00000001119	Col6a1	0.00710279	3.52627
ENSMUSG00000020241	Col6a2	0.020743	3.706
ENSMUSG00000038591	Colec10	9.74481e-07	2.88036
ENSMUSG00000036655	Colec11	1.34108e-07	3.18326
ENSMUSG00000025981	Coq10b	0.00934173	1.6062
ENSMUSG00000005220	Corin	5.22664e-13	7.66654
ENSMUSG00000030707	Coro1a	0.0103752	2.57463
ENSMUSG00000031827	Cotl1	0.000176909	2.01803
ENSMUSG00000025586	Cpeb1	0.0109415	1.13909
ENSMUSG00000020183	Cpm	0.00659588	1.14245
ENSMUSG00000048200	Cracr2b	0.00957608	2.49415
ENSMUSG00000026853	Crat	1.58183e-14	-1.94547
ENSMUSG00000038648	Creb3l2	0.00287213	1.29102
ENSMUSG00000063889	Crem	2.19687e-05	-1.23174
ENSMUSG00000006356	Crip2	6.84484e-10	-1.50026
ENSMUSG00000003623	Crot	9.67256e-11	-1.39244
ENSMUSG00000068742	Cry2	5.03522e-09	1.26045
ENSMUSG00000014599	Csf1	0.000786231	1.54613
ENSMUSG00000024621	Csf1r	0.000449329	2.93709
ENSMUSG00000071714	Csf2rb2	0.00934735	3.06015
ENSMUSG00000028859	Csf3r	0.0177288	3.48423
ENSMUSG00000026421	Csrp1	5.35467e-05	1.28758
ENSMUSG00000074874	Ctla2b	0.0103752	2.87782
ENSMUSG00000038642	Ctss	6.9206e-20	3.38832
ENSMUSG00000042589	Cux2	0.0104172	3.82717
ENSMUSG00000029380	Cxcl1	0.0188859	1.71633
ENSMUSG00000021508	Cxcl14	0.00858449	2.15806
ENSMUSG00000018920	Cxcl16	0.000285638	1.69304
ENSMUSG00000006519	Cyba	0.000382262	2.30281
ENSMUSG00000015340	Cybb	1.19884e-14	3.84248
ENSMUSG00000020810	Cygb	0.00265508	3.63721
ENSMUSG00000074254	Cyp2a4	3.78759e-07	9.79779
ENSMUSG00000005547	Cyp2a5	0.0220075	2.306
ENSMUSG00000030483	Cyp2b10	0.0118607	1.57615
ENSMUSG00000056035	Cyp3a11	0.000450157	-1.03746
ENSMUSG00000066072	Cyp4a10	0.000191101	-3.98631
ENSMUSG00000066071	Cyp4a12a	0.000275032	-1.13158
ENSMUSG00000078597	Cyp4a12b	4.67122e-05	-1.25261
ENSMUSG00000028715	Cyp4a14	7.06512e-05	-4.64406
ENSMUSG00000028712	Cyp4a31	9.68784e-15	-3.29682
ENSMUSG00000063929	Cyp4a32	2.27818e-10	-1.07516
ENSMUSG00000028713	Cyp4b1	2.50023e-06	2.23702
ENSMUSG00000028240	Cyp7a1	0.00190448	3.1822
ENSMUSG00000062563	Cys1	0.000160243	1.2469
ENSMUSG00000041134	Cyyr1	0.0243578	1.46968
ENSMUSG00000022150	Dab2	0.000258479	1.8718
ENSMUSG00000059824	Dbp	0.00529605	4.38095
ENSMUSG00000019929	Dcn	2.58909e-14	3.65195
ENSMUSG00000007039	Ddah2	0.0145347	2.92395
ENSMUSG00000020182	Ddc	4.8888e-10	-1.99338
ENSMUSG00000037697	Ddhd1	2.04818e-07	-1.14116
ENSMUSG00000044748	Defb1	0.0294959	-2.62122
ENSMUSG00000026502	Desi2	4.78847e-06	-1.13129
ENSMUSG00000027068	Dhrs9	5.35059e-20	-4.31715
ENSMUSG00000017830	Dhx58	1.1357e-06	-1.03394
ENSMUSG00000040035	Disp2	0.0216421	3.7205
ENSMUSG00000027314	Dll4	0.00118571	2.45832
ENSMUSG00000045103	Dmd	3.72578e-08	1.09072
ENSMUSG00000030409	Dmpk	0.00289635	1.55534
ENSMUSG00000034278	Dnajc17	0.0137531	-1.01098
ENSMUSG00000025279	Dnase1l3	6.10257e-11	2.34975
ENSMUSG00000027478	Dnmt3b	5.2803e-06	-2.34584
ENSMUSG00000038608	Dock10	0.000361344	3.9105
ENSMUSG00000020143	Dock2	0.0120415	3.28173
ENSMUSG00000022102	Dok2	0.0189809	2.80201
ENSMUSG00000039497	Dse	0.000194369	2.58066
ENSMUSG00000039982	Dtx4	5.18157e-13	-2.40594
ENSMUSG00000053716	Dusp7	0.000183857	1.63836
ENSMUSG00000037887	Dusp8	0.0353128	-1.64101
ENSMUSG00000033788	Dysf	0.000764939	2.36632
ENSMUSG00000095061	E030018B13Rik	0.00918851	5.29185
ENSMUSG00000043439	E130012A19Rik	0.0496902	1.04494
ENSMUSG00000046179	E2f8	0.0102185	-1.43467
ENSMUSG00000072596	Ear2	0.000519107	3.31867
ENSMUSG00000028108	Ecm1	2.62515e-10	2.96208
ENSMUSG00000031616	Ednra	0.0110232	4.3468
ENSMUSG00000022122	Ednrb	4.0365e-06	5.03454
ENSMUSG00000035064	Eef2k	2.06063e-07	1.33431
ENSMUSG00000020467	Efemp1	0.021022	2.36477
ENSMUSG00000040659	Efhd2	1.39872e-15	1.3556
ENSMUSG00000001300	Efnb2	0.0284881	1.98517
ENSMUSG00000026921	Egfl7	0.026733	1.28531
ENSMUSG00000037868	Egr2	0.043861	-3.56428
ENSMUSG00000024065	Ehd3	0.000512105	1.62471
ENSMUSG00000022853	Ehhadh	3.50053e-11	-1.86293
ENSMUSG00000093661	Eif4e3	6.47902e-07	2.43138
ENSMUSG00000031103	Elf4	3.39652e-05	4.8125
ENSMUSG00000056698	Elmod3	0.000394016	-1.03714
ENSMUSG00000038754	Elovl3	5.19362e-08	-3.46713
ENSMUSG00000032349	Elovl5	0.000327868	-1.28995
ENSMUSG00000039167	Eltd1	0.000467308	1.88094
ENSMUSG00000029163	Emilin1	2.7964e-05	2.14264
ENSMUSG00000058070	Eml1	0.0300052	2.32591
ENSMUSG00000004730	Emr1	1.06221e-06	3.12286
ENSMUSG00000032915	Emr4	0.000327868	2.93855
ENSMUSG00000026814	Eng	5.34642e-08	2.31984
ENSMUSG00000048120	Entpd1	0.00208156	3.12523
ENSMUSG00000025192	Entpd7	0.0126734	1.17332
ENSMUSG00000019978	Epb4.1l2	0.0059715	1.03914
ENSMUSG00000015766	Eps8	0.0123297	4.78712
ENSMUSG00000025504	Eps8l2	5.67617e-08	-1.26254
ENSMUSG00000022014	Epsti1	0.00391519	3.94952
ENSMUSG00000001946	Esam	1.19682e-05	2.20771
ENSMUSG00000064254	Ethe1	3.04475e-08	-1.09623
ENSMUSG00000032035	Ets1	0.000107777	1.52161
ENSMUSG00000021262	Evl	0.00689635	2.97787
ENSMUSG00000011263	Exoc3l2	0.000484051	1.64117
ENSMUSG00000028838	Extl1	0.0264376	1.14629
ENSMUSG00000023057	Fabp2	1.50473e-09	-1.42489
ENSMUSG00000056069	Fam105a	0.0167536	4.29963
ENSMUSG00000021750	Fam107a	0.0107431	5.95619
ENSMUSG00000026483	Fam129a	0.000169908	3.01311
ENSMUSG00000051000	Fam160a1	3.67861e-07	-1.49879
ENSMUSG00000050530	Fam171a1	0.00221509	2.06524
ENSMUSG00000078670	Fam174b	0.00254043	2.43228
ENSMUSG00000038233	Fam198a	6.10257e-11	-1.96649
ENSMUSG00000044071	Fam19a2	0.029133	5.3207
ENSMUSG00000020589	Fam49a	0.000923175	3.34165
ENSMUSG00000030956	Fam53b	2.46958e-05	1.09081
ENSMUSG00000074577	Fam65c	0.0381717	2.96682
ENSMUSG00000032224	Fam81a	0.00399776	1.37308
ENSMUSG00000022408	Fam83f	0.0453631	-1.46258
ENSMUSG00000043068	Fam89a	7.75781e-05	-1.8139
ENSMUSG00000021186	Fbln5	0.00314322	5.35793
ENSMUSG00000027204	Fbn1	0.040307	3.06744
ENSMUSG00000055401	Fbxo6	1.10511e-08	-1.03042
ENSMUSG00000058715	Fcer1g	7.16503e-07	2.9826
ENSMUSG00000026656	Fcgr2b	1.50243e-06	1.87342
ENSMUSG00000059498	Fcgr3	3.21844e-08	3.88185
ENSMUSG00000059089	Fcgr4	2.70794e-10	4.24347
ENSMUSG00000026938	Fcna	0.000161194	2.09512
ENSMUSG00000024965	Fermt3	0.046021	1.91265
ENSMUSG00000024013	Fgd2	0.00256563	3.49221
ENSMUSG00000031565	Fgfr1	0.021938	1.39571
ENSMUSG00000039899	Fgl2	0.000103377	4.20802
ENSMUSG00000024222	Fkbp5	0.00669598	1.98892
ENSMUSG00000031328	Flna	0.00219729	1.56953
ENSMUSG00000025278	Flnb	2.79157e-05	1.1069
ENSMUSG00000029648	Flt1	0.00676652	1.63913
ENSMUSG00000020357	Flt4	4.46311e-06	2.09658
ENSMUSG00000023008	Fmnl3	0.036025	1.52502
ENSMUSG00000040170	Fmo2	0.00114934	2.32766
ENSMUSG00000061175	Fnip2	4.12041e-06	1.07684
ENSMUSG00000032725	Folr2	0.00312765	1.95486
ENSMUSG00000003545	Fosb	0.0049824	-3.81589
ENSMUSG00000040891	Foxa3	3.75173e-09	1.02689
ENSMUSG00000001517	Foxm1	0.0378274	1.92441
ENSMUSG00000009566	Fpgs	1.42509e-09	-1.10938
ENSMUSG00000045551	Fpr1	0.00078362	3.55103
ENSMUSG00000026657	Frmd4a	3.95433e-08	2.4281
ENSMUSG00000021765	Fst	0.0115861	-1.54483
ENSMUSG00000022816	Fstl1	0.00418977	2.88351
ENSMUSG00000009687	Fxyd5	0.000233359	3.2006
ENSMUSG00000022148	Fyb	0.000771842	3.57285
ENSMUSG00000019843	Fyn	0.000123311	1.89359
ENSMUSG00000049791	Fzd4	2.62515e-10	1.31296
ENSMUSG00000036904	Fzd8	0.000773811	1.30067
ENSMUSG00000078650	G6pc	0.0165941	-1.59845
ENSMUSG00000004508	Gab2	0.000959186	3.34873
ENSMUSG00000028671	Gale	6.49893e-11	-2.05249
ENSMUSG00000021903	Galnt15	0.0280193	2.86996
ENSMUSG00000031608	Galnt7	0.00102472	1.17854
ENSMUSG00000027199	Gatm	0.011961	1.44744
ENSMUSG00000028270	Gbp2	9.38455e-07	2.02961
ENSMUSG00000028268	Gbp3	1.34342e-05	1.96776
ENSMUSG00000079363	Gbp4	0.00329624	2.31863
ENSMUSG00000040264	Gbp5	4.09987e-07	4.27341
ENSMUSG00000040253	Gbp7	1.83714e-06	1.63915
ENSMUSG00000034438	Gbp8	0.0283695	1.90206
ENSMUSG00000029298	Gbp9	2.91919e-06	1.95182
ENSMUSG00000032350	Gclc	3.96328e-09	-1.30872
ENSMUSG00000021943	Gdf10	0.000374712	4.42861
ENSMUSG00000072625	Gdf2	0.00343553	3.68989
ENSMUSG00000013150	Gfod2	8.90121e-05	-1.15074
ENSMUSG00000022103	Gfra2	0.0386349	3.6988
ENSMUSG00000002797	Ggct	0.000438007	-1.15761
ENSMUSG00000035778	Ggta1	0.013821	2.15436
ENSMUSG00000054435	Gimap4	0.0120408	1.47083
ENSMUSG00000047867	Gimap6	0.000265465	1.74089
ENSMUSG00000050953	Gja1	0.0332305	1.9648
ENSMUSG00000050234	Gja4	0.000313943	3.29859
ENSMUSG00000024827	Gldc	1.19719e-07	-1.30974
ENSMUSG00000026103	Gls	0.00435292	1.54496
ENSMUSG00000031286	Glt28d2	3.83129e-05	-1.21371
ENSMUSG00000011884	Gltp	0.0304195	1.86675
ENSMUSG00000026473	Glul	3.65855e-11	1.35927
ENSMUSG00000078878	Gm14305	0.0411515	-1.40831
ENSMUSG00000089951	Gm14435	0.0241962	-1.51892
ENSMUSG00000092470	Gm20518	0.0197846	3.54314
ENSMUSG00000092511	Gm20547	1.43524e-05	-21.3285
ENSMUSG00000093701	Gm21970	0.0291924	-8.75448
ENSMUSG00000098950	Gm28036	0.0273097	1.09372
ENSMUSG00000098306	Gm28040	0.0046001	-1.55298
ENSMUSG00000101645	Gm28635	6.77235e-06	-23.0492
ENSMUSG00000078606	Gm4070	0.00588354	4.16979
ENSMUSG00000068606	Gm4841	5.73699e-185	8.05193
ENSMUSG00000071633	Gm4952	1.15042e-10	-1.35522
ENSMUSG00000037849	Gm4955	0.0194453	3.82659
ENSMUSG00000096606	Gm4980	1.47583e-05	1.91703
ENSMUSG00000074634	Gm7120	0.0169579	-1.2743
ENSMUSG00000102752	Gm7694	0.0140552	1.0248
ENSMUSG00000074623	Gm826	0.0220741	1.67845
ENSMUSG00000034837	Gnat1	0.0207773	1.00309
ENSMUSG00000027669	Gnb4	0.0112079	3.54977
ENSMUSG00000028479	Gne	5.06929e-05	1.11279
ENSMUSG00000029663	Gngt1	0.0105659	-2.0416
ENSMUSG00000038811	Gngt2	0.00156727	2.46839
ENSMUSG00000046338	Gpat2	0.0347139	4.93308
ENSMUSG00000027346	Gpcpd1	0.000339322	1.15004
ENSMUSG00000022579	Gpihbp1	0.032922	1.36291
ENSMUSG00000029816	Gpnmb	0.0271085	5.71228
ENSMUSG00000056492	Gpr116	3.51536e-05	2.20914
ENSMUSG00000031486	Gpr124	3.94414e-05	2.58659
ENSMUSG00000021306	Gpr137b	0.0277489	2.74932
ENSMUSG00000058396	Gpr182	2.32002e-06	2.21178
ENSMUSG00000031785	Gpr56	0.0277489	1.72817
ENSMUSG00000060470	Gpr97	0.0279105	1.52609
ENSMUSG00000043384	Gprasp1	0.00499242	-1.01095
ENSMUSG00000034786	Gpsm3	0.0059319	2.02734
ENSMUSG00000040111	Gramd1b	0.00149339	3.32408
ENSMUSG00000004837	Grap	0.0459239	2.17989
ENSMUSG00000050069	Grem2	1.72792e-07	1.3028
ENSMUSG00000003228	Grk5	0.000494074	-1.83312
ENSMUSG00000026879	Gsn	0.00136893	4.5714
ENSMUSG00000023079	Gtf2ird1	0.000528084	-1.25897
ENSMUSG00000033910	Gucy1a3	0.0448979	2.70504
ENSMUSG00000028005	Gucy1b3	0.00197863	4.02973
ENSMUSG00000034450	Gulo	0.000596696	1.03179
ENSMUSG00000030244	Gys2	3.76902e-05	1.20801
ENSMUSG00000036594	H2-Aa	1.41093e-23	4.71572
ENSMUSG00000073421	H2-Ab1	6.0548e-26	4.42658
ENSMUSG00000073406	H2-Bl	0.00445433	3.74532
ENSMUSG00000037649	H2-DMa	7.07039e-06	3.5516
ENSMUSG00000079547	H2-DMb1	2.15682e-05	3.68342
ENSMUSG00000060586	H2-Eb1	4.56381e-20	4.23288
ENSMUSG00000073409	H2-Q6	1.62335e-07	1.11938
ENSMUSG00000053835	H2-T24	0.00913449	2.02952
ENSMUSG00000021884	Hacl1	2.96953e-14	-1.60627
ENSMUSG00000038193	Hand2	0.0143688	4.06939
ENSMUSG00000003283	Hck	0.000398578	4.16538
ENSMUSG00000022831	Hcls1	1.0742e-05	2.04428
ENSMUSG00000067567	Hdac8	0.000505333	-1.11543
ENSMUSG00000027360	Hdc	0.000154949	3.3849
ENSMUSG00000030532	Hddc3	0.000187189	-1.39896
ENSMUSG00000042807	Hecw2	0.00423568	2.44443
ENSMUSG00000075254	Heg1	0.000107756	1.36382
ENSMUSG00000028864	Hgf	0.000687722	3.33147
ENSMUSG00000039959	Hip1	0.000176235	2.80759
ENSMUSG00000018102	Hist1h2bc	1.60676e-08	-1.032
ENSMUSG00000063954	Hist2h2aa1	0.00323203	-1.00558
ENSMUSG00000000628	Hk2	0.0038426	4.07518
ENSMUSG00000025877	Hk3	0.000177492	3.20185
ENSMUSG00000003949	Hlf	3.82828e-07	1.21598
ENSMUSG00000035697	Hmha1	0.00205229	2.23132
ENSMUSG00000020330	Hmmr	0.000231973	3.80395
ENSMUSG00000005413	Hmox1	2.47782e-08	1.4603
ENSMUSG00000035273	Hpse	8.04885e-07	4.19167
ENSMUSG00000028383	Hsdl2	3.75571e-09	-1.19196
ENSMUSG00000041025	Iffo2	6.62574e-06	1.05347
ENSMUSG00000039997	Ifi203	0.00181821	2.23544
ENSMUSG00000073489	Ifi204	0.00010502	2.70508
ENSMUSG00000079017	Ifi27l2a	0.0148744	2.67479
ENSMUSG00000025491	Ifitm1	4.84607e-05	3.6452
ENSMUSG00000005533	Igf1r	0.0397348	3.24617
ENSMUSG00000020429	Igfbp1	0.0109415	-2.3038
ENSMUSG00000020427	Igfbp3	1.49544e-08	3.84572
ENSMUSG00000026185	Igfbp5	0.00497614	1.9227
ENSMUSG00000036256	Igfbp7	4.79207e-06	1.77928
ENSMUSG00000076617	Ighm	0.00458307	-1.87747
ENSMUSG00000040498	Igsf23	0.00201652	4.88603
ENSMUSG00000035004	Igsf6	0.00898303	2.76649
ENSMUSG00000078853	Igtp	7.04348e-16	2.32399
ENSMUSG00000018654	Ikzf1	0.00494442	3.00359
ENSMUSG00000032089	Il10ra	0.00110841	3.22475
ENSMUSG00000000791	Il12rb1	0.00181821	1.80206
ENSMUSG00000001741	Il16	0.0102152	2.34389
ENSMUSG00000070427	Il18bp	2.03242e-13	1.99664
ENSMUSG00000027398	Il1b	0.0311586	2.86602
ENSMUSG00000031304	Il2rg	0.0102886	2.8893
ENSMUSG00000027947	Il6ra	0.0173447	1.4395
ENSMUSG00000047492	Inhbe	0.000292617	1.39013
ENSMUSG00000026288	Inpp5d	4.31947e-05	3.24823
ENSMUSG00000048782	Insc	1.10248e-06	-1.62173
ENSMUSG00000003721	Insig2	1.6477e-33	-2.53953
ENSMUSG00000060477	Irak2	0.000737901	-1.00918
ENSMUSG00000018899	Irf1	2.20519e-07	1.20497
ENSMUSG00000041515	Irf8	4.36071e-07	2.21792
ENSMUSG00000022126	Irg1	0.0166252	6.09475
ENSMUSG00000069874	Irgm2	1.17036e-17	1.92012
ENSMUSG00000060969	Irx1	0.0478789	4.46318
ENSMUSG00000037206	Islr	0.018873	5.10941
ENSMUSG00000027009	Itga4	0.010694	2.8357
ENSMUSG00000039115	Itga9	1.01091e-12	2.92422
ENSMUSG00000030830	Itgal	2.76962e-07	3.28173
ENSMUSG00000030789	Itgax	0.006638	4.64199
ENSMUSG00000000290	Itgb2	0.0136206	3.04986
ENSMUSG00000020689	Itgb3	0.00022206	4.28271
ENSMUSG00000038855	Itpkb	0.00822012	1.43387
ENSMUSG00000095115	Itpripl2	8.81061e-05	2.43528
ENSMUSG00000023150	Ivns1abp	6.62574e-06	1.12655
ENSMUSG00000053062	Jam2	0.00227716	1.93327
ENSMUSG00000040606	Kazn	0.0443481	2.85594
ENSMUSG00000040724	Kcna2	3.05002e-05	3.43255
ENSMUSG00000009545	Kcnq1	0.00130688	4.1642
ENSMUSG00000046731	Kctd11	0.0165441	1.11511
ENSMUSG00000098557	Kctd12	1.86191e-06	1.60443
ENSMUSG00000062960	Kdr	5.86492e-06	1.82932
ENSMUSG00000003779	Kif20a	0.0313341	1.3242
ENSMUSG00000031788	Kifc3	0.000542144	-1.61203
ENSMUSG00000005672	Kit	0.000991595	1.96029
ENSMUSG00000037465	Klf10	3.08012e-08	1.91934
ENSMUSG00000052040	Klf13	2.31966e-07	1.9065
ENSMUSG00000035397	Klf16	0.00740854	1.25769
ENSMUSG00000042115	Klhdc8a	0.00354657	-1.52514
ENSMUSG00000043008	Klhl6	0.0245475	2.53935
ENSMUSG00000027331	Knstrn	0.0463585	1.62567
ENSMUSG00000029414	Kntc1	0.00239231	4.78086
ENSMUSG00000006777	Krt23	0.000892641	-3.778
ENSMUSG00000055541	Lair1	0.00671516	2.54609
ENSMUSG00000032796	Lama1	0.0220037	3.8299
ENSMUSG00000002900	Lamb1	0.000295272	3.30238
ENSMUSG00000028581	Laptm5	6.51065e-05	2.75226
ENSMUSG00000024063	Lbh	5.78023e-09	3.43265
ENSMUSG00000016024	Lbp	8.01545e-06	-1.14289
ENSMUSG00000026822	Lcn2	2.47782e-08	2.68948
ENSMUSG00000002699	Lcp2	7.50125e-07	3.58411
ENSMUSG00000036216	Leap2	6.48073e-07	-1.11267
ENSMUSG00000042487	Leo1	2.00365e-10	-1.56183
ENSMUSG00000029570	Lfng	8.57722e-05	3.21961
ENSMUSG00000050335	Lgals3	3.09864e-06	3.18293
ENSMUSG00000042363	Lgalsl	2.7588e-08	-2.28303
ENSMUSG00000030946	Lhpp	0.0188408	1.00893
ENSMUSG00000070873	Lilra5	0.00400967	2.50294
ENSMUSG00000040699	Limd2	8.68082e-07	1.35155
ENSMUSG00000016520	Lnx2	5.97511e-09	-1.7203
ENSMUSG00000039633	Lonrf1	0.00354869	1.39794
ENSMUSG00000034205	Loxl2	0.00739927	2.68094
ENSMUSG00000025185	Loxl4	5.26295e-05	-2.95274
ENSMUSG00000033192	Lpcat2	0.00050783	4.12786
ENSMUSG00000020593	Lpin1	6.93496e-05	2.3045
ENSMUSG00000028003	Lrat	0.000737053	2.40571
ENSMUSG00000036957	Lrfn3	5.66132e-16	-2.74667
ENSMUSG00000027253	Lrp4	7.21858e-09	1.40455
ENSMUSG00000049988	Lrrc25	0.00043066	3.69778
ENSMUSG00000090958	Lrrc32	0.000627468	1.97486
ENSMUSG00000054720	Lrrc8c	0.0061537	2.3015
ENSMUSG00000036446	Lum	2.91805e-05	3.89332
ENSMUSG00000075602	Ly6a	2.20524e-18	3.33968
ENSMUSG00000021423	Ly86	0.000233407	3.00495
ENSMUSG00000004707	Ly9	0.00874743	3.19964
ENSMUSG00000030787	Lyve1	1.13495e-07	2.68323
ENSMUSG00000069516	Lyz2	9.17325e-07	2.1675
ENSMUSG00000029003	Mad2l2	5.7994e-16	-1.56013
ENSMUSG00000074622	Mafb	0.0405905	1.54771
ENSMUSG00000033207	Mamdc2	0.0382044	4.48044
ENSMUSG00000026941	Mamdc4	0.0416111	-1.49114
ENSMUSG00000031925	Maml2	0.0339144	2.76644
ENSMUSG00000037306	Man1c1	0.000959186	2.86637
ENSMUSG00000020623	Map2k6	0.0084186	1.58286
ENSMUSG00000033618	Map3k13	3.86913e-12	-1.50506
ENSMUSG00000028862	Map3k6	0.000327862	2.08546
ENSMUSG00000026074	Map4k4	2.3586e-06	-1.73767
ENSMUSG00000022610	Mapk12	0.0331378	2.01366
ENSMUSG00000063704	Mapk15	0.00107913	-1.39528
ENSMUSG00000069662	Marcks	0.000134921	2.66447
ENSMUSG00000047945	Marcksl1	0.012278	2.06652
ENSMUSG00000026390	Marco	1.78427e-08	3.64643
ENSMUSG00000044345	Marveld1	6.59543e-09	1.27056
ENSMUSG00000031833	Mast3	0.00186394	1.05658
ENSMUSG00000032135	Mcam	0.0220741	2.22016
ENSMUSG00000024556	Me2	0.00894928	2.04595
ENSMUSG00000014361	Mertk	0.000255187	1.05718
ENSMUSG00000018169	Mfng	0.0244089	2.86347
ENSMUSG00000035621	Midn	0.0027231	1.03125
ENSMUSG00000031004	Mki67	2.79157e-05	2.50392
ENSMUSG00000049723	Mmp12	0.00666105	6.62796
ENSMUSG00000041445	Mmrn2	0.000233407	1.98068
ENSMUSG00000090272	Mndal	0.00058186	1.81591
ENSMUSG00000000282	Mnt	0.00104248	1.20359
ENSMUSG00000046805	Mpeg1	6.75582e-16	2.29604
ENSMUSG00000026566	Mpzl1	6.34497e-05	-2.64027
ENSMUSG00000026712	Mrc1	1.83714e-06	2.11918
ENSMUSG00000039395	Mreg	1.7973e-11	-1.36365
ENSMUSG00000079419	Ms4a6c	0.00220141	3.00398
ENSMUSG00000024679	Ms4a6d	0.032922	3.27621
ENSMUSG00000031207	Msn	5.67617e-08	2.51027
ENSMUSG00000025044	Msr1	0.000785722	2.53269
ENSMUSG00000031765	Mt1	2.63466e-07	2.25566
ENSMUSG00000031762	Mt2	6.65783e-09	3.05798
ENSMUSG00000040675	Mthfd1l	0.0050846	1.87699
ENSMUSG00000029009	Mthfr	1.16726e-08	-2.85999
ENSMUSG00000045934	Mtmr11	0.00181458	-1.33861
ENSMUSG00000054764	Mtnr1a	0.00767942	-2.43946
ENSMUSG00000022353	Mtss1	1.49544e-08	1.89367
ENSMUSG00000078683	Mup1	0.0238399	-1.48295
ENSMUSG00000078680	Mup10	0.00031517	-2.10084
ENSMUSG00000073834	Mup11	0.00772419	-1.49591
ENSMUSG00000094793	Mup12	1.11429e-12	-1.40101
ENSMUSG00000073830	Mup14	6.84314e-05	-1.44115
ENSMUSG00000096674	Mup15	0.0016265	-4.0895
ENSMUSG00000078675	Mup16	0.00695968	-1.10084
ENSMUSG00000078688	Mup2	0.00216739	-2.41164
ENSMUSG00000078672	Mup20	6.13892e-07	-1.68617
ENSMUSG00000078689	Mup6	0.0356472	-1.87236
ENSMUSG00000078687	Mup8	0.00370828	-2.21759
ENSMUSG00000078686	Mup9	0.00101707	-2.06617
ENSMUSG00000020814	Mxra7	0.0155603	2.54391
ENSMUSG00000029070	Mxra8	0.0335023	1.62953
ENSMUSG00000046916	Myct1	0.0142523	1.71732
ENSMUSG00000038175	Mylip	0.000112587	2.01164
ENSMUSG00000024300	Myo1f	0.000357427	3.86231
ENSMUSG00000020437	Myo1g	0.0189345	3.70353
ENSMUSG00000039585	Myo9a	0.0460517	1.22745
ENSMUSG00000048612	Myof	3.82925e-05	5.21171
ENSMUSG00000078942	Naip6	0.0064534	4.31241
ENSMUSG00000020572	Nampt	6.23193e-08	1.41252
ENSMUSG00000000056	Narf	3.98741e-06	1.01418
ENSMUSG00000015880	Ncapg	0.0473395	2.33155
ENSMUSG00000015950	Ncf1	0.0173608	2.44141
ENSMUSG00000022488	Nckap1l	0.00884752	2.37308
ENSMUSG00000005125	Ndrg1	1.95847e-05	-2.05672
ENSMUSG00000021215	Net1	0.000149301	-1.26781
ENSMUSG00000035239	Neu3	1.32499e-05	-2.90647
ENSMUSG00000034413	Neurl1b	0.0295663	2.41705
ENSMUSG00000047180	Neurl3	0.00809805	1.72644
ENSMUSG00000058099	Nfam1	0.00437169	2.72634
ENSMUSG00000056749	Nfil3	0.00420652	-1.87041
ENSMUSG00000027859	Ngf	0.0123245	4.19652
ENSMUSG00000021806	Nid2	4.58008e-05	-1.20009
ENSMUSG00000031661	Nkd1	0.0315298	2.37234
ENSMUSG00000078817	Nlrp12	1.18584e-05	-1.15722
ENSMUSG00000032691	Nlrp3	0.00668654	5.92102
ENSMUSG00000032271	Nnmt	7.89005e-06	1.56542
ENSMUSG00000025453	Nnt	1.13911e-06	1.65675
ENSMUSG00000026077	Npas2	0.00107477	-5.21698
ENSMUSG00000027931	Npr1	0.000163007	1.96137
ENSMUSG00000037583	Nr0b2	0.00137908	-1.14499
ENSMUSG00000021775	Nr1d2	0.000192079	1.05492
ENSMUSG00000042834	Nrep	0.00900851	2.11453
ENSMUSG00000032311	Nrg4	1.0325e-15	2.56231
ENSMUSG00000025969	Nrp2	0.000398033	1.7365
ENSMUSG00000052384	Nrros	0.010194	1.54862
ENSMUSG00000020902	Ntn1	0.00323203	5.0136
ENSMUSG00000035513	Ntng2	0.0189773	2.9749
ENSMUSG00000055254	Ntrk2	0.00339765	3.87903
ENSMUSG00000009772	Nuak2	0.000478805	1.37136
ENSMUSG00000024869	Nudt8	0.0279817	1.1409
ENSMUSG00000030717	Nupr1	0.000976543	2.38477
ENSMUSG00000032690	Oas2	0.00034743	3.58047
ENSMUSG00000041827	Oasl1	5.24863e-05	-1.20636
ENSMUSG00000029561	Oasl2	0.000635905	1.86803
ENSMUSG00000030934	Oat	0.00603148	1.07695
ENSMUSG00000009654	Oit3	0.00355506	1.75665
ENSMUSG00000027848	Olfml3	0.00372739	5.00157
ENSMUSG00000047511	Olfr1396	0.00934735	6.14275
ENSMUSG00000061540	Orm2	0.00746299	1.9634
ENSMUSG00000037606	Osbpl5	0.000249407	3.20169
ENSMUSG00000022146	Osmr	0.0121589	2.77457
ENSMUSG00000036362	P2ry13	0.00257208	2.59951
ENSMUSG00000026335	Pam	0.00204727	1.41342
ENSMUSG00000023909	Paqr4	0.033957	1.4984
ENSMUSG00000037997	Parp11	0.0015471	1.15923
ENSMUSG00000022438	Parvb	0.00228191	2.62085
ENSMUSG00000022439	Parvg	0.00111586	5.99183
ENSMUSG00000024440	Pcdh12	0.0261669	1.89941
ENSMUSG00000035566	Pcdh17	0.00666495	4.68318
ENSMUSG00000102918	PCDHGB6	0.00098447	2.48575
ENSMUSG00000029718	Pcolce	0.0401165	1.04128
ENSMUSG00000020131	Pcsk4	0.000570143	1.25214
ENSMUSG00000041741	Pde3a	0.0268728	4.55351
ENSMUSG00000041119	Pde9a	8.69003e-15	-1.69403
ENSMUSG00000028019	Pdgfc	0.00754362	-1.37181
ENSMUSG00000024620	Pdgfrb	0.000361947	5.70261
ENSMUSG00000019577	Pdk4	3.38766e-14	-4.17242
ENSMUSG00000032788	Pdxk	7.319e-14	1.07179
ENSMUSG00000028073	Pear1	3.51943e-07	3.33944
ENSMUSG00000020717	Pecam1	0.000174124	1.96404
ENSMUSG00000092035	Peg10	0.00221667	-1.6008
ENSMUSG00000020893	Per1	0.0030363	2.37813
ENSMUSG00000055866	Per2	3.82485e-21	3.00227
ENSMUSG00000028957	Per3	6.23279e-08	4.21607
ENSMUSG00000067825	Pex26	8.37322e-10	1.09461
ENSMUSG00000026409	Pfkfb2	2.83313e-06	1.42795
ENSMUSG00000026773	Pfkfb3	2.86181e-06	2.09153
ENSMUSG00000030413	Pglyrp1	0.0448565	4.58106
ENSMUSG00000054728	Phactr1	0.0460235	3.72607
ENSMUSG00000048537	Phldb1	0.0459275	1.55931
ENSMUSG00000050860	Phospho1	3.56363e-05	-2.14525
ENSMUSG00000014444	Piezo1	0.0149106	1.05221
ENSMUSG00000039936	Pik3cd	0.00117159	3.67208
ENSMUSG00000041417	Pik3r1	9.1513e-05	1.18038
ENSMUSG00000046245	Pilra	0.0273097	2.11869
ENSMUSG00000066684	Pilrb1	0.0371206	2.91579
ENSMUSG00000089942	Pira2	0.0115883	2.69761
ENSMUSG00000058818	Pirb	0.000525046	2.59785
ENSMUSG00000040430	Pitpnc1	6.59593e-08	1.58664
ENSMUSG00000032294	Pkm	8.6202e-07	2.50457
ENSMUSG00000023913	Pla2g7	0.00210938	3.70964
ENSMUSG00000095304	Plac9a	0.046354	3.40759
ENSMUSG00000040061	Plcb2	0.0140427	4.71255
ENSMUSG00000034330	Plcg2	0.0414898	2.6183
ENSMUSG00000052160	Pld4	2.91027e-05	2.37459
ENSMUSG00000020120	Plek	0.00056438	3.47308
ENSMUSG00000031557	Plekha2	0.000541704	3.09126
ENSMUSG00000026123	Plekhb2	6.06048e-22	-3.75016
ENSMUSG00000039713	Plekhg5	0.00323492	1.02549
ENSMUSG00000015745	Plekho1	0.0187926	1.90825
ENSMUSG00000050721	Plekho2	0.00221667	2.02782
ENSMUSG00000028494	Plin2	5.96691e-19	-1.39072
ENSMUSG00000034845	Plvap	0.000196547	2.76988
ENSMUSG00000074785	Plxnc1	9.79536e-13	2.73757
ENSMUSG00000030123	Plxnd1	0.000231973	2.13226
ENSMUSG00000026179	Pnkd	6.29452e-08	-1.00008
ENSMUSG00000068417	Pnp2	0.0206322	4.6503
ENSMUSG00000040128	Pnrc1	1.04547e-09	-1.56265
ENSMUSG00000025608	Podxl	2.96267e-05	3.01169
ENSMUSG00000005514	Por	2.03893e-06	1.49846
ENSMUSG00000027750	Postn	0.000398578	4.65085
ENSMUSG00000021759	Ppap2a	5.60853e-07	1.50818
ENSMUSG00000002250	Ppard	0.0115861	-1.24126
ENSMUSG00000033871	Ppargc1b	0.0122397	1.13215
ENSMUSG00000029246	Ppat	0.000403607	1.03894
ENSMUSG00000026458	Ppfia4	0.0366861	4.77392
ENSMUSG00000039457	Ppl	2.7588e-08	1.62109
ENSMUSG00000034595	Ppp1r18	2.47998e-05	3.17341
ENSMUSG00000050423	Ppp1r3g	0.0212779	-2.66397
ENSMUSG00000038976	Ppp1r9b	0.0424672	1.30742
ENSMUSG00000038943	Prc1	0.00578165	2.41089
ENSMUSG00000041577	Prelp	1.56063e-10	3.38685
ENSMUSG00000048960	Prex2	0.0016265	1.67084
ENSMUSG00000052920	Prkg1	0.000223014	7.85415
ENSMUSG00000044122	Proca1	0.0148999	-1.27202
ENSMUSG00000038500	Prr3	0.00056438	1.01803
ENSMUSG00000039405	Prss23	0.0171033	5.25415
ENSMUSG00000010609	Psen2	2.17018e-14	-1.34014
ENSMUSG00000031897	Psmb10	1.58931e-07	1.05496
ENSMUSG00000096727	Psmb9	0.000121207	1.24408
ENSMUSG00000047250	Ptgs1	1.51591e-05	2.49342
ENSMUSG00000032492	Pth1r	0.00180238	2.72867
ENSMUSG00000020154	Ptprb	0.0209723	1.75153
ENSMUSG00000026395	Ptprc	0.000438037	2.62338
ENSMUSG00000033278	Ptprm	0.0216773	2.71687
ENSMUSG00000020674	Pxdn	0.0178392	1.58135
ENSMUSG00000000876	Pxmp4	3.97779e-11	-1.30862
ENSMUSG00000073491	Pydc4	0.0149256	3.26951
ENSMUSG00000043263	Pyhin1	0.0360049	3.49707
ENSMUSG00000032202	Rab27a	0.0113365	1.5681
ENSMUSG00000056515	Rab31	0.000666249	2.72717
ENSMUSG00000020175	Rab36	0.0265381	-1.52967
ENSMUSG00000023015	Racgap1	0.00510832	2.55631
ENSMUSG00000059060	Rad51b	0.0166664	1.70264
ENSMUSG00000034353	Ramp1	0.0312002	4.17758
ENSMUSG00000001240	Ramp2	0.0421091	1.71225
ENSMUSG00000041992	Rapgef5	0.000314066	2.22486
ENSMUSG00000049404	Rarres1	0.00655746	-1.07599
ENSMUSG00000031453	Rasa3	0.00906408	1.0903
ENSMUSG00000004952	Rasa4	0.0401165	3.03078
ENSMUSG00000071042	Rasgrp3	0.0247838	1.4873
ENSMUSG00000044562	Rasip1	0.00399776	1.90657
ENSMUSG00000027339	Rassf2	0.0422665	2.85366
ENSMUSG00000046402	Rbp1	3.26839e-05	1.3878
ENSMUSG00000038930	Rccd1	0.0104985	-1.35605
ENSMUSG00000005973	Rcn1	3.22524e-06	2.72857
ENSMUSG00000040723	Rcsd1	0.000195004	2.79335
ENSMUSG00000049353	Rd3	0.0124641	-1.07016
ENSMUSG00000056148	Rdh9	1.92674e-06	1.50769
ENSMUSG00000042453	Reln	0.00498941	1.94802
ENSMUSG00000030222	Rerg	0.0249556	2.91502
ENSMUSG00000056666	Retsat	6.66003e-28	-2.0896
ENSMUSG00000020037	Rfx4	4.3408e-11	-3.10661
ENSMUSG00000036120	Rfxank	1.03377e-05	-1.66121
ENSMUSG00000026482	Rgl1	0.000219302	1.82687
ENSMUSG00000026475	Rgs16	0.00383392	1.93274
ENSMUSG00000026360	Rgs2	0.0129821	2.55724
ENSMUSG00000026678	Rgs5	1.3684e-07	2.78707
ENSMUSG00000104445	Rhbg	0.023744	1.54915
ENSMUSG00000022221	Ripk3	0.0418466	3.09544
ENSMUSG00000021876	Rnase4	8.15174e-06	1.14854
ENSMUSG00000066800	Rnasel	0.00670271	2.39464
ENSMUSG00000033107	Rnf125	3.9393e-08	-1.85709
ENSMUSG00000019189	Rnf145	1.62335e-07	1.43273
ENSMUSG00000047747	Rnf150	0.0104172	5.46694
ENSMUSG00000036492	Rnf39	0.0249354	1.19728
ENSMUSG00000034177	Rnf43	0.000505333	1.01887
ENSMUSG00000032125	Robo4	0.0012666	2.07483
ENSMUSG00000102758	RP23-349M18.1	0.00321577	1.13821
ENSMUSG00000102805	RP24-559D1.1	0.0170351	-2.13493
ENSMUSG00000023809	Rps6ka2	0.0238186	2.75039
ENSMUSG00000020649	Rrm2	0.0161351	1.34572
ENSMUSG00000020641	Rsad2	0.000954533	-1.14808
ENSMUSG00000041959	S100a10	1.41514e-11	-1.73612
ENSMUSG00000040026	Saa3	5.9469e-08	-2.98175
ENSMUSG00000052833	Sae1	0.00022206	1.07914
ENSMUSG00000042978	Sbk1	0.0107431	1.14344
ENSMUSG00000057135	Scimp	0.0207135	5.44583
ENSMUSG00000025743	Sdc3	6.10257e-11	3.14158
ENSMUSG00000045954	Sdpr	0.0430429	1.20978
ENSMUSG00000061536	Sec22c	0.000432327	1.11382
ENSMUSG00000040254	Sema3d	0.0109713	4.86278
ENSMUSG00000034684	Sema3f	0.0371197	1.74661
ENSMUSG00000026121	Sema4c	0.0104172	1.55355
ENSMUSG00000019647	Sema6a	0.00110821	1.91513
ENSMUSG00000027200	Sema6d	4.30335e-05	2.7118
ENSMUSG00000020486	Sept4	0.0149174	2.68841
ENSMUSG00000018398	Sept8	0.0301702	2.2496
ENSMUSG00000041567	Serpina12	8.22875e-06	-1.71805
ENSMUSG00000066361	Serpina3c	6.79379e-48	9.60944
ENSMUSG00000066363	Serpina3f	8.579e-10	3.21927
ENSMUSG00000041481	Serpina3g	2.51469e-09	3.63796
ENSMUSG00000079012	Serpina3m	7.73948e-09	1.51449
ENSMUSG00000060807	Serpina6	3.69365e-07	1.40396
ENSMUSG00000060147	Serpinb6a	0.000207564	1.27867
ENSMUSG00000042842	Serpinb6b	0.00236434	-1.77092
ENSMUSG00000026315	Serpinb8	0.00144998	1.22349
ENSMUSG00000070436	Serpinh1	0.00136893	2.15242
ENSMUSG00000036553	Sh3tc1	0.00804168	2.39427
ENSMUSG00000037541	Shank2	0.000637467	-1.01216
ENSMUSG00000022623	Shank3	0.00100612	2.57059
ENSMUSG00000046280	She	0.0404083	1.80606
ENSMUSG00000027322	Siglec1	2.9997e-05	2.97322
ENSMUSG00000030474	Siglece	0.0343246	2.08492
ENSMUSG00000036078	Sigmar1	2.3586e-06	-1.1002
ENSMUSG00000001995	Sipa1l2	0.00113038	1.36266
ENSMUSG00000037902	Sirpa	4.62519e-07	2.37886
ENSMUSG00000053318	Slamf8	0.0266632	3.31818
ENSMUSG00000026177	Slc11a1	0.00109659	1.92167
ENSMUSG00000018459	Slc13a3	4.86304e-05	2.23531
ENSMUSG00000024737	Slc15a3	0.000398578	3.38979
ENSMUSG00000029416	Slc15a4	2.37167e-09	2.23081
ENSMUSG00000009378	Slc16a12	0.000247161	1.03564
ENSMUSG00000045775	Slc16a5	0.0150253	1.56898
ENSMUSG00000037762	Slc16a9	0.000327868	3.65853
ENSMUSG00000001436	Slc19a1	0.00440715	1.00645
ENSMUSG00000005089	Slc1a2	7.93052e-10	2.25273
ENSMUSG00000027397	Slc20a1	1.84843e-09	1.78531
ENSMUSG00000040322	Slc25a24	0.0309945	3.26676
ENSMUSG00000022003	Slc25a30	0.000154099	-2.62682
ENSMUSG00000032449	Slc25a36	0.0475387	2.05796
ENSMUSG00000023259	Slc26a6	0.0119348	-1.18607
ENSMUSG00000027219	Slc28a2	0.04789	4.67826
ENSMUSG00000027690	Slc2a2	4.8983e-07	1.11449
ENSMUSG00000026614	Slc30a10	1.29837e-05	-1.12784
ENSMUSG00000029188	Slc34a2	0.000891614	-3.22075
ENSMUSG00000032114	Slc37a4	1.53997e-09	1.19571
ENSMUSG00000022094	Slc39a14	6.63261e-10	1.19149
ENSMUSG00000072572	Slc39a2	0.021713	1.95337
ENSMUSG00000013275	Slc41a1	0.00321545	1.05519
ENSMUSG00000030089	Slc41a3	0.0101999	1.7446
ENSMUSG00000038178	Slc43a2	0.000209353	1.81318
ENSMUSG00000027074	Slc43a3	1.71575e-07	2.48932
ENSMUSG00000057193	Slc44a2	0.000198232	1.97559
ENSMUSG00000026435	Slc45a3	1.17498e-18	-2.58141
ENSMUSG00000006641	Slc5a6	3.19388e-14	2.34646
ENSMUSG00000041313	Slc7a1	0.00150705	3.50042
ENSMUSG00000022180	Slc7a8	0.0279182	1.98367
ENSMUSG00000054640	Slc8a1	0.00221852	4.84509
ENSMUSG00000031129	Slc9a9	0.0053961	2.00065
ENSMUSG00000030237	Slco1a4	0.00261723	1.21003
ENSMUSG00000025790	Slco3a1	0.00336823	2.48434
ENSMUSG00000072620	Slfn2	0.00671298	2.6334
ENSMUSG00000054404	Slfn5	6.73491e-06	2.20601
ENSMUSG00000069793	Slfn9	0.0137958	1.09149
ENSMUSG00000053559	Smagp	8.3386e-11	-1.48663
ENSMUSG00000022432	Smc1b	0.0292452	6.28735
ENSMUSG00000001761	Smo	3.67861e-07	-1.23432
ENSMUSG00000023886	Smoc2	0.00187426	1.42356
ENSMUSG00000026600	Soat1	5.38243e-05	3.72865
ENSMUSG00000053113	Socs3	0.00959456	3.18823
ENSMUSG00000072941	Sod3	7.00996e-09	4.08701
ENSMUSG00000063060	Sox7	0.00902966	2.73993
ENSMUSG00000026222	Sp100	0.010685	1.88143
ENSMUSG00000070034	Sp110	0.0217044	2.21919
ENSMUSG00000018593	Sparc	5.80414e-09	2.12818
ENSMUSG00000069825	Spata22	0.00901887	-2.24852
ENSMUSG00000057342	Sphk2	1.98239e-05	-1.04471
ENSMUSG00000002111	Spi1	9.67549e-05	3.11789
ENSMUSG00000004359	Spic	0.0339144	2.5604
ENSMUSG00000037379	Spon2	5.96691e-19	-2.85701
ENSMUSG00000024160	Spsb3	1.03796e-11	-1.44167
ENSMUSG00000046997	Spsb4	0.00105968	-1.14614
ENSMUSG00000021061	Sptb	0.00137908	1.87179
ENSMUSG00000020538	Srebf1	0.000429412	1.09798
ENSMUSG00000020077	Srgn	0.0328216	1.4239
ENSMUSG00000006442	Srm	0.000135473	1.01149
ENSMUSG00000027579	Srms	0.0173138	-1.91668
ENSMUSG00000070003	Ssbp4	0.0319041	2.3381
ENSMUSG00000029699	Ssc4d	0.00197167	-1.30515
ENSMUSG00000029797	Sspo	0.0473395	-2.11755
ENSMUSG00000031024	St5	2.75339e-13	-2.31068
ENSMUSG00000079442	St6galnac4	0.0318794	1.74361
ENSMUSG00000042286	Stab1	0.00221852	1.55774
ENSMUSG00000035459	Stab2	1.63627e-05	1.66209
ENSMUSG00000031216	Stard8	0.0302235	1.10886
ENSMUSG00000033705	Stard9	0.00228444	3.47495
ENSMUSG00000026104	Stat1	0.000355254	1.05265
ENSMUSG00000012428	Steap4	2.20519e-07	1.27501
ENSMUSG00000037885	Stk35	1.40862e-11	1.2426
ENSMUSG00000030806	Stx1b	0.0312002	-1.68386
ENSMUSG00000020265	Sumo3	5.97775e-09	-1.29565
ENSMUSG00000006342	Susd2	0.0264838	3.38938
ENSMUSG00000032714	Syde1	0.0272554	2.58226
ENSMUSG00000036863	Syde2	0.000376159	1.06502
ENSMUSG00000021457	Syk	0.0100432	2.48598
ENSMUSG00000096054	Syne1	3.26505e-05	-1.43587
ENSMUSG00000054150	Syne3	0.000139202	1.35326
ENSMUSG00000023805	Synj2	2.7106e-07	1.74285
ENSMUSG00000030731	Syt3	0.00037682	-1.17077
ENSMUSG00000026547	Tagln2	0.00739927	1.08618
ENSMUSG00000037321	Tap1	1.3684e-07	1.4549
ENSMUSG00000036473	Tbc1d24	6.14293e-06	1.12447
ENSMUSG00000000093	Tbx2	0.0110022	2.63494
ENSMUSG00000029925	Tbxas1	0.00488642	3.56307
ENSMUSG00000045680	Tcf21	0.0119987	4.04736
ENSMUSG00000041912	Tdrkh	4.66487e-05	-1.31163
ENSMUSG00000022389	Tef	0.000207564	2.51722
ENSMUSG00000006386	Tek	0.00555828	1.47485
ENSMUSG00000020778	Ten1	0.000180366	-1.77191
ENSMUSG00000029553	Tfec	0.0142022	3.10401
ENSMUSG00000027082	Tfpi	0.000687682	1.83476
ENSMUSG00000029664	Tfpi2	4.59191e-09	-1.08056
ENSMUSG00000002603	Tgfb1	0.00130688	1.83878
ENSMUSG00000035493	Tgfbi	1.58931e-07	3.12766
ENSMUSG00000029287	Tgfbr3	6.78677e-05	1.5682
ENSMUSG00000078922	Tgtp1	0.000627468	3.42858
ENSMUSG00000078921	Tgtp2	3.82531e-07	3.65551
ENSMUSG00000074743	Thbd	0.00685366	2.73488
ENSMUSG00000040152	Thbs1	0.0125498	5.77524
ENSMUSG00000037731	Themis2	3.7848e-09	4.4996
ENSMUSG00000035686	Thrsp	0.00473502	1.90296
ENSMUSG00000033191	Tie1	0.0323954	1.01628
ENSMUSG00000049625	Tifab	0.0013825	3.59407
ENSMUSG00000055546	Timd4	0.0060775	2.46396
ENSMUSG00000017466	Timp2	8.9748e-06	3.19293
ENSMUSG00000020044	Timp3	2.74727e-07	2.81761
ENSMUSG00000028776	Tinagl1	0.00018915	1.7793
ENSMUSG00000024812	Tjp2	3.97712e-07	-1.01718
ENSMUSG00000034917	Tjp3	4.84266e-17	-2.15649
ENSMUSG00000034758	Tle6	3.79712e-05	-1.73855
ENSMUSG00000033777	Tlr13	0.00518382	4.5722
ENSMUSG00000039005	Tlr4	0.00578483	3.77971
ENSMUSG00000044583	Tlr7	0.0100132	4.01551
ENSMUSG00000050106	Tmc8	0.00718621	3.10871
ENSMUSG00000042066	Tmcc2	0.0372913	2.13337
ENSMUSG00000034111	Tmed8	0.00119569	1.12642
ENSMUSG00000034947	Tmem106a	0.0226579	1.21145
ENSMUSG00000020701	Tmem132e	0.0125599	2.31982
ENSMUSG00000052485	Tmem171	0.0256447	-5.16568
ENSMUSG00000024168	Tmem204	0.0126829	1.85313
ENSMUSG00000046157	Tmem229b	0.0216773	2.84734
ENSMUSG00000060044	Tmem26	0.00564635	3.68609
ENSMUSG00000022537	Tmem44	0.0302235	2.61329
ENSMUSG00000025666	Tmem47	0.00193533	3.44217
ENSMUSG00000010307	Tmem86a	0.0133285	1.10532
ENSMUSG00000079260	Tmppe	0.0469311	1.03852
ENSMUSG00000079523	Tmsb10	4.89523e-06	2.62915
ENSMUSG00000089996	Tmsb15b2	0.047456	-2.6192
ENSMUSG00000049775	Tmsb4x	2.76987e-07	1.9918
ENSMUSG00000036019	Tmtc2	0.00216739	1.26109
ENSMUSG00000063727	Tnfrsf11b	0.0405899	2.82493
ENSMUSG00000042333	Tnfrsf14	0.00321568	1.19854
ENSMUSG00000023915	Tnfrsf21	0.000188678	3.19224
ENSMUSG00000039304	Tnfsf10	0.000338306	1.6731
ENSMUSG00000022791	Tnk2	0.00455586	-1.0153
ENSMUSG00000020422	Tns3	1.53997e-09	1.05002
ENSMUSG00000033327	Tnxb	0.00259995	4.82057
ENSMUSG00000048546	Tob2	0.00127571	1.01269
ENSMUSG00000020914	Top2a	0.00119933	2.63016
ENSMUSG00000027469	Tpx2	0.0212346	2.41404
ENSMUSG00000019842	Traf3ip2	0.0331378	-1.20516
ENSMUSG00000051682	Treml4	0.00131462	2.84323
ENSMUSG00000050663	Trhde	0.0072777	-2.04963
ENSMUSG00000027993	Trim2	2.93123e-05	-1.13099
ENSMUSG00000056144	Trim34a	0.000279505	-1.41305
ENSMUSG00000090215	Trim34b	0.0383778	5.6954
ENSMUSG00000033233	Trim45	0.0336205	-1.46775
ENSMUSG00000042766	Trim46	0.0350317	4.82575
ENSMUSG00000034317	Trim59	0.0116751	5.40469
ENSMUSG00000072244	Trim6	0.0086537	5.85571
ENSMUSG00000068735	Trp53i11	0.000241337	2.48368
ENSMUSG00000037031	Tspan15	0.000441791	2.14618
ENSMUSG00000025511	Tspan4	0.00114443	1.03869
ENSMUSG00000058254	Tspan7	3.08012e-08	1.52659
ENSMUSG00000033209	Ttc28	0.0212095	2.54101
ENSMUSG00000046782	Ttc6	0.0461568	-1.1197
ENSMUSG00000072235	Tuba1a	0.0214035	1.66162
ENSMUSG00000058672	Tubb2a	5.66405e-06	-2.69017
ENSMUSG00000038393	Txnip	0.00380907	1.04918
ENSMUSG00000030579	Tyrobp	1.58931e-07	3.29542
ENSMUSG00000032596	Uba7	8.04885e-07	1.34108
ENSMUSG00000032020	Ubash3b	0.000187189	4.39327
ENSMUSG00000035186	Ubd	0.000860243	3.28489
ENSMUSG00000001403	Ube2c	0.00126624	3.16068
ENSMUSG00000071655	Ubxn1	1.47326e-10	-1.14729
ENSMUSG00000001228	Uhrf1	0.0173447	3.0212
ENSMUSG00000057948	Unc13d	0.046354	2.64618
ENSMUSG00000029591	Ung	6.34497e-05	1.15895
ENSMUSG00000026839	Upp2	0.00110932	2.03192
ENSMUSG00000032010	Usp2	3.97712e-07	5.60368
ENSMUSG00000033909	Usp36	1.34543e-07	1.06184
ENSMUSG00000090115	Usp49	0.00175521	1.27753
ENSMUSG00000027364	Usp50	0.00203161	-1.21881
ENSMUSG00000030337	Vamp1	0.000663208	1.3152
ENSMUSG00000034116	Vav1	0.0111363	2.40673
ENSMUSG00000027962	Vcam1	2.17602e-08	3.24205
ENSMUSG00000038775	Vill	0.0287676	1.85468
ENSMUSG00000026728	Vim	0.000903012	2.18979
ENSMUSG00000032528	Vipr1	0.000127727	2.41056
ENSMUSG00000037440	Vnn1	1.17498e-18	-2.08935
ENSMUSG00000044206	Vsig4	3.58328e-07	2.71742
ENSMUSG00000005378	Wbscr22	7.75781e-05	-1.03474
ENSMUSG00000051506	Wdfy4	6.22743e-05	4.27248
ENSMUSG00000037020	Wdr62	0.0204321	1.06818
ENSMUSG00000031016	Wee1	5.30576e-09	3.01199
ENSMUSG00000075284	Wipf1	0.00136893	2.31896
ENSMUSG00000010797	Wnt2	0.000360442	2.97546
ENSMUSG00000021400	Wrnip1	1.49076e-12	-1.2301
ENSMUSG00000046962	Zbtb21	0.00071668	-1.23257
ENSMUSG00000060862	Zbtb40	0.00624104	1.15864
ENSMUSG00000026872	Zeb2	8.57498e-08	2.91226
ENSMUSG00000050919	Zfp366	0.0230308	1.81335
ENSMUSG00000046541	Zfp526	0.000410352	1.29759
ENSMUSG00000072623	Zfp9	0.0273097	1.41453
