# Supplementary material for: An Nrf2-NF-κB Crosstalk Controls Hepatocyte Proliferation in the Normal and Injured Liver
Source: Cell Mol Gastroenterol Hepatol. 2025 Feb 17;19(7):101480. doi: 10.1016/j.jcmgh.2025.101480 (PMC12198031; doi:10.1016/j.jcmgh.2025.101480)
Supplement: Supplementary Table S3 [file mmc3.xlsx]

## Sheet: DKO DEGs
Table S3. Significantly differentially expressed genes in Nrf2:p65 double defficient hepatocytes
Identifier	Gene Name	FDR	Log2 Fold Change
ENSMUSG00000100200	1700012L04Rik	0.0236019	-5.10582
ENSMUSG00000036027	1810046K07Rik	0.0285726	1.10314
ENSMUSG00000071252	2210408I21Rik	0.0293126	1.30758
ENSMUSG00000020381	3010026O09Rik	0.000176633	-1.04366
ENSMUSG00000020101	4632428N05Rik	0.00358633	1.87829
ENSMUSG00000044906	4930503L19Rik	0.0255811	2.6986
ENSMUSG00000038768	9130409I23Rik	1.36833e-07	-3.39902
ENSMUSG00000045838	A430105I19Rik	0.00376504	2.05987
ENSMUSG00000089809	A930011G23Rik	0.0247415	1.62691
ENSMUSG00000042510	AA986860	0.0158172	1.64408
ENSMUSG00000036872	Abcc12	0.000566349	-4.05321
ENSMUSG00000020865	Abcc3	1.72603e-08	-4.44467
ENSMUSG00000022822	Abcc5	0.0252544	1.56197
ENSMUSG00000055782	Abcd2	0.00789264	-1.91236
ENSMUSG00000017631	Abr	0.0278783	1.12234
ENSMUSG00000010651	Acaa1b	1.23809e-07	-1.29939
ENSMUSG00000026348	Acmsd	4.87266e-14	1.80553
ENSMUSG00000072949	Acot1	0.00441138	-2.65088
ENSMUSG00000034853	Acot11	3.28455e-10	2.16258
ENSMUSG00000021226	Acot2	0.000526866	-1.51971
ENSMUSG00000020926	Adam11	3.02128e-05	1.72268
ENSMUSG00000025473	Adam8	0.0134674	5.44693
ENSMUSG00000024299	Adamts10	0.0130674	1.43642
ENSMUSG00000046169	Adamts6	0.0369073	-1.45156
ENSMUSG00000020262	Adarb1	2.2543e-09	1.20755
ENSMUSG00000022220	Adcy4	0.000294924	2.93214
ENSMUSG00000042429	Adora1	5.32213e-11	-1.89513
ENSMUSG00000032313	AI118078	0.0120156	1.68509
ENSMUSG00000073490	AI607873	0.0320581	1.57038
ENSMUSG00000038729	Akap2	0.0127044	1.23649
ENSMUSG00000053279	Aldh1a1	0.000294467	-1.06164
ENSMUSG00000035561	Aldh1b1	0.000124054	1.28723
ENSMUSG00000028028	Alpk1	0.000304103	2.89645
ENSMUSG00000063953	Amd2	0.00285343	3.51228
ENSMUSG00000004105	Angptl2	0.0427764	1.83571
ENSMUSG00000078651	Aoc2	0.00806728	1.5146
ENSMUSG00000063558	Aox1	8.91486e-37	-2.5172
ENSMUSG00000031539	Ap3m2	0.0115163	1.40495
ENSMUSG00000024411	Aqp4	0.00814637	-1.29888
ENSMUSG00000022799	Arhgap31	0.000319502	2.2276
ENSMUSG00000030220	Arhgdib	0.00146009	1.82383
ENSMUSG00000047446	Arl4a	1.43088e-10	-1.31042
ENSMUSG00000049804	Armcx4	8.62547e-08	3.33521
ENSMUSG00000055116	Arntl	5.81691e-07	-2.15442
ENSMUSG00000018909	Arrb1	0.0138751	1.89794
ENSMUSG00000025533	Asl	3.55783e-07	1.00361
ENSMUSG00000034218	Atm	0.0126123	1.13234
ENSMUSG00000031441	Atp11a	0.00488047	1.60015
ENSMUSG00000005553	Atp4a	1.61493e-07	2.74575
ENSMUSG00000002602	Axl	0.036871	1.46512
ENSMUSG00000040270	Bach2	0.00605602	-1.21028
ENSMUSG00000044165	Bcl2l15	0.00583143	4.75593
ENSMUSG00000031375	Bgn	0.00337488	1.42384
ENSMUSG00000072964	Bhlhb9	0.00730903	-1.39816
ENSMUSG00000049086	Bmyc	0.00629483	1.24271
ENSMUSG00000017146	Brca1	2.41445e-08	2.71644
ENSMUSG00000040283	Btnl9	0.00619915	1.68849
ENSMUSG00000034156	Bzrap1	0.0257449	4.37158
ENSMUSG00000036887	C1qa	0.000259495	1.81467
ENSMUSG00000036905	C1qb	0.000109875	1.67075
ENSMUSG00000036896	C1qc	7.69176e-05	1.99524
ENSMUSG00000040552	C3ar1	0.0119517	3.37393
ENSMUSG00000005338	Cadm3	0.0369073	2.36775
ENSMUSG00000060371	Caln1	0.000678995	-1.14022
ENSMUSG00000057897	Camk2b	0.0499896	1.12174
ENSMUSG00000040828	Catsperd	0.00537672	1.27894
ENSMUSG00000006362	Cbfa2t3	0.000318294	-2.64855
ENSMUSG00000048794	Ccdc37	0.00507398	3.73676
ENSMUSG00000046753	Ccdc66	0.0313383	1.01818
ENSMUSG00000095098	Ccdc85b	0.00554021	1.28522
ENSMUSG00000018927	Ccl6	0.0293015	1.7625
ENSMUSG00000027474	Ccm2l	0.00728134	1.75059
ENSMUSG00000027715	Ccna2	0.0190909	1.76344
ENSMUSG00000002068	Ccne1	0.0117477	1.42433
ENSMUSG00000023087	Ccrn4l	1.58245e-20	2.60054
ENSMUSG00000008845	Cd163	0.000628792	2.19606
ENSMUSG00000030577	Cd22	0.00107996	6.62371
ENSMUSG00000034641	Cd300ld	0.0278514	1.65574
ENSMUSG00000029084	Cd38	0.0190754	1.16215
ENSMUSG00000023274	Cd4	0.000264013	1.96697
ENSMUSG00000015854	Cd5l	2.98147e-05	1.80868
ENSMUSG00000025351	Cd63	0.0471738	1.11785
ENSMUSG00000018774	Cd68	0.0108971	1.59274
ENSMUSG00000024610	Cd74	8.35531e-18	2.96164
ENSMUSG00000002885	Cd97	0.0348649	1.38851
ENSMUSG00000028755	Cda	3.05795e-13	-2.16035
ENSMUSG00000063838	Cdc42ep5	0.00469629	-1.86011
ENSMUSG00000031871	Cdh5	0.0250374	1.09346
ENSMUSG00000023067	Cdkn1a	0.0418548	-1.19701
ENSMUSG00000054385	Ceacam2	0.00124307	3.5817
ENSMUSG00000058579	Cela2a	0.0146788	1.53221
ENSMUSG00000078964	Ces1b	3.64191e-73	-2.73835
ENSMUSG00000056973	Ces1d	5.93542e-15	-1.58278
ENSMUSG00000061959	Ces1e	2.24153e-16	-1.41278
ENSMUSG00000031725	Ces1f	2.83686e-09	-1.3348
ENSMUSG00000057074	Ces1g	3.78293e-27	-2.88961
ENSMUSG00000061825	Ces2c	4.78718e-06	-2.53229
ENSMUSG00000001128	Cfp	0.0190857	1.00586
ENSMUSG00000041235	Chd7	0.00492565	1.2365
ENSMUSG00000029521	Chek2	0.00846821	1.01788
ENSMUSG00000024843	Chka	5.72165e-06	-1.60768
ENSMUSG00000046159	Chrm3	3.39691e-06	2.48912
ENSMUSG00000022041	Chrna2	3.08527e-05	-1.74405
ENSMUSG00000032640	Chsy1	0.0130783	1.1982
ENSMUSG00000038550	Ciart	0.00456899	3.66362
ENSMUSG00000074240	Cib3	0.000538214	-1.5541
ENSMUSG00000032578	Cish	0.0221756	-3.48429
ENSMUSG00000037725	Ckap2	0.0104357	2.5623
ENSMUSG00000045930	Clec14a	0.0146788	1.17722
ENSMUSG00000030159	Clec1b	4.52959e-05	2.34905
ENSMUSG00000079293	Clec7a	0.0372917	3.10702
ENSMUSG00000015357	Clpx	2.7189e-15	-1.67994
ENSMUSG00000008153	Clstn3	0.00387849	-1.7361
ENSMUSG00000020638	Cmpk2	0.000160706	-1.39903
ENSMUSG00000032436	Cmtm7	0.022623	1.84636
ENSMUSG00000024330	Col11a2	0.00757758	1.7929
ENSMUSG00000079465	Col4a3	0.0272336	6.31435
ENSMUSG00000036655	Colec11	0.0489191	1.36462
ENSMUSG00000031827	Cotl1	1.75996e-05	2.08694
ENSMUSG00000026853	Crat	1.05556e-11	-1.55699
ENSMUSG00000025532	Crcp	0.00479924	1.01912
ENSMUSG00000040713	Creg1	3.48678e-13	-1.26203
ENSMUSG00000030284	Creld1	5.37556e-08	-1.06863
ENSMUSG00000003623	Crot	4.01813e-12	-1.32884
ENSMUSG00000030905	Crym	0.013499	1.63698
ENSMUSG00000023044	Csad	3.86912e-17	-1.63584
ENSMUSG00000032482	Cspg5	0.0372917	-1.03179
ENSMUSG00000026421	Csrp1	6.23808e-05	1.19494
ENSMUSG00000074874	Ctla2b	0.0138915	2.72106
ENSMUSG00000038642	Ctss	8.31609e-08	1.96402
ENSMUSG00000042589	Cux2	0.014919	3.60578
ENSMUSG00000021508	Cxcl14	4.83479e-05	2.92393
ENSMUSG00000029417	Cxcl9	0.000964121	-1.25193
ENSMUSG00000006519	Cyba	0.0189028	1.58835
ENSMUSG00000015340	Cybb	9.70334e-05	2.03083
ENSMUSG00000003555	Cyp17a1	6.70385e-08	3.37955
ENSMUSG00000024365	Cyp21a1	0.000770928	1.60904
ENSMUSG00000074254	Cyp2a4	0.000293023	6.77443
ENSMUSG00000042248	Cyp2c37	8.41813e-05	-1.11435
ENSMUSG00000068085	Cyp2d11	0.029767	1.53155
ENSMUSG00000066072	Cyp4a10	0.00776745	-2.81049
ENSMUSG00000066071	Cyp4a12a	1.18414e-06	-1.32062
ENSMUSG00000078597	Cyp4a12b	1.24527e-11	-1.75839
ENSMUSG00000028715	Cyp4a14	8.96469e-05	-4.20804
ENSMUSG00000028712	Cyp4a31	0.000115258	-1.60014
ENSMUSG00000028713	Cyp4b1	0.00298293	1.4287
ENSMUSG00000028240	Cyp7a1	0.000652099	3.2029
ENSMUSG00000052117	D630039A03Rik	6.95817e-05	-1.44308
ENSMUSG00000028519	Dab1	2.71124e-05	4.41794
ENSMUSG00000059824	Dbp	0.0329698	3.34857
ENSMUSG00000019929	Dcn	0.000645527	1.69849
ENSMUSG00000028194	Ddah1	1.31455e-06	-1.27035
ENSMUSG00000020108	Ddit4	0.00294204	1.70483
ENSMUSG00000046818	Ddit4l	0.0336676	-3.28803
ENSMUSG00000044748	Defb1	0.00152257	-3.51142
ENSMUSG00000027068	Dhrs9	0.00195082	-1.23075
ENSMUSG00000027314	Dll4	0.00203095	2.25221
ENSMUSG00000061322	Dnaic1	0.000366828	2.07136
ENSMUSG00000025279	Dnase1l3	0.000511694	1.26154
ENSMUSG00000038608	Dock10	0.0315417	2.54505
ENSMUSG00000040415	Dtx3	0.000799072	1.39963
ENSMUSG00000018648	Dusp14	1.47719e-05	2.02824
ENSMUSG00000033788	Dysf	0.0453146	1.51137
ENSMUSG00000095061	E030018B13Rik	0.013271	5.11325
ENSMUSG00000018983	E2f2	0.0384538	1.32692
ENSMUSG00000046179	E2f8	0.00265527	-1.53711
ENSMUSG00000028108	Ecm1	0.00433907	1.40451
ENSMUSG00000022122	Ednrb	0.002965	3.42793
ENSMUSG00000022853	Ehhadh	6.61481e-12	-1.72301
ENSMUSG00000031103	Elf4	0.0093791	3.30268
ENSMUSG00000038754	Elovl3	0.0131908	-1.66313
ENSMUSG00000029163	Emilin1	0.0486142	1.11072
ENSMUSG00000004730	Emr1	0.0128222	1.69154
ENSMUSG00000026814	Eng	0.000119394	1.59203
ENSMUSG00000021236	Entpd5	2.45057e-09	-1.31974
ENSMUSG00000038776	Ephx1	3.41121e-25	-1.99493
ENSMUSG00000039903	Eva1c	0.0366451	4.56592
ENSMUSG00000029122	Evc	0.00541938	2.35853
ENSMUSG00000028838	Extl1	0.000219211	1.63908
ENSMUSG00000023057	Fabp2	3.36367e-12	-1.45013
ENSMUSG00000021750	Fam107a	0.0320581	5.20454
ENSMUSG00000038893	Fam117a	0.0129718	-1.14697
ENSMUSG00000043243	Fam129c	0.00865572	3.06117
ENSMUSG00000044071	Fam19a2	0.00927687	6.07729
ENSMUSG00000029059	Fam213b	3.46089e-08	1.11957
ENSMUSG00000034858	Fam214a	9.76465e-06	1.11491
ENSMUSG00000032265	Fam46a	9.5084e-14	1.37632
ENSMUSG00000057068	Fam47e	0.00364227	1.14769
ENSMUSG00000030956	Fam53b	5.32213e-11	1.44749
ENSMUSG00000032224	Fam81a	3.61218e-08	2.17918
ENSMUSG00000042377	Fam83g	0.0190754	-1.01059
ENSMUSG00000072568	Fam84b	0.0343806	-1.04539
ENSMUSG00000032815	Fanca	0.0155592	3.07369
ENSMUSG00000025153	Fasn	0.00587793	1.3847
ENSMUSG00000058715	Fcer1g	0.00659829	1.74938
ENSMUSG00000026656	Fcgr2b	0.010411	1.04037
ENSMUSG00000059498	Fcgr3	0.00114819	2.42092
ENSMUSG00000059089	Fcgr4	0.000152535	2.66844
ENSMUSG00000026938	Fcna	0.0138988	1.38634
ENSMUSG00000089665	Fcor	0.0352006	1.89444
ENSMUSG00000053158	Fes	1.69949e-06	1.74552
ENSMUSG00000030827	Fgf21	2.03704e-27	-3.85566
ENSMUSG00000031565	Fgfr1	0.0129718	1.42216
ENSMUSG00000035455	Fignl1	0.0387342	2.5295
ENSMUSG00000022215	Fitm1	6.09155e-06	-1.65161
ENSMUSG00000031328	Flna	0.0379486	1.09316
ENSMUSG00000020357	Flt4	0.0164799	1.15515
ENSMUSG00000001334	Fndc5	0.0486142	1.8248
ENSMUSG00000061175	Fnip2	1.19452e-06	1.02921
ENSMUSG00000016552	Foxred2	0.0313868	3.02942
ENSMUSG00000045551	Fpr1	0.0321117	2.44854
ENSMUSG00000034687	Fras1	1.26949e-06	1.33719
ENSMUSG00000026657	Frmd4a	5.08106e-05	1.77199
ENSMUSG00000024816	Frmd8	3.89703e-05	1.00967
ENSMUSG00000008461	Fut1	0.0199173	-4.40048
ENSMUSG00000009687	Fxyd5	0.0303524	2.0255
ENSMUSG00000022148	Fyb	0.00211903	3.17919
ENSMUSG00000004508	Gab2	0.016007	2.57042
ENSMUSG00000036390	Gadd45a	0.00369621	-1.17216
ENSMUSG00000021944	Gata4	0.00105001	-1.01846
ENSMUSG00000040264	Gbp5	0.000345919	3.08505
ENSMUSG00000032350	Gclc	3.80904e-32	-2.19685
ENSMUSG00000021943	Gdf10	0.0174721	3.20785
ENSMUSG00000047867	Gimap6	0.036871	1.0647
ENSMUSG00000056888	Glipr1	0.0368753	2.84077
ENSMUSG00000062382	Gm10116	6.94012e-06	-1.94836
ENSMUSG00000070713	Gm10282	5.13087e-09	8.80899
ENSMUSG00000040978	Gm11992	0.0227809	-1.39081
ENSMUSG00000072915	Gm12258	0.0236019	2.11595
ENSMUSG00000070605	Gm13251	0.0170401	-1.59893
ENSMUSG00000078901	Gm14440	9.6151e-05	-1.70186
ENSMUSG00000094932	Gm2007	0.0104293	-7.81125
ENSMUSG00000092470	Gm20518	0.0181109	3.56246
ENSMUSG00000093593	Gm20683	6.46564e-07	1.07125
ENSMUSG00000033852	Gm28042	0.000779696	1.73911
ENSMUSG00000089694	Gm4477	2.05668e-09	-3.01422
ENSMUSG00000096606	Gm4980	0.00456899	1.30363
ENSMUSG00000074634	Gm7120	0.00103475	-1.56158
ENSMUSG00000102752	Gm7694	0.0107414	1.00918
ENSMUSG00000078896	Gm8923	0.01178	-1.42857
ENSMUSG00000056133	Gm9992	0.0110208	-1.0872
ENSMUSG00000034837	Gnat1	0.0082457	1.06654
ENSMUSG00000029816	Gpnmb	0.0119517	6.26059
ENSMUSG00000058396	Gpr182	0.00433907	1.3554
ENSMUSG00000031785	Gpr56	0.00122067	2.24701
ENSMUSG00000060470	Gpr97	0.0483623	1.37168
ENSMUSG00000074183	Gsta1	1.44806e-06	-5.11203
ENSMUSG00000057933	Gsta2	2.90327e-30	-2.56209
ENSMUSG00000025934	Gsta3	5.33001e-06	-1.35881
ENSMUSG00000032348	Gsta4	1.03748e-08	-1.26707
ENSMUSG00000058135	Gstm1	1.11397e-70	-3.26641
ENSMUSG00000004038	Gstm3	9.17366e-06	-2.30855
ENSMUSG00000027890	Gstm4	1.43088e-10	-1.45712
ENSMUSG00000022385	Gtse1	0.0320895	1.75429
ENSMUSG00000042638	Gucy2c	0.0349849	1.92824
ENSMUSG00000036594	H2-Aa	1.35807e-10	2.89026
ENSMUSG00000073421	H2-Ab1	2.91101e-15	3.11479
ENSMUSG00000037649	H2-DMa	0.00226801	2.48237
ENSMUSG00000079547	H2-DMb1	0.0153686	2.23756
ENSMUSG00000060586	H2-Eb1	4.72679e-12	2.99711
ENSMUSG00000069919	Hba-a1	0.00427052	2.23925
ENSMUSG00000069917	Hba-a2	0.0403266	2.35306
ENSMUSG00000052305	Hbb-bs	0.00476633	2.07246
ENSMUSG00000003283	Hck	0.0228416	2.85246
ENSMUSG00000027360	Hdc	0.0176335	2.27036
ENSMUSG00000025001	Hells	0.0291651	2.32162
ENSMUSG00000022528	Hes1	2.16485e-05	-1.96055
ENSMUSG00000043421	Hilpda	0.00752975	-1.50089
ENSMUSG00000020330	Hmmr	0.0133435	2.69365
ENSMUSG00000035273	Hpse	0.0119025	2.39584
ENSMUSG00000063730	Hsd3b2	1.85447e-16	1.63293
ENSMUSG00000062410	Hsd3b3	2.8388e-58	-1.5949
ENSMUSG00000038092	Hsd3b5	1.62746e-11	-1.36264
ENSMUSG00000004951	Hspb1	0.00602726	-1.01332
ENSMUSG00000039745	Htatip2	1.03224e-07	-1.23982
ENSMUSG00000070687	Htr1d	6.93406e-06	5.80029
ENSMUSG00000062488	I830012O16Rik	0.000814319	-1.42332
ENSMUSG00000020644	Id2	4.9838e-05	-1.0134
ENSMUSG00000028037	Ifi44	3.67634e-05	-1.50861
ENSMUSG00000074896	Ifit3	1.20862e-07	-1.20428
ENSMUSG00000020427	Igfbp3	0.00891351	1.98216
ENSMUSG00000040498	Igsf23	0.000764002	4.93505
ENSMUSG00000019975	Ikbip	0.0445416	1.14634
ENSMUSG00000026288	Inpp5d	0.0197206	2.00854
ENSMUSG00000003721	Insig2	7.97738e-10	-1.23065
ENSMUSG00000040795	Iqcc	0.000157895	1.13027
ENSMUSG00000028068	Iqgap3	0.0307454	3.24117
ENSMUSG00000041515	Irf8	0.00736839	1.25837
ENSMUSG00000037206	Islr	0.0409511	4.63602
ENSMUSG00000039115	Itga9	0.00300383	1.325
ENSMUSG00000030830	Itgal	0.0150383	1.6865
ENSMUSG00000020689	Itgb3	0.0199189	2.94923
ENSMUSG00000042099	Kank3	0.0445416	1.07367
ENSMUSG00000055675	Kbtbd11	0.0420881	2.72981
ENSMUSG00000030031	Kbtbd8	0.0287169	1.5946
ENSMUSG00000024694	Keg1	1.79845e-19	-1.73371
ENSMUSG00000003779	Kif20a	0.0114457	1.44902
ENSMUSG00000041642	Kif21b	0.00627418	3.5044
ENSMUSG00000030677	Kif22	0.02255	1.98113
ENSMUSG00000052040	Klf13	0.00121282	1.18363
ENSMUSG00000029414	Kntc1	0.00188779	4.77907
ENSMUSG00000006777	Krt23	3.5958e-05	-4.69069
ENSMUSG00000024063	Lbh	0.00433907	1.85434
ENSMUSG00000026822	Lcn2	8.58983e-14	3.16361
ENSMUSG00000002699	Lcp2	0.00606865	2.14717
ENSMUSG00000050335	Lgals3	0.0372917	1.62436
ENSMUSG00000042363	Lgalsl	0.00180436	-1.26899
ENSMUSG00000000247	Lhx2	0.0246179	3.90261
ENSMUSG00000016520	Lnx2	0.00034678	-1.02931
ENSMUSG00000016239	Lonrf3	0.0363735	-1.54562
ENSMUSG00000025185	Loxl4	0.00438746	-1.96745
ENSMUSG00000020593	Lpin1	1.39481e-05	2.27233
ENSMUSG00000015568	Lpl	0.000600732	-1.29726
ENSMUSG00000049988	Lrrc25	0.0115182	2.7985
ENSMUSG00000030787	Lyve1	0.00107658	1.68285
ENSMUSG00000069516	Lyz2	0.00131342	1.4109
ENSMUSG00000074622	Mafb	0.00599615	1.87111
ENSMUSG00000026074	Map4k4	3.1953e-05	-1.40856
ENSMUSG00000063704	Mapk15	1.61364e-10	-2.29183
ENSMUSG00000026390	Marco	0.000743683	2.22534
ENSMUSG00000031833	Mast3	2.18369e-06	1.38432
ENSMUSG00000002870	Mcm2	0.0123832	1.79245
ENSMUSG00000041859	Mcm3	0.02295	1.42359
ENSMUSG00000032418	Me1	0.0207581	-1.38512
ENSMUSG00000024556	Me2	0.0127906	1.91188
ENSMUSG00000026650	Meig1	0.00260019	-5.90841
ENSMUSG00000031004	Mki67	0.000570436	2.01938
ENSMUSG00000039533	Mmd2	4.39838e-05	2.46138
ENSMUSG00000027820	Mme	1.40914e-13	-2.38699
ENSMUSG00000020000	Moxd1	5.39641e-05	7.56324
ENSMUSG00000046805	Mpeg1	1.80538e-09	1.59453
ENSMUSG00000026566	Mpzl1	0.00469629	-1.76939
ENSMUSG00000031765	Mt1	0.00107398	1.42033
ENSMUSG00000031762	Mt2	3.02128e-05	2.13004
ENSMUSG00000029009	Mthfr	5.55145e-06	-2.11405
ENSMUSG00000045934	Mtmr11	0.000866907	-1.31272
ENSMUSG00000054764	Mtnr1a	0.00915086	-2.22438
ENSMUSG00000022353	Mtss1	0.0010638	1.09473
ENSMUSG00000078683	Mup1	0.0313612	1.36517
ENSMUSG00000073830	Mup14	0.00100116	1.13452
ENSMUSG00000096674	Mup15	0.0140775	3.13261
ENSMUSG00000078675	Mup16	0.00263841	1.12928
ENSMUSG00000096688	Mup17	0.0183098	3.45751
ENSMUSG00000078674	Mup18	6.2517e-05	2.21757
ENSMUSG00000073842	Mup7	6.97544e-12	1.51033
ENSMUSG00000078686	Mup9	0.0293015	1.39191
ENSMUSG00000042485	Mustn1	0.0448215	2.43469
ENSMUSG00000022346	Myc	0.0151027	-2.92204
ENSMUSG00000034427	Myo15b	0.0210243	3.1697
ENSMUSG00000024300	Myo1f	0.0190799	2.72252
ENSMUSG00000020437	Myo1g	0.0228416	3.59001
ENSMUSG00000024388	Myo7b	0.049142	4.45013
ENSMUSG00000031461	Myom2	0.00806728	11.778
ENSMUSG00000027799	Nbea	4.0479e-07	3.02499
ENSMUSG00000051359	Ncald	6.46564e-07	-1.35137
ENSMUSG00000027698	Nceh1	9.51269e-06	-1.02479
ENSMUSG00000005125	Ndrg1	2.61021e-05	-1.85771
ENSMUSG00000058099	Nfam1	0.0324668	2.0893
ENSMUSG00000015839	Nfe2l2	9.00085e-09	1.02659
ENSMUSG00000032456	Nmnat3	0.00861462	1.00205
ENSMUSG00000032271	Nnmt	2.24153e-16	2.40721
ENSMUSG00000026077	Npas2	0.0015832	-4.60151
ENSMUSG00000027931	Npr1	0.00850747	1.38609
ENSMUSG00000003849	Nqo1	3.67634e-05	-1.34838
ENSMUSG00000005677	Nr1i3	3.31813e-14	-1.46777
ENSMUSG00000032311	Nrg4	2.01777e-08	1.70545
ENSMUSG00000024869	Nudt8	0.00223734	1.42033
ENSMUSG00000030717	Nupr1	0.00204045	-2.89878
ENSMUSG00000032690	Oas2	0.0401484	2.27826
ENSMUSG00000046160	Olig1	0.0162079	1.20984
ENSMUSG00000039747	Orai2	0.0499806	3.90031
ENSMUSG00000061540	Orm2	0.000142235	2.44887
ENSMUSG00000074063	Osgin1	0.00508301	-2.51514
ENSMUSG00000043572	Pars2	0.00251517	-1.4652
ENSMUSG00000022439	Parvg	0.0481603	4.12198
ENSMUSG00000029718	Pcolce	0.00790365	1.23453
ENSMUSG00000038370	Pcp4l1	7.92781e-09	-1.99169
ENSMUSG00000020553	Pctp	7.98395e-07	-1.08176
ENSMUSG00000021699	Pde4d	0.000251644	-1.39947
ENSMUSG00000028019	Pdgfc	9.4022e-06	-1.98702
ENSMUSG00000030968	Pdilt	0.000501959	-1.31841
ENSMUSG00000019577	Pdk4	3.81077e-10	-3.03369
ENSMUSG00000028073	Pear1	3.91965e-05	2.65911
ENSMUSG00000020893	Per1	0.0093199	2.01285
ENSMUSG00000055866	Per2	9.5084e-14	2.18855
ENSMUSG00000028957	Per3	6.01847e-05	2.99416
ENSMUSG00000026773	Pfkfb3	3.61218e-08	2.18964
ENSMUSG00000053398	Phgdh	0.0410227	-3.51272
ENSMUSG00000041801	Phlda3	0.04069	3.29227
ENSMUSG00000024014	Pim1	3.09584e-06	-1.31325
ENSMUSG00000031379	Pir	1.99551e-12	-1.25066
ENSMUSG00000040430	Pitpnc1	8.29295e-06	1.23096
ENSMUSG00000032294	Pkm	0.00957289	1.39511
ENSMUSG00000023913	Pla2g7	0.0190688	2.87315
ENSMUSG00000052160	Pld4	0.015036	1.45427
ENSMUSG00000031557	Plekha2	0.00954532	2.36998
ENSMUSG00000028494	Plin2	7.58148e-25	-1.4167
ENSMUSG00000074785	Plxnc1	1.24292e-07	1.95251
ENSMUSG00000030123	Plxnd1	0.042715	1.23931
ENSMUSG00000007080	Pole	0.0277517	1.81219
ENSMUSG00000027750	Postn	0.0445524	2.85919
ENSMUSG00000051373	Ppapdc3	0.0361168	1.77291
ENSMUSG00000033871	Ppargc1b	0.00331949	1.22007
ENSMUSG00000037166	Ppp1r14a	0.0162601	2.07787
ENSMUSG00000034595	Ppp1r18	0.0107516	2.05547
ENSMUSG00000041577	Prelp	0.00399439	1.6343
ENSMUSG00000057729	Prtn3	0.00160673	3.02155
ENSMUSG00000024640	Psat1	0.000196722	-2.43959
ENSMUSG00000015090	Ptgds	0.0011397	1.6315
ENSMUSG00000050737	Ptges	0.0278342	2.63037
ENSMUSG00000043263	Pyhin1	0.0192343	3.74999
ENSMUSG00000030346	Rad51ap1	0.0377122	4.82268
ENSMUSG00000059060	Rad51b	0.0494352	-1.51476
ENSMUSG00000041351	Rap1gap	0.036718	1.00996
ENSMUSG00000020684	Rasl10b	0.0389503	2.54496
ENSMUSG00000046402	Rbp1	4.37453e-06	1.38329
ENSMUSG00000028896	Rcc1	5.94733e-05	1.10204
ENSMUSG00000040723	Rcsd1	0.00328166	2.2247
ENSMUSG00000089789	Rdh1	0.00892627	-5.27109
ENSMUSG00000002324	Rec8	5.96023e-05	-1.71557
ENSMUSG00000033762	Recql4	0.00519532	1.34751
ENSMUSG00000056666	Retsat	2.10064e-16	-1.4353
ENSMUSG00000020037	Rfx4	1.20441e-05	-1.80888
ENSMUSG00000026482	Rgl1	0.0494962	1.04476
ENSMUSG00000059810	Rgs3	0.00427052	-3.03983
ENSMUSG00000026678	Rgs5	0.00854689	1.47884
ENSMUSG00000033107	Rnf125	5.55202e-07	-1.55627
ENSMUSG00000070661	Rnf186	0.00526164	-1.37465
ENSMUSG00000020641	Rsad2	5.41191e-08	-1.61881
ENSMUSG00000041959	S100a10	5.41069e-05	-1.00914
ENSMUSG00000057465	Saa2	0.0183428	1.89615
ENSMUSG00000040026	Saa3	9.99615e-08	-2.57654
ENSMUSG00000027959	Sass6	0.00751825	1.43703
ENSMUSG00000042978	Sbk1	6.75125e-06	1.70352
ENSMUSG00000025743	Sdc3	0.000538214	1.68853
ENSMUSG00000029597	Sds	0.0176335	1.3583
ENSMUSG00000040254	Sema3d	0.0398273	4.2146
ENSMUSG00000019647	Sema6a	0.0443666	1.25159
ENSMUSG00000023232	Serinc2	0.000359603	-2.47154
ENSMUSG00000066363	Serpina3f	0.0149502	1.45672
ENSMUSG00000031271	Serpina7	0.0355015	-1.66484
ENSMUSG00000042842	Serpinb6b	0.0197008	-1.32361
ENSMUSG00000022948	Setd4	1.41027e-06	1.27771
ENSMUSG00000019970	Sgk1	4.54463e-16	2.45183
ENSMUSG00000022436	Sh3bp1	0.0437056	2.21466
ENSMUSG00000027322	Siglec1	0.0219473	1.7371
ENSMUSG00000037902	Sirpa	0.000225389	1.70177
ENSMUSG00000027660	Skil	0.00221998	-1.03402
ENSMUSG00000023073	Slc10a2	3.24263e-07	1.3205
ENSMUSG00000018459	Slc13a3	0.000482704	1.83078
ENSMUSG00000029416	Slc15a4	1.91208e-14	2.5046
ENSMUSG00000035183	Slc24a5	0.0266355	4.60498
ENSMUSG00000022003	Slc25a30	1.84813e-08	-3.3473
ENSMUSG00000028982	Slc25a33	1.25486e-06	-1.16919
ENSMUSG00000045973	Slc25a51	9.70334e-05	1.20034
ENSMUSG00000028645	Slc2a1	8.91594e-06	-1.14385
ENSMUSG00000018566	Slc2a4	0.0419856	3.04967
ENSMUSG00000028976	Slc2a5	0.00122587	1.07734
ENSMUSG00000024036	Slc37a1	0.00342361	1.30556
ENSMUSG00000024131	Slc3a1	3.34482e-11	1.38481
ENSMUSG00000027075	Slc43a1	3.62123e-06	1.3208
ENSMUSG00000057193	Slc44a2	0.00275151	1.57541
ENSMUSG00000094152	Slc6a16	0.011149	-2.31013
ENSMUSG00000023886	Smoc2	0.0162296	1.10289
ENSMUSG00000071669	Snx29	0.0446476	1.049
ENSMUSG00000072941	Sod3	0.00259391	2.25006
ENSMUSG00000022091	Sorbs3	5.23099e-06	1.18024
ENSMUSG00000045314	Sowahb	0.00523105	-1.12998
ENSMUSG00000080316	Spaca6	0.0499896	-2.70723
ENSMUSG00000037379	Spon2	8.29295e-06	-1.36474
ENSMUSG00000029233	Srd5a3	0.000310012	-1.0239
ENSMUSG00000020538	Srebf1	2.05541e-07	1.3951
ENSMUSG00000032802	Srxn1	3.6896e-13	-1.33673
ENSMUSG00000070003	Ssbp4	0.0179805	2.4715
ENSMUSG00000029699	Ssc4d	0.000429495	-1.35718
ENSMUSG00000031024	St5	8.83906e-05	-1.21606
ENSMUSG00000052544	St6galnac3	0.000607042	3.79389
ENSMUSG00000042286	Stab1	0.0236805	1.15604
ENSMUSG00000027762	Sucnr1	6.80564e-12	-1.3392
ENSMUSG00000006800	Sulf2	0.00195082	1.14464
ENSMUSG00000038576	Susd4	0.0104293	1.14199
ENSMUSG00000023805	Synj2	0.00136764	1.10663
ENSMUSG00000052293	Taf9	0.0408531	1.77896
ENSMUSG00000001670	Tat	1.55318e-08	1.62774
ENSMUSG00000052302	Tbc1d30	0.00715955	1.024
ENSMUSG00000029925	Tbxas1	0.042489	2.71431
ENSMUSG00000099032	Tcf24	0.00587793	-1.3808
ENSMUSG00000022389	Tef	0.0180387	1.62458
ENSMUSG00000020778	Ten1	0.000136583	-1.62924
ENSMUSG00000024029	Tff3	1.88168e-06	4.42684
ENSMUSG00000035493	Tgfbi	0.0486142	1.33538
ENSMUSG00000078921	Tgtp2	0.0486142	1.60823
ENSMUSG00000040152	Thbs1	0.0380987	5.01656
ENSMUSG00000028047	Thbs3	0.049142	2.84843
ENSMUSG00000037731	Themis2	6.32904e-05	3.12761
ENSMUSG00000035686	Thrsp	9.94534e-05	2.30536
ENSMUSG00000039994	Timeless	0.0177331	1.37362
ENSMUSG00000017466	Timp2	0.000828572	2.45039
ENSMUSG00000020044	Timp3	0.000377808	1.92812
ENSMUSG00000052485	Tmem171	0.023818	-3.99041
ENSMUSG00000000385	Tmprss2	0.0050527	1.12723
ENSMUSG00000049775	Tmsb4x	0.00171252	1.2205
ENSMUSG00000020914	Top2a	0.00861842	2.12166
ENSMUSG00000060519	Tor3a	0.00806728	-1.45066
ENSMUSG00000027469	Tpx2	0.027447	2.26738
ENSMUSG00000032098	Treh	0.000278879	1.98913
ENSMUSG00000034317	Trim59	0.0240322	4.99395
ENSMUSG00000070425	Trpc2	0.00779806	1.59455
ENSMUSG00000031431	Tsc22d3	4.93307e-06	1.64178
ENSMUSG00000058254	Tspan7	5.83381e-05	1.08323
ENSMUSG00000006784	Ttc25	0.0129895	2.11382
ENSMUSG00000028555	Ttc39a	1.08623e-06	4.07086
ENSMUSG00000058672	Tubb2a	0.00701601	-1.61876
ENSMUSG00000030579	Tyrobp	0.0139111	1.69342
ENSMUSG00000032020	Ubash3b	0.0336676	2.79687
ENSMUSG00000001403	Ube2c	0.0141824	2.46437
ENSMUSG00000029201	Ugdh	2.36128e-09	-1.47034
ENSMUSG00000054545	Ugt1a6a	1.25748e-13	-1.68704
ENSMUSG00000090145	Ugt1a6b	1.88843e-09	-1.24777
ENSMUSG00000035811	Ugt2b35	7.92833e-37	-2.24303
ENSMUSG00000070704	Ugt2b36	5.38856e-21	-1.4301
ENSMUSG00000054630	Ugt2b5	2.53708e-36	-1.99295
ENSMUSG00000001228	Uhrf1	0.0207149	2.85056
ENSMUSG00000057948	Unc13d	0.0336676	2.79552
ENSMUSG00000020407	Upp1	0.0378509	-1.8284
ENSMUSG00000026839	Upp2	0.00121282	1.87514
ENSMUSG00000032010	Usp2	0.00957948	2.97854
ENSMUSG00000021614	Vcan	0.0422237	5.34771
ENSMUSG00000037440	Vnn1	9.80796e-35	-2.55338
ENSMUSG00000044206	Vsig4	0.00813437	1.4887
ENSMUSG00000051076	Vtcn1	9.7135e-06	-3.99703
ENSMUSG00000010797	Wnt2	0.00918082	2.2672
ENSMUSG00000057836	Xlr3a	0.0389503	1.4896
ENSMUSG00000043467	Zbtb37	0.023173	1.00126
ENSMUSG00000027583	Zbtb46	0.0158172	-1.07889
ENSMUSG00000026872	Zeb2	0.0109289	1.52633
ENSMUSG00000074194	Zfp791	0.00375444	1.71894
ENSMUSG00000095325	Zfp870	0.0109289	1.23687
ENSMUSG00000074282	Zfp94	0.0322922	1.13198
ENSMUSG00000031370	Zrsr2	2.86487e-06	1.34554
