# Supplementary material for: An Nrf2-NF-κB Crosstalk Controls Hepatocyte Proliferation in the Normal and Injured Liver
Source: Cell Mol Gastroenterol Hepatol. 2025 Feb 17;19(7):101480. doi: 10.1016/j.jcmgh.2025.101480 (PMC12198031; doi:10.1016/j.jcmgh.2025.101480)
Supplement: Supplementary Table S4 [file mmc4.xlsx]

## Sheet: Sheet1
Table S4. Result of the hierarchical clustering
GENEID	Cluster	Symbol	Gene name
ENSMUSG00000034853	1	Acot11	acyl-CoA thioesterase 11
ENSMUSG00000020926	1	Adam11	a disintegrin and metallopeptidase domain 11
ENSMUSG00000035561	1	Aldh1b1	aldehyde dehydrogenase 1 family, member B1
ENSMUSG00000078651	1	Aoc2	amine oxidase copper containing 2
ENSMUSG00000031441	1	Atp11a	ATPase, class VI, type 11A
ENSMUSG00000005553	1	Atp4a	ATPase, H+/K+ exchanging, gastric, alpha polypeptide
ENSMUSG00000044165	1	Bcl2l15	BCLl2-like 15
ENSMUSG00000049086	1	Bmyc	brain expressed myelocytomatosis oncogene
ENSMUSG00000034156	1	Bzrap1	TSPO associated protein 1
ENSMUSG00000048794	1	Ccdc37	cilia and flagella associated protein 100
ENSMUSG00000046753	1	Ccdc66	coiled-coil domain containing 66
ENSMUSG00000023274	1	Cd4	CD4 antigen
ENSMUSG00000025351	1	Cd63	CD63 antigen
ENSMUSG00000058579	1	Cela2a	chymotrypsin-like elastase family, member 2A
ENSMUSG00000046159	1	Chrm3	cholinergic receptor, muscarinic 3, cardiac
ENSMUSG00000024330	1	Col11a2	collagen, type XI, alpha 2
ENSMUSG00000025532	1	Crcp	calcitonin gene-related peptide-receptor component protein
ENSMUSG00000030905	1	Crym	crystallin, mu
ENSMUSG00000003555	1	Cyp17a1	cytochrome P450, family 17, subfamily a, polypeptide 1
ENSMUSG00000024365	1	Cyp21a1	cytochrome P450, family 21, subfamily a, polypeptide 1
ENSMUSG00000068085	1	Cyp2d11	cytochrome P450, family 2, subfamily d, polypeptide 11
ENSMUSG00000028519	1	Dab1	disabled 1
ENSMUSG00000040415	1	Dtx3	deltex 3, E3 ubiquitin ligase
ENSMUSG00000018648	1	Dusp14	dual specificity phosphatase 14
ENSMUSG00000095061	1	E030018B13Rik	RIKEN cDNA E030018B13 gene
ENSMUSG00000018983	1	E2f2	E2F transcription factor 2
ENSMUSG00000029122	1	Evc	EvC ciliary complex subunit 1
ENSMUSG00000043243	1	Fam129c	niban apoptosis regulator 3
ENSMUSG00000057068	1	Fam47e	family with sequence similarity 47, member E
ENSMUSG00000032224	1	Fam81a	family with sequence similarity 81, member A
ENSMUSG00000032815	1	Fanca	Fanconi anemia, complementation group A
ENSMUSG00000025153	1	Fasn	fatty acid synthase
ENSMUSG00000001334	1	Fndc5	fibronectin type III domain containing 5
ENSMUSG00000016552	1	Foxred2	FAD-dependent oxidoreductase domain containing 2
ENSMUSG00000024816	1	Frmd8	FERM domain containing 8
ENSMUSG00000033852	1	Gm28042	predicted gene, 28042
ENSMUSG00000042638	1	Gucy2c	guanylate cyclase 2c
ENSMUSG00000069919	1	Hba-a1	hemoglobin alpha, adult chain 1
ENSMUSG00000069917	1	Hba-a2	hemoglobin alpha, adult chain 2
ENSMUSG00000052305	1	Hbb-bs	hemoglobin, beta adult major chain
ENSMUSG00000052305	1	Hbb-bs	hemoglobin, beta adult s chain
ENSMUSG00000063730	1	Hsd3b2	hydroxy-delta-5-steroid dehydrogenase, 3 beta- and steroid delta-isomerase 2
ENSMUSG00000070687	1	Htr1d	5-hydroxytryptamine (serotonin) receptor 1D
ENSMUSG00000019975	1	Ikbip	IKBKB interacting protein
ENSMUSG00000040795	1	Iqcc	IQ motif containing C
ENSMUSG00000042099	1	Kank3	KN motif and ankyrin repeat domains 3
ENSMUSG00000041642	1	Kif21b	kinesin family member 21B
ENSMUSG00000030677	1	Kif22	kinesin family member 22
ENSMUSG00000000247	1	Lhx2	LIM homeobox protein 2
ENSMUSG00000039533	1	Mmd2	monocyte to macrophage differentiation-associated 2
ENSMUSG00000020000	1	Moxd1	monooxygenase, DBH-like 1
ENSMUSG00000078683	1	Mup1	major urinary protein 1
ENSMUSG00000073834	1	Mup11	major urinary protein 11
ENSMUSG00000073830	1	Mup14	major urinary protein 14
ENSMUSG00000096674	1	Mup15	major urinary protein 15
ENSMUSG00000078675	1	Mup16	major urinary protein 16
ENSMUSG00000078674	1	Mup18	major urinary protein 18
ENSMUSG00000078688	1	Mup2	major urinary protein 2
ENSMUSG00000073842	1	Mup7	major urinary protein 7
ENSMUSG00000078686	1	Mup9	major urinary protein 9
ENSMUSG00000042485	1	Mustn1	musculoskeletal, embryonic nuclear protein 1
ENSMUSG00000034427	1	Myo15b	myosin XVB
ENSMUSG00000024388	1	Myo7b	myosin VIIB
ENSMUSG00000031461	1	Myom2	myomesin 2
ENSMUSG00000032456	1	Nmnat3	nicotinamide nucleotide adenylyltransferase 3
ENSMUSG00000032271	1	Nnmt	nicotinamide N-methyltransferase
ENSMUSG00000048537	1	Phldb1	pleckstrin homology like domain, family B, member 1
ENSMUSG00000051373	1	Ppapdc3	phospholipid phosphatase 7 (inactive)
ENSMUSG00000037166	1	Ppp1r14a	protein phosphatase 1, regulatory inhibitor subunit 14A
ENSMUSG00000057729	1	Prtn3	proteinase 3
ENSMUSG00000015090	1	Ptgds	prostaglandin D2 synthase (brain)
ENSMUSG00000043263	1	Pyhin1	interferon activated gene 209
ENSMUSG00000033762	1	Recql4	RecQ protein-like 4
ENSMUSG00000057465	1	Saa2	serum amyloid A 2
ENSMUSG00000027959	1	Sass6	SAS-6 centriolar assembly protein
ENSMUSG00000029597	1	Sds	serine dehydratase
ENSMUSG00000019970	1	Sgk1	serum/glucocorticoid regulated kinase 1
ENSMUSG00000027219	1	Slc28a2	solute carrier family 28 (sodium-coupled nucleoside transporter), member 2
ENSMUSG00000024036	1	Slc37a1	solute carrier family 37 (glycerol-3-phosphate transporter), member 1
ENSMUSG00000024131	1	Slc3a1	solute carrier family 3, member 1
ENSMUSG00000027075	1	Slc43a1	solute carrier family 43, member 1
ENSMUSG00000071669	1	Snx29	sorting nexin 29
ENSMUSG00000052544	1	St6galnac3	ST6 (alpha-N-acetyl-neuraminyl-2,3-beta-galactosyl-1,3)-N-acetylgalactosaminide alpha-2,6-sialyltransferase 3
ENSMUSG00000006800	1	Sulf2	sulfatase 2
ENSMUSG00000024029	1	Tff3	trefoil factor 3, intestinal
ENSMUSG00000028047	1	Thbs3	thrombospondin 3
ENSMUSG00000035686	1	Thrsp	thyroid hormone responsive
ENSMUSG00000034317	1	Trim59	tripartite motif-containing 59
ENSMUSG00000070425	1	Trpc2	Xndc1-transient receptor potential cation channel, subfamily C, member 2 readthrough
ENSMUSG00000043467	1	Zbtb37	zinc finger and BTB domain containing 37
ENSMUSG00000095325	1	Zfp870	zinc finger protein 870
ENSMUSG00000000385	2	Tmprss2	transmembrane protease, serine 2
ENSMUSG00000001228	2	Uhrf1	ubiquitin-like, containing PHD and RING finger domains, 1
ENSMUSG00000001403	2	Ube2c	ubiquitin-conjugating enzyme E2C
ENSMUSG00000002870	2	Mcm2	minichromosome maintenance complex component 2
ENSMUSG00000007080	2	Pole	polymerase (DNA directed), epsilon
ENSMUSG00000015880	2	Ncapg	non-SMC condensin I complex, subunit G
ENSMUSG00000018566	2	Slc2a4	solute carrier family 2 (facilitated glucose transporter), member 4
ENSMUSG00000019256	2	Ahr	aryl-hydrocarbon receptor
ENSMUSG00000019942	2	Cdk1	cyclin dependent kinase 1
ENSMUSG00000020437	2	Myo1g	myosin IG
ENSMUSG00000020593	2	Lpin1	lipin 1
ENSMUSG00000020649	2	Rrm2	ribonucleotide reductase M2
ENSMUSG00000020897	2	Aurkb	aurora kinase B
ENSMUSG00000020914	2	Top2a	topoisomerase (DNA) II alpha
ENSMUSG00000022385	2	Gtse1	G two S phase expressed protein 1
ENSMUSG00000022948	2	Setd4	SET domain containing 4
ENSMUSG00000024030	2	Abcg1	ATP binding cassette subfamily G member 1
ENSMUSG00000024556	2	Me2	malic enzyme 2, NAD(+)-dependent, mitochondrial
ENSMUSG00000025001	2	Hells	helicase, lymphoid specific
ENSMUSG00000025981	2	Coq10b	coenzyme Q10B
ENSMUSG00000026773	2	Pfkfb3	6-phosphofructo-2-kinase/fructose-2,6-biphosphatase 3
ENSMUSG00000027469	2	Tpx2	TPX2, microtubule-associated
ENSMUSG00000027715	2	Ccna2	cyclin A2
ENSMUSG00000028028	2	Alpk1	alpha-kinase 1
ENSMUSG00000028068	2	Iqgap3	IQ motif containing GTPase activating protein 3
ENSMUSG00000028240	2	Cyp7a1	cytochrome P450, family 7, subfamily a, polypeptide 1
ENSMUSG00000028555	2	Ttc39a	tetratricopeptide repeat domain 39A
ENSMUSG00000028838	2	Extl1	exostosin-like glycosyltransferase 1
ENSMUSG00000029246	2	Ppat	phosphoribosyl pyrophosphate amidotransferase
ENSMUSG00000029414	2	Kntc1	kinetochore associated 1
ENSMUSG00000030031	2	Kbtbd8	kelch repeat and BTB (POZ) domain containing 8
ENSMUSG00000030346	2	Rad51ap1	RAD51 associated protein 1
ENSMUSG00000030577	2	Cd22	CD22 antigen
ENSMUSG00000031004	2	Mki67	antigen identified by monoclonal antibody Ki 67
ENSMUSG00000032098	2	Treh	trehalase (brush-border membrane glycoprotein)
ENSMUSG00000033685	2	Ucp2	uncoupling protein 2 (mitochondrial, proton carrier)
ENSMUSG00000034218	2	Atm	ataxia telangiectasia mutated
ENSMUSG00000034413	2	Neurl1b	neuralized E3 ubiquitin protein ligase 1B
ENSMUSG00000037020	2	Wdr62	WD repeat domain 62
ENSMUSG00000037206	2	Islr	immunoglobulin superfamily containing leucine-rich repeat
ENSMUSG00000037725	2	Ckap2	cytoskeleton associated protein 2
ENSMUSG00000038576	2	Susd4	sushi domain containing 4
ENSMUSG00000039747	2	Orai2	ORAI calcium release-activated calcium modulator 2
ENSMUSG00000039903	2	Eva1c	eva-1 homolog C
ENSMUSG00000039994	2	Timeless	timeless circadian clock 1
ENSMUSG00000041431	2	Ccnb1	cyclin B1
ENSMUSG00000041801	2	Phlda3	pleckstrin homology like domain, family A, member 3
ENSMUSG00000041859	2	Mcm3	minichromosome maintenance complex component 3
ENSMUSG00000042510	2	AA986860	expressed sequence AA986860
ENSMUSG00000042589	2	Cux2	cut-like homeobox 2
ENSMUSG00000044071	2	Fam19a2	TAFA chemokine like family member 2
ENSMUSG00000046157	2	Tmem229b	transmembrane protein 229B
ENSMUSG00000046160	2	Olig1	oligodendrocyte transcription factor 1
ENSMUSG00000050737	2	Ptges	prostaglandin E synthase
ENSMUSG00000052293	2	Taf9	TATA-box binding protein associated factor 9
ENSMUSG00000056888	2	Glipr1	GLI pathogenesis related 1
ENSMUSG00000061540	2	Orm2	orosomucoid 2
ENSMUSG00000063953	2	Amd2	S-adenosylmethionine decarboxylase 2
ENSMUSG00000070713	2	Gm10282	high mobility group nucleosomal binding domain 2, pseudogene
ENSMUSG00000071252	2	2210408I21Rik	RIKEN cDNA 2210408I21 gene
ENSMUSG00000072915	2	Gm12258	predicted gene 12258
ENSMUSG00000074194	2	Zfp791	zinc finger protein 791
ENSMUSG00000089665	2	Fcor	Foxo1 corepressor
ENSMUSG00000096688	2	Mup17	major urinary protein 17
ENSMUSG00000102752	2	Gm7694	predicted gene 7694
ENSMUSG00000000093	3	Tbx2	T-box 2
ENSMUSG00000000184	3	Ccnd2	cyclin D2
ENSMUSG00000001119	3	Col6a1	collagen, type VI, alpha 1
ENSMUSG00000001128	3	Cfp	complement factor properdin
ENSMUSG00000001270	3	Ckb	creatine kinase, brain
ENSMUSG00000001300	3	Efnb2	ephrin B2
ENSMUSG00000002602	3	Axl	AXL receptor tyrosine kinase
ENSMUSG00000002603	3	Tgfb1	transforming growth factor, beta 1
ENSMUSG00000002699	3	Lcp2	lymphocyte cytosolic protein 2
ENSMUSG00000002885	3	Cd97	adhesion G protein-coupled receptor E5
ENSMUSG00000003283	3	Hck	hemopoietic cell kinase
ENSMUSG00000004508	3	Gab2	growth factor receptor bound protein 2-associated protein 2
ENSMUSG00000004655	3	Aqp1	aquaporin 1
ENSMUSG00000004665	3	Cnn2	calponin 2
ENSMUSG00000004730	3	Emr1	adhesion G protein-coupled receptor E1
ENSMUSG00000004952	3	Rasa4	RAS p21 protein activator 4
ENSMUSG00000005087	3	Cd44	CD44 antigen
ENSMUSG00000005533	3	Igf1r	insulin-like growth factor I receptor
ENSMUSG00000005973	3	Rcn1	reticulocalbin 1
ENSMUSG00000006342	3	Susd2	sushi domain containing 2
ENSMUSG00000006386	3	Tek	TEK receptor tyrosine kinase
ENSMUSG00000006519	3	Cyba	cytochrome b-245, alpha polypeptide
ENSMUSG00000006585	3	Cdt1	chromatin licensing and DNA replication factor 1
ENSMUSG00000007039	3	Ddah2	DDAH family member 2, ADMA independent
ENSMUSG00000008845	3	Cd163	CD163 antigen
ENSMUSG00000009654	3	Oit3	oncoprotein induced transcript 3
ENSMUSG00000009687	3	Fxyd5	FXYD domain-containing ion transport regulator 5
ENSMUSG00000010797	3	Wnt2	wingless-type MMTV integration site family, member 2
ENSMUSG00000011884	3	Gltp	glycolipid transfer protein
ENSMUSG00000013076	3	Amotl1	angiomotin-like 1
ENSMUSG00000013275	3	Slc41a1	solute carrier family 41, member 1
ENSMUSG00000014542	3	Clec4f	C-type lectin domain family 4, member f
ENSMUSG00000015340	3	Cybb	cytochrome b-245, beta polypeptide
ENSMUSG00000015745	3	Plekho1	pleckstrin homology domain containing, family O member 1
ENSMUSG00000015766	3	Eps8	epidermal growth factor receptor pathway substrate 8
ENSMUSG00000015854	3	Cd5l	CD5 antigen-like
ENSMUSG00000017309	3	Cd300lg	CD300 molecule like family member G
ENSMUSG00000017466	3	Timp2	tissue inhibitor of metalloproteinase 2
ENSMUSG00000017631	3	Abr	active BCR-related gene
ENSMUSG00000018169	3	Mfng	MFNG O-fucosylpeptide 3-beta-N-acetylglucosaminyltransferase
ENSMUSG00000018398	3	Sept8	septin 8
ENSMUSG00000018459	3	Slc13a3	solute carrier family 13 (sodium-dependent dicarboxylate transporter), member 3
ENSMUSG00000018593	3	Sparc	secreted acidic cysteine rich glycoprotein
ENSMUSG00000018774	3	Cd68	CD68 antigen
ENSMUSG00000018909	3	Arrb1	arrestin, beta 1
ENSMUSG00000019647	3	Sema6a	sema domain, transmembrane domain (TM), and cytoplasmic domain, (semaphorin) 6A
ENSMUSG00000019978	3	Epb4.1l2	erythrocyte membrane protein band 4.1 like 2
ENSMUSG00000020077	3	Srgn	serglycin
ENSMUSG00000020101	3	4632428N05Rik	V-set immunoregulatory receptor
ENSMUSG00000020120	3	Plek	pleckstrin
ENSMUSG00000020143	3	Dock2	dedicator of cyto-kinesis 2
ENSMUSG00000020154	3	Ptprb	protein tyrosine phosphatase receptor type B
ENSMUSG00000020262	3	Adarb1	adenosine deaminase, RNA-specific, B1
ENSMUSG00000020357	3	Flt4	FMS-like tyrosine kinase 4
ENSMUSG00000020427	3	Igfbp3	insulin-like growth factor binding protein 3
ENSMUSG00000020538	3	Srebf1	sterol regulatory element binding transcription factor 1
ENSMUSG00000020674	3	Pxdn	peroxidasin
ENSMUSG00000020689	3	Itgb3	integrin beta 3
ENSMUSG00000020701	3	Tmem132e	transmembrane protein 132E
ENSMUSG00000020717	3	Pecam1	platelet/endothelial cell adhesion molecule 1
ENSMUSG00000020810	3	Cygb	cytoglobin
ENSMUSG00000020893	3	Per1	period circadian clock 1
ENSMUSG00000021186	3	Fbln5	fibulin 5
ENSMUSG00000021262	3	Evl	Ena-vasodilator stimulated phosphoprotein
ENSMUSG00000021306	3	Gpr137b	G protein-coupled receptor 137B
ENSMUSG00000021423	3	Ly86	lymphocyte antigen 86
ENSMUSG00000021457	3	Syk	spleen tyrosine kinase
ENSMUSG00000021750	3	Fam107a	family with sequence similarity 107, member A
ENSMUSG00000021775	3	Nr1d2	nuclear receptor subfamily 1, group D, member 2
ENSMUSG00000021903	3	Galnt15	polypeptide N-acetylgalactosaminyltransferase 15
ENSMUSG00000022091	3	Sorbs3	sorbin and SH3 domain containing 3
ENSMUSG00000022102	3	Dok2	docking protein 2
ENSMUSG00000022103	3	Gfra2	glial cell line derived neurotrophic factor family receptor alpha 2
ENSMUSG00000022126	3	Irg1	aconitate decarboxylase 1
ENSMUSG00000022146	3	Osmr	oncostatin M receptor
ENSMUSG00000022148	3	Fyb	FYN binding protein
ENSMUSG00000022150	3	Dab2	disabled 2, mitogen-responsive phosphoprotein
ENSMUSG00000022180	3	Slc7a8	solute carrier family 7 (cationic amino acid transporter, y+ system), member 8
ENSMUSG00000022220	3	Adcy4	adenylate cyclase 4
ENSMUSG00000022221	3	Ripk3	receptor-interacting serine-threonine kinase 3
ENSMUSG00000022432	3	Smc1b	structural maintenance of chromosomes 1B
ENSMUSG00000022436	3	Sh3bp1	SH3-domain binding protein 1
ENSMUSG00000022488	3	Nckap1l	NCK associated protein 1 like
ENSMUSG00000022537	3	Tmem44	transmembrane protein 44
ENSMUSG00000022579	3	Gpihbp1	GPI-anchored HDL-binding protein 1
ENSMUSG00000022610	3	Mapk12	mitogen-activated protein kinase 12
ENSMUSG00000022623	3	Shank3	SH3 and multiple ankyrin repeat domains 3
ENSMUSG00000022665	3	Ccdc80	coiled-coil domain containing 80
ENSMUSG00000022799	3	Arhgap31	Rho GTPase activating protein 31
ENSMUSG00000022822	3	Abcc5	ATP-binding cassette, sub-family C member 5
ENSMUSG00000023008	3	Fmnl3	formin-like 3
ENSMUSG00000023088	3	Abcc1	ATP-binding cassette, sub-family C member 1
ENSMUSG00000023809	3	Rps6ka2	ribosomal protein S6 kinase, polypeptide 2
ENSMUSG00000023886	3	Smoc2	SPARC related modular calcium binding 2
ENSMUSG00000023913	3	Pla2g7	phospholipase A2, group VII (platelet-activating factor acetylhydrolase, plasma)
ENSMUSG00000024013	3	Fgd2	FYVE, RhoGEF and PH domain containing 2
ENSMUSG00000024063	3	Lbh	limb-bud and heart
ENSMUSG00000024065	3	Ehd3	EH-domain containing 3
ENSMUSG00000024168	3	Tmem204	transmembrane protein 204
ENSMUSG00000024299	3	Adamts10	ADAM metallopeptidase with thrombospondin type 1 motif 10
ENSMUSG00000024300	3	Myo1f	myosin IF
ENSMUSG00000024397	3	Aif1	allograft inflammatory factor 1
ENSMUSG00000024440	3	Pcdh12	protocadherin 12
ENSMUSG00000024610	3	Cd74	CD74 antigen (invariant polypeptide of major histocompatibility complex, class II antigen-associated)
ENSMUSG00000024620	3	Pdgfrb	platelet derived growth factor receptor, beta polypeptide
ENSMUSG00000024621	3	Csf1r	colony stimulating factor 1 receptor
ENSMUSG00000024737	3	Slc15a3	solute carrier family 15, member 3
ENSMUSG00000024869	3	Nudt8	NA
ENSMUSG00000024965	3	Fermt3	fermitin family member 3
ENSMUSG00000025044	3	Msr1	macrophage scavenger receptor 1
ENSMUSG00000025192	3	Entpd7	ectonucleoside triphosphate diphosphohydrolase 7
ENSMUSG00000025279	3	Dnase1l3	deoxyribonuclease 1-like 3
ENSMUSG00000025473	3	Adam8	a disintegrin and metallopeptidase domain 8
ENSMUSG00000025608	3	Podxl	podocalyxin-like
ENSMUSG00000025666	3	Tmem47	transmembrane protein 47
ENSMUSG00000025743	3	Sdc3	syndecan 3
ENSMUSG00000025877	3	Hk3	hexokinase 3
ENSMUSG00000025888	3	Casp1	caspase 1
ENSMUSG00000025964	3	Adam23	a disintegrin and metallopeptidase domain 23
ENSMUSG00000026103	3	Gls	glutaminase
ENSMUSG00000026288	3	Inpp5d	inositol polyphosphate-5-phosphatase D
ENSMUSG00000026335	3	Pam	peptidylglycine alpha-amidating monooxygenase
ENSMUSG00000026360	3	Rgs2	regulator of G-protein signaling 2
ENSMUSG00000026390	3	Marco	macrophage receptor with collagenous structure
ENSMUSG00000026395	3	Ptprc	protein tyrosine phosphatase receptor type C
ENSMUSG00000026399	3	Cd55	CD55 molecule, decay accelerating factor for complement
ENSMUSG00000026409	3	Pfkfb2	6-phosphofructo-2-kinase/fructose-2,6-biphosphatase 2
ENSMUSG00000026421	3	Csrp1	cysteine and glycine-rich protein 1
ENSMUSG00000026482	3	Rgl1	ral guanine nucleotide dissociation stimulator,-like 1
ENSMUSG00000026483	3	Fam129a	niban apoptosis regulator 1
ENSMUSG00000026600	3	Soat1	sterol O-acyltransferase 1
ENSMUSG00000026656	3	Fcgr2b	Fc receptor, IgG, low affinity IIb
ENSMUSG00000026678	3	Rgs5	regulator of G-protein signaling 5
ENSMUSG00000026712	3	Mrc1	mannose receptor, C type 1
ENSMUSG00000026728	3	Vim	vimentin
ENSMUSG00000026814	3	Eng	endoglin
ENSMUSG00000026839	3	Upp2	uridine phosphorylase 2
ENSMUSG00000026872	3	Zeb2	zinc finger E-box binding homeobox 2
ENSMUSG00000026879	3	Gsn	gelsolin
ENSMUSG00000026933	3	Camsap1	calmodulin regulated spectrin-associated protein 1
ENSMUSG00000026938	3	Fcna	ficolin A
ENSMUSG00000027009	3	Itga4	integrin alpha 4
ENSMUSG00000027074	3	Slc43a3	solute carrier family 43, member 3
ENSMUSG00000027082	3	Tfpi	tissue factor pathway inhibitor
ENSMUSG00000027199	3	Gatm	glycine amidinotransferase (L-arginine:glycine amidinotransferase)
ENSMUSG00000027200	3	Sema6d	sema domain, transmembrane domain (TM), and cytoplasmic domain, (semaphorin) 6D
ENSMUSG00000027314	3	Dll4	delta like canonical Notch ligand 4
ENSMUSG00000027322	3	Siglec1	sialic acid binding Ig-like lectin 1, sialoadhesin
ENSMUSG00000027339	3	Rassf2	Ras association (RalGDS/AF-6) domain family member 2
ENSMUSG00000027360	3	Hdc	histidine decarboxylase
ENSMUSG00000027397	3	Slc20a1	solute carrier family 20, member 1
ENSMUSG00000027398	3	Il1b	interleukin 1 beta
ENSMUSG00000027435	3	Cd93	CD93 antigen
ENSMUSG00000027669	3	Gnb4	guanine nucleotide binding protein (G protein), beta 4
ENSMUSG00000027690	3	Slc2a2	solute carrier family 2 (facilitated glucose transporter), member 2
ENSMUSG00000027750	3	Postn	periostin, osteoblast specific factor
ENSMUSG00000027848	3	Olfml3	olfactomedin-like 3
ENSMUSG00000027859	3	Ngf	nerve growth factor
ENSMUSG00000027931	3	Npr1	natriuretic peptide receptor 1
ENSMUSG00000027962	3	Vcam1	vascular cell adhesion molecule 1
ENSMUSG00000028073	3	Pear1	platelet endothelial aggregation receptor 1
ENSMUSG00000028459	3	Cd72	CD72 antigen
ENSMUSG00000028581	3	Laptm5	lysosomal-associated protein transmembrane 5
ENSMUSG00000028713	3	Cyp4b1	cytochrome P450, family 4, subfamily b, polypeptide 1
ENSMUSG00000028776	3	Tinagl1	tubulointerstitial nephritis antigen-like 1
ENSMUSG00000028859	3	Csf3r	colony stimulating factor 3 receptor
ENSMUSG00000028864	3	Hgf	hepatocyte growth factor
ENSMUSG00000028976	3	Slc2a5	solute carrier family 2 (facilitated glucose transporter), member 5
ENSMUSG00000029007	3	Agtrap	angiotensin II, type I receptor-associated protein
ENSMUSG00000029084	3	Cd38	CD38 antigen
ENSMUSG00000029163	3	Emilin1	elastin microfibril interfacer 1
ENSMUSG00000029416	3	Slc15a4	solute carrier family 15, member 4
ENSMUSG00000029648	3	Flt1	FMS-like tyrosine kinase 1
ENSMUSG00000029718	3	Pcolce	procollagen C-endopeptidase enhancer protein
ENSMUSG00000029925	3	Tbxas1	thromboxane A synthase 1, platelet
ENSMUSG00000030123	3	Plxnd1	plexin D1
ENSMUSG00000030220	3	Arhgdib	Rho, GDP dissociation inhibitor beta
ENSMUSG00000030409	3	Dmpk	dystrophia myotonica-protein kinase
ENSMUSG00000030474	3	Siglece	sialic acid binding Ig-like lectin E
ENSMUSG00000030483	3	Cyp2b10	cytochrome P450, family 2, subfamily b, polypeptide 10
ENSMUSG00000030579	3	Tyrobp	TYRO protein tyrosine kinase binding protein
ENSMUSG00000030707	3	Coro1a	coronin, actin binding protein 1A
ENSMUSG00000030787	3	Lyve1	lymphatic vessel endothelial hyaluronan receptor 1
ENSMUSG00000031133	3	Arhgef6	Rac/Cdc42 guanine nucleotide exchange factor 6
ENSMUSG00000031207	3	Msn	moesin
ENSMUSG00000031216	3	Stard8	StAR related lipid transfer domain containing 8
ENSMUSG00000031264	3	Btk	Bruton agammaglobulinemia tyrosine kinase
ENSMUSG00000031304	3	Il2rg	interleukin 2 receptor, gamma chain
ENSMUSG00000031328	3	Flna	filamin, alpha
ENSMUSG00000031375	3	Bgn	biglycan
ENSMUSG00000031486	3	Gpr124	adhesion G protein-coupled receptor A2
ENSMUSG00000031539	3	Ap3m2	adaptor-related protein complex 3, mu 2 subunit
ENSMUSG00000031557	3	Plekha2	pleckstrin homology domain-containing, family A (phosphoinositide binding specific) member 2
ENSMUSG00000031640	3	Klkb1	NA
ENSMUSG00000031659	3	Adcy7	adenylate cyclase 7
ENSMUSG00000031824	3	6430548M08Rik	RIKEN cDNA 6430548M08 gene
ENSMUSG00000031827	3	Cotl1	coactosin like F-actin binding protein 1
ENSMUSG00000031871	3	Cdh5	cadherin 5
ENSMUSG00000031875	3	Cmtm3	CKLF-like MARVEL transmembrane domain containing 3
ENSMUSG00000032020	3	Ubash3b	ubiquitin associated and SH3 domain containing, B
ENSMUSG00000032035	3	Ets1	E26 avian leukemia oncogene 1, 5' domain
ENSMUSG00000032089	3	Il10ra	interleukin 10 receptor, alpha
ENSMUSG00000032125	3	Robo4	roundabout guidance receptor 4
ENSMUSG00000032135	3	Mcam	melanoma cell adhesion molecule
ENSMUSG00000032294	3	Pkm	pyruvate kinase, muscle
ENSMUSG00000032436	3	Cmtm7	CKLF-like MARVEL transmembrane domain containing 7
ENSMUSG00000032528	3	Vipr1	vasoactive intestinal peptide receptor 1
ENSMUSG00000032690	3	Oas2	2'-5' oligoadenylate synthetase 2
ENSMUSG00000032691	3	Nlrp3	NLR family, pyrin domain containing 3
ENSMUSG00000032714	3	Syde1	synapse defective 1, Rho GTPase, homolog 1 (C. elegans)
ENSMUSG00000032725	3	Folr2	folate receptor beta
ENSMUSG00000032796	3	Lama1	laminin, alpha 1
ENSMUSG00000033032	3	Afap1l1	actin filament associated protein 1-like 1
ENSMUSG00000033033	3	Calhm2	calcium homeostasis modulator family member 2
ENSMUSG00000033191	3	Tie1	tyrosine kinase with immunoglobulin-like and EGF-like domains 1
ENSMUSG00000033207	3	Mamdc2	MAM domain containing 2
ENSMUSG00000033209	3	Ttc28	tetratricopeptide repeat domain 28
ENSMUSG00000033350	3	Chst2	carbohydrate sulfotransferase 2
ENSMUSG00000033460	3	Armcx1	armadillo repeat containing, X-linked 1
ENSMUSG00000033705	3	Stard9	StAR related lipid transfer domain containing 9
ENSMUSG00000033777	3	Tlr13	toll-like receptor 13
ENSMUSG00000033788	3	Dysf	dysferlin
ENSMUSG00000033871	3	Ppargc1b	peroxisome proliferative activated receptor, gamma, coactivator 1 beta
ENSMUSG00000034116	3	Vav1	vav 1 oncogene
ENSMUSG00000034255	3	Arhgap27	Rho GTPase activating protein 27
ENSMUSG00000034330	3	Plcg2	phospholipase C, gamma 2
ENSMUSG00000034353	3	Ramp1	receptor (calcitonin) activity modifying protein 1
ENSMUSG00000034595	3	Ppp1r18	protein phosphatase 1, regulatory subunit 18
ENSMUSG00000034652	3	Cd300a	CD300A molecule
ENSMUSG00000034684	3	Sema3f	sema domain, immunoglobulin domain (Ig), short basic domain, secreted, (semaphorin) 3F
ENSMUSG00000034837	3	Gnat1	G protein subunit alpha transducin 1
ENSMUSG00000035004	3	Igsf6	immunoglobulin superfamily, member 6
ENSMUSG00000035183	3	Slc24a5	solute carrier family 24, member 5
ENSMUSG00000035273	3	Hpse	heparanase
ENSMUSG00000035459	3	Stab2	stabilin 2
ENSMUSG00000035513	3	Ntng2	netrin G2
ENSMUSG00000035566	3	Pcdh17	protocadherin 17
ENSMUSG00000035621	3	Midn	midnolin
ENSMUSG00000035697	3	Hmha1	Rho GTPase activating protein 45
ENSMUSG00000035891	3	Cerk	ceramide kinase
ENSMUSG00000036040	3	Adamtsl2	ADAMTS-like 2
ENSMUSG00000036362	3	P2ry13	purinergic receptor P2Y, G-protein coupled 13
ENSMUSG00000036469	3	March1	membrane associated ring-CH-type finger 1
ENSMUSG00000036492	3	Rnf39	ring finger protein 39
ENSMUSG00000036553	3	Sh3tc1	SH3 domain and tetratricopeptide repeats 1
ENSMUSG00000036887	3	C1qa	complement component 1, q subcomponent, alpha polypeptide
ENSMUSG00000036896	3	C1qc	complement component 1, q subcomponent, C chain
ENSMUSG00000037306	3	Man1c1	mannosidase, alpha, class 1C, member 1
ENSMUSG00000037606	3	Osbpl5	oxysterol binding protein-like 5
ENSMUSG00000037731	3	Themis2	thymocyte selection associated family member 2
ENSMUSG00000037902	3	Sirpa	signal-regulatory protein alpha
ENSMUSG00000037922	3	Bank1	B cell scaffold protein with ankyrin repeats 1
ENSMUSG00000038007	3	Acer2	alkaline ceramidase 2
ENSMUSG00000038175	3	Mylip	myosin regulatory light chain interacting protein
ENSMUSG00000038178	3	Slc43a2	solute carrier family 43, member 2
ENSMUSG00000038193	3	Hand2	heart and neural crest derivatives expressed 2
ENSMUSG00000038608	3	Dock10	dedicator of cytokinesis 10
ENSMUSG00000038648	3	Creb3l2	cAMP responsive element binding protein 3-like 2
ENSMUSG00000038855	3	Itpkb	inositol 1,4,5-trisphosphate 3-kinase B
ENSMUSG00000038943	3	Prc1	protein regulator of cytokinesis 1
ENSMUSG00000038976	3	Ppp1r9b	protein phosphatase 1, regulatory subunit 9B
ENSMUSG00000039004	3	Bmp6	bone morphogenetic protein 6
ENSMUSG00000039005	3	Tlr4	toll-like receptor 4
ENSMUSG00000039115	3	Itga9	integrin alpha 9
ENSMUSG00000039158	3	Akna	AT-hook transcription factor
ENSMUSG00000039497	3	Dse	dermatan sulfate epimerase
ENSMUSG00000039936	3	Pik3cd	phosphatidylinositol-4,5-bisphosphate 3-kinase catalytic subunit delta
ENSMUSG00000039959	3	Hip1	huntingtin interacting protein 1
ENSMUSG00000039997	3	Ifi203	interferon activated gene 203
ENSMUSG00000040035	3	Disp2	dispatched RND transporter family member 2
ENSMUSG00000040061	3	Plcb2	phospholipase C, beta 2
ENSMUSG00000040111	3	Gramd1b	GRAM domain containing 1B
ENSMUSG00000040152	3	Thbs1	thrombospondin 1
ENSMUSG00000040264	3	Gbp5	guanylate binding protein 2b
ENSMUSG00000040283	3	Btnl9	butyrophilin-like 9
ENSMUSG00000040430	3	Pitpnc1	phosphatidylinositol transfer protein, cytoplasmic 1
ENSMUSG00000040498	3	Igsf23	immunoglobulin superfamily, member 23
ENSMUSG00000040552	3	C3ar1	complement component 3a receptor 1
ENSMUSG00000040606	3	Kazn	kazrin, periplakin interacting protein
ENSMUSG00000040723	3	Rcsd1	RCSD domain containing 1
ENSMUSG00000041134	3	Cyyr1	cysteine and tyrosine-rich protein 1
ENSMUSG00000041235	3	Chd7	chromodomain helicase DNA binding protein 7
ENSMUSG00000041445	3	Mmrn2	multimerin 2
ENSMUSG00000041481	3	Serpina3g	serine (or cysteine) peptidase inhibitor, clade A, member 3G
ENSMUSG00000041515	3	Irf8	interferon regulatory factor 8
ENSMUSG00000041992	3	Rapgef5	Rap guanine nucleotide exchange factor (GEF) 5
ENSMUSG00000042066	3	Tmcc2	transmembrane and coiled-coil domains 2
ENSMUSG00000042190	3	Cmklr1	chemerin chemokine-like receptor 1
ENSMUSG00000042759	3	Apobr	apolipoprotein B receptor
ENSMUSG00000042807	3	Hecw2	HECT, C2 and WW domain containing E3 ubiquitin protein ligase 2
ENSMUSG00000043008	3	Klhl6	kelch-like 6
ENSMUSG00000044206	3	Vsig4	V-set and immunoglobulin domain containing 4
ENSMUSG00000044562	3	Rasip1	Ras interacting protein 1
ENSMUSG00000045551	3	Fpr1	formyl peptide receptor 1
ENSMUSG00000045838	3	A430105I19Rik	coiled-coil domain containing 9B
ENSMUSG00000045930	3	Clec14a	C-type lectin domain family 14, member a
ENSMUSG00000045954	3	Sdpr	caveolae associated 2
ENSMUSG00000046280	3	She	src homology 2 domain-containing transforming protein E
ENSMUSG00000046338	3	Gpat2	glycerol-3-phosphate acyltransferase 2, mitochondrial
ENSMUSG00000046402	3	Rbp1	retinol binding protein 1, cellular
ENSMUSG00000046805	3	Mpeg1	macrophage expressed gene 1
ENSMUSG00000046841	3	Ckap4	cytoskeleton-associated protein 4
ENSMUSG00000046916	3	Myct1	myc target 1
ENSMUSG00000047250	3	Ptgs1	prostaglandin-endoperoxide synthase 1
ENSMUSG00000047747	3	Rnf150	ring finger protein 150
ENSMUSG00000047867	3	Gimap6	GTPase, IMAP family member 6
ENSMUSG00000047945	3	Marcksl1	MARCKS-like 1
ENSMUSG00000048865	3	Arhgap30	Rho GTPase activating protein 30
ENSMUSG00000049103	3	Ccr2	C-C motif chemokine receptor 2
ENSMUSG00000049625	3	Tifab	TRAF-interacting protein with forkhead-associated domain, family member B
ENSMUSG00000049723	3	Mmp12	matrix metallopeptidase 12
ENSMUSG00000049804	3	Armcx4	armadillo repeat containing, X-linked 4
ENSMUSG00000049866	3	Arl4c	ADP-ribosylation factor-like 4C
ENSMUSG00000049988	3	Lrrc25	leucine rich repeat containing 25
ENSMUSG00000050106	3	Tmc8	transmembrane channel-like gene family 8
ENSMUSG00000050234	3	Gja4	gap junction protein, alpha 4
ENSMUSG00000050335	3	Lgals3	lectin, galactose binding, soluble 3
ENSMUSG00000050530	3	Fam171a1	family with sequence similarity 171, member A1
ENSMUSG00000050721	3	Plekho2	pleckstrin homology domain containing, family O member 2
ENSMUSG00000050910	3	Cdr2l	cerebellar degeneration-related protein 2-like
ENSMUSG00000050919	3	Zfp366	zinc finger protein 366
ENSMUSG00000050953	3	Gja1	gap junction protein, alpha 1
ENSMUSG00000050994	3	Adgb	androglobin
ENSMUSG00000051506	3	Wdfy4	WD repeat and FYVE domain containing 4
ENSMUSG00000051682	3	Treml4	triggering receptor expressed on myeloid cells-like 4
ENSMUSG00000052160	3	Pld4	phospholipase D family member 4
ENSMUSG00000052271	3	Bhlha15	basic helix-loop-helix family, member a15
ENSMUSG00000052302	3	Tbc1d30	TBC1 domain family, member 30
ENSMUSG00000052384	3	Nrros	negative regulator of reactive oxygen species
ENSMUSG00000052833	3	Sae1	SUMO1 activating enzyme subunit 1
ENSMUSG00000052920	3	Prkg1	protein kinase, cGMP-dependent, type I
ENSMUSG00000052921	3	Arhgef15	Rho guanine nucleotide exchange factor 15
ENSMUSG00000053062	3	Jam2	junction adhesion molecule 2
ENSMUSG00000053113	3	Socs3	suppressor of cytokine signaling 3
ENSMUSG00000053318	3	Slamf8	SLAM family member 8
ENSMUSG00000053835	3	H2-T24	histocompatibility 2, T region locus 24
ENSMUSG00000054385	3	Ceacam2	CEA cell adhesion molecule 2
ENSMUSG00000054404	3	Slfn5	schlafen 5
ENSMUSG00000054435	3	Gimap4	GTPase, IMAP family member 4
ENSMUSG00000054640	3	Slc8a1	solute carrier family 8 (sodium/calcium exchanger), member 1
ENSMUSG00000054720	3	Lrrc8c	leucine rich repeat containing 8 family, member C
ENSMUSG00000055546	3	Timd4	T cell immunoglobulin and mucin domain containing 4
ENSMUSG00000056025	3	Clca1	chloride channel accessory 3A1
ENSMUSG00000056069	3	Fam105a	OTU deubiquitinase with linear linkage specificity like
ENSMUSG00000056492	3	Gpr116	adhesion G protein-coupled receptor F5
ENSMUSG00000057135	3	Scimp	SLP adaptor and CSK interacting membrane protein
ENSMUSG00000057193	3	Slc44a2	solute carrier family 44, member 2
ENSMUSG00000057948	3	Unc13d	unc-13 homolog D
ENSMUSG00000058099	3	Nfam1	Nfat activating molecule with ITAM motif 1
ENSMUSG00000058254	3	Tspan7	tetraspanin 7
ENSMUSG00000058396	3	Gpr182	G protein-coupled receptor 182
ENSMUSG00000058818	3	Pirb	paired Ig-like receptor B
ENSMUSG00000059498	3	Fcgr3	Fc receptor, IgG, low affinity III
ENSMUSG00000059588	3	Calcrl	calcitonin receptor-like
ENSMUSG00000060044	3	Tmem26	transmembrane protein 26
ENSMUSG00000060470	3	Gpr97	adhesion G protein-coupled receptor G3
ENSMUSG00000061175	3	Fnip2	folliculin interacting protein 2
ENSMUSG00000062960	3	Kdr	kinase insert domain protein receptor
ENSMUSG00000066363	3	Serpina3f	serine (or cysteine) peptidase inhibitor, clade A, member 3F
ENSMUSG00000066684	3	Pilrb1	paired immunoglobin-like type 2 receptor beta 1
ENSMUSG00000066800	3	Rnasel	ribonuclease L (2', 5'-oligoisoadenylate synthetase-dependent)
ENSMUSG00000068114	3	Ccdc134	coiled-coil domain containing 134
ENSMUSG00000068417	3	Pnp2	purine-nucleoside phosphorylase 2
ENSMUSG00000069516	3	Lyz2	lysozyme 2
ENSMUSG00000069662	3	Marcks	myristoylated alanine rich protein kinase C substrate
ENSMUSG00000069892	3	9930111J21Rik2	RIKEN cDNA 9930111J21 gene 2
ENSMUSG00000070003	3	Ssbp4	single stranded DNA binding protein 4
ENSMUSG00000070873	3	Lilra5	leukocyte immunoglobulin-like receptor, subfamily A (with TM domain), member 5
ENSMUSG00000071042	3	Rasgrp3	RAS, guanyl releasing protein 3
ENSMUSG00000071714	3	Csf2rb2	colony stimulating factor 2 receptor, beta 2, low-affinity (granulocyte-macrophage)
ENSMUSG00000072572	3	Slc39a2	solute carrier family 39 (zinc transporter), member 2
ENSMUSG00000072596	3	Ear2	eosinophil-associated, ribonuclease A family, member 2
ENSMUSG00000072620	3	Slfn2	schlafen 2
ENSMUSG00000072623	3	Zfp9	zinc finger protein 9
ENSMUSG00000073406	3	H2-Bl	histocompatibility 2, blastocyst
ENSMUSG00000073409	3	H2-Q6	histocompatibility 2, Q region locus 6
ENSMUSG00000073489	3	Ifi204	interferon activated gene 204
ENSMUSG00000073490	3	AI607873	interferon activated gene 207
ENSMUSG00000074361	3	C5ar2	complement component 5a receptor 2
ENSMUSG00000074577	3	Fam65c	RIPOR family member 3
ENSMUSG00000074622	3	Mafb	MAF bZIP transcription factor B
ENSMUSG00000074785	3	Plxnc1	plexin C1
ENSMUSG00000074874	3	Ctla2b	cytotoxic T lymphocyte-associated protein 2 beta
ENSMUSG00000075284	3	Wipf1	WAS/WASL interacting protein family, member 1
ENSMUSG00000078606	3	Gm4070	GTPase, very large interferon inducible, family member 2
ENSMUSG00000078670	3	Fam174b	family with sequence similarity 174, member B
ENSMUSG00000078921	3	Tgtp2	T cell specific GTPase 2
ENSMUSG00000078942	3	Naip6	NLR family, apoptosis inhibitory protein 6
ENSMUSG00000079017	3	Ifi27l2a	interferon, alpha-inducible protein 27 like 2A
ENSMUSG00000079293	3	Clec7a	C-type lectin domain family 7, member a
ENSMUSG00000079355	3	Ackr4	atypical chemokine receptor 4
ENSMUSG00000079547	3	H2-DMb1	histocompatibility 2, class II, locus Mb1
ENSMUSG00000090369	3	4933411K16Rik	RIKEN cDNA 4933411K16 gene
ENSMUSG00000090958	3	Lrrc32	leucine rich repeat containing 32
ENSMUSG00000092470	3	Gm20518	NA
ENSMUSG00000095098	3	Ccdc85b	coiled-coil domain containing 85B
ENSMUSG00000096727	3	Psmb9	proteasome (prosome, macropain) subunit, beta type 9 (large multifunctional peptidase 2)
ENSMUSG00000044906	4	4930503L19Rik	RIKEN cDNA 4930503L19 gene
ENSMUSG00000089809	4	A930011G23Rik	RIKEN cDNA A930011G23 gene
ENSMUSG00000089809	4	A930011G23Rik	RasGEF domain family, member 1B
ENSMUSG00000026348	4	Acmsd	amino carboxymuconate semialdehyde decarboxylase
ENSMUSG00000038729	4	Akap2	paralemmin A kinase anchor protein
ENSMUSG00000025533	4	Asl	argininosuccinate lyase
ENSMUSG00000017146	4	Brca1	breast cancer 1, early onset
ENSMUSG00000023087	4	Ccrn4l	nocturnin
ENSMUSG00000054169	4	Ceacam10	CEA cell adhesion molecule 10
ENSMUSG00000029521	4	Chek2	checkpoint kinase 2
ENSMUSG00000079465	4	Col4a3	collagen, type IV, alpha 3
ENSMUSG00000021508	4	Cxcl14	C-X-C motif chemokine ligand 14
ENSMUSG00000020108	4	Ddit4	DNA-damage-inducible transcript 4
ENSMUSG00000034858	4	Fam214a	atos homolog A
ENSMUSG00000032265	4	Fam46a	terminal nucleotidyltransferase 5A
ENSMUSG00000030956	4	Fam53b	family with sequence similarity 53, member B
ENSMUSG00000053158	4	Fes	feline sarcoma oncogene
ENSMUSG00000031565	4	Fgfr1	fibroblast growth factor receptor 1
ENSMUSG00000035455	4	Fignl1	fidgetin-like 1
ENSMUSG00000093593	4	Gm20683	NA
ENSMUSG00000029816	4	Gpnmb	glycoprotein (transmembrane) nmb
ENSMUSG00000031785	4	Gpr56	adhesion G protein-coupled receptor G1
ENSMUSG00000055675	4	Kbtbd11	kelch repeat and BTB (POZ) domain containing 11
ENSMUSG00000003779	4	Kif20a	kinesin family member 20A
ENSMUSG00000026822	4	Lcn2	lipocalin 2
ENSMUSG00000031833	4	Mast3	microtubule associated serine/threonine kinase 3
ENSMUSG00000027799	4	Nbea	neurobeachin
ENSMUSG00000020684	4	Rasl10b	RAS-like, family 10, member B
ENSMUSG00000028896	4	Rcc1	regulator of chromosome condensation 1
ENSMUSG00000042978	4	Sbk1	SH3-binding kinase 1
ENSMUSG00000023073	4	Slc10a2	solute carrier family 10, member 2
ENSMUSG00000045973	4	Slc25a51	solute carrier family 25, member 51
ENSMUSG00000001670	4	Tat	tyrosine aminotransferase
ENSMUSG00000031431	4	Tsc22d3	TSC22 domain family, member 3
ENSMUSG00000006784	4	Ttc25	outer dynein arm complex subunit 4
ENSMUSG00000021614	4	Vcan	versican
ENSMUSG00000074282	4	Zfp94	zinc finger protein 94
ENSMUSG00000000056	5	Narf	nuclear prelamin A recognition factor
ENSMUSG00000000058	5	Cav2	caveolin 2
ENSMUSG00000000282	5	Mnt	max binding protein
ENSMUSG00000000290	5	Itgb2	integrin beta 2
ENSMUSG00000000530	5	Acvrl1	activin A receptor, type II-like 1
ENSMUSG00000000628	5	Hk2	hexokinase 2
ENSMUSG00000000791	5	Il12rb1	interleukin 12 receptor, beta 1
ENSMUSG00000001240	5	Ramp2	receptor (calcitonin) activity modifying protein 2
ENSMUSG00000001436	5	Slc19a1	solute carrier family 19 (folate transporter), member 1
ENSMUSG00000001506	5	Col1a1	collagen, type I, alpha 1
ENSMUSG00000001517	5	Foxm1	forkhead box M1
ENSMUSG00000001741	5	Il16	interleukin 16
ENSMUSG00000001946	5	Esam	endothelial cell-specific adhesion molecule
ENSMUSG00000002068	5	Ccne1	cyclin E1
ENSMUSG00000002111	5	Spi1	spleen focus forming virus (SFFV) proviral integration oncogene
ENSMUSG00000002900	5	Lamb1	laminin B1
ENSMUSG00000003949	5	Hlf	hepatic leukemia factor
ENSMUSG00000004105	5	Angptl2	angiopoietin-like 2
ENSMUSG00000004359	5	Spic	Spi-C transcription factor (Spi-1/PU.1 related)
ENSMUSG00000004707	5	Ly9	lymphocyte antigen 9
ENSMUSG00000004814	5	Ccl24	C-C motif chemokine ligand 24
ENSMUSG00000004837	5	Grap	GRB2-related adaptor protein
ENSMUSG00000005089	5	Slc1a2	solute carrier family 1 (glial high affinity glutamate transporter), member 2
ENSMUSG00000005220	5	Corin	corin, serine peptidase
ENSMUSG00000005338	5	Cadm3	cell adhesion molecule 3
ENSMUSG00000005413	5	Hmox1	heme oxygenase 1
ENSMUSG00000005514	5	Por	cytochrome p450 oxidoreductase
ENSMUSG00000005547	5	Cyp2a5	cytochrome P450, family 2, subfamily a, polypeptide 5
ENSMUSG00000005672	5	Kit	KIT proto-oncogene receptor tyrosine kinase
ENSMUSG00000006398	5	Cdc20	cell division cycle 20
ENSMUSG00000006442	5	Srm	spermidine synthase
ENSMUSG00000006641	5	Slc5a6	solute carrier family 5 (sodium-dependent vitamin transporter), member 6
ENSMUSG00000009378	5	Slc16a12	solute carrier family 16 (monocarboxylic acid transporters), member 12
ENSMUSG00000009545	5	Kcnq1	potassium voltage-gated channel, subfamily Q, member 1
ENSMUSG00000009772	5	Nuak2	NUAK family, SNF1-like kinase, 2
ENSMUSG00000010307	5	Tmem86a	transmembrane protein 86A
ENSMUSG00000011263	5	Exoc3l2	exocyst complex component 3-like 2
ENSMUSG00000012428	5	Steap4	STEAP family member 4
ENSMUSG00000014361	5	Mertk	MER proto-oncogene tyrosine kinase
ENSMUSG00000014444	5	Piezo1	piezo-type mechanosensitive ion channel component 1
ENSMUSG00000014599	5	Csf1	colony stimulating factor 1 (macrophage)
ENSMUSG00000015850	5	Adamtsl4	ADAMTS-like 4
ENSMUSG00000015950	5	Ncf1	neutrophil cytosolic factor 1
ENSMUSG00000016496	5	Cd274	CD274 antigen
ENSMUSG00000017446	5	C1qtnf1	C1q and tumor necrosis factor related protein 1
ENSMUSG00000017697	5	Ada	adenosine deaminase
ENSMUSG00000017716	5	Birc5	baculoviral IAP repeat-containing 5
ENSMUSG00000018654	5	Ikzf1	IKAROS family zinc finger 1
ENSMUSG00000018899	5	Irf1	interferon regulatory factor 1
ENSMUSG00000018920	5	Cxcl16	C-X-C motif chemokine ligand 16
ENSMUSG00000018927	5	Ccl6	C-C motif chemokine ligand 6
ENSMUSG00000019189	5	Rnf145	ring finger protein 145
ENSMUSG00000019843	5	Fyn	Fyn proto-oncogene
ENSMUSG00000019929	5	Dcn	decorin
ENSMUSG00000020044	5	Timp3	tissue inhibitor of metalloproteinase 3
ENSMUSG00000020131	5	Pcsk4	proprotein convertase subtilisin/kexin type 4
ENSMUSG00000020241	5	Col6a2	collagen, type VI, alpha 2
ENSMUSG00000020330	5	Hmmr	hyaluronan mediated motility receptor (RHAMM)
ENSMUSG00000020422	5	Tns3	tensin 3
ENSMUSG00000020467	5	Efemp1	epidermal growth factor-containing fibulin-like extracellular matrix protein 1
ENSMUSG00000020486	5	Sept4	septin 4
ENSMUSG00000020572	5	Nampt	nicotinamide phosphoribosyltransferase
ENSMUSG00000020589	5	Fam49a	CYFIP related Rac1 interactor A
ENSMUSG00000020623	5	Map2k6	mitogen-activated protein kinase kinase 6
ENSMUSG00000020814	5	Mxra7	matrix-remodelling associated 7
ENSMUSG00000020902	5	Ntn1	netrin 1
ENSMUSG00000021061	5	Sptb	spectrin beta, erythrocytic
ENSMUSG00000021175	5	Cdca7l	cell division cycle associated 7 like
ENSMUSG00000021759	5	Ppap2a	phospholipid phosphatase 1
ENSMUSG00000021824	5	Ap3m1	adaptor-related protein complex 3, mu 1 subunit
ENSMUSG00000021876	5	Rnase4	ribonuclease, RNase A family 4
ENSMUSG00000021943	5	Gdf10	growth differentiation factor 10
ENSMUSG00000022014	5	Epsti1	epithelial stromal interaction 1
ENSMUSG00000022057	5	Adamdec1	ADAM-like, decysin 1
ENSMUSG00000022094	5	Slc39a14	solute carrier family 39 (zinc transporter), member 14
ENSMUSG00000022122	5	Ednrb	endothelin receptor type B
ENSMUSG00000022353	5	Mtss1	MTSS I-BAR domain containing 1
ENSMUSG00000022371	5	Col14a1	collagen, type XIV, alpha 1
ENSMUSG00000022389	5	Tef	thyrotroph embryonic factor
ENSMUSG00000022438	5	Parvb	parvin, beta
ENSMUSG00000022439	5	Parvg	parvin, gamma
ENSMUSG00000022504	5	Ciita	class II transactivator
ENSMUSG00000022816	5	Fstl1	follistatin-like 1
ENSMUSG00000022831	5	Hcls1	hematopoietic cell specific Lyn substrate 1
ENSMUSG00000022901	5	Cd86	CD86 antigen
ENSMUSG00000022994	5	Adcy6	adenylate cyclase 6
ENSMUSG00000023015	5	Racgap1	Rac GTPase-activating protein 1
ENSMUSG00000023150	5	Ivns1abp	influenza virus NS1A binding protein
ENSMUSG00000023349	5	Clec4n	C-type lectin domain family 4, member n
ENSMUSG00000023805	5	Synj2	synaptojanin 2
ENSMUSG00000023909	5	Paqr4	progestin and adipoQ receptor family member IV
ENSMUSG00000023915	5	Tnfrsf21	tumor necrosis factor receptor superfamily, member 21
ENSMUSG00000024222	5	Fkbp5	FK506 binding protein 5
ENSMUSG00000024659	5	Anxa1	annexin A1
ENSMUSG00000024679	5	Ms4a6d	membrane-spanning 4-domains, subfamily A, member 6D
ENSMUSG00000025154	5	Arhgap19	Rho GTPase activating protein 19
ENSMUSG00000025278	5	Flnb	filamin, beta
ENSMUSG00000025453	5	Nnt	nicotinamide nucleotide transhydrogenase
ENSMUSG00000025491	5	Ifitm1	interferon induced transmembrane protein 1
ENSMUSG00000025511	5	Tspan4	tetraspanin 4
ENSMUSG00000025586	5	Cpeb1	cytoplasmic polyadenylation element binding protein 1
ENSMUSG00000025612	5	Bach1	BTB and CNC homology 1, basic leucine zipper transcription factor 1
ENSMUSG00000025790	5	Slco3a1	solute carrier organic anion transporter family, member 3a1
ENSMUSG00000025969	5	Nrp2	neuropilin 2
ENSMUSG00000026042	5	Col5a2	collagen, type V, alpha 2
ENSMUSG00000026104	5	Stat1	signal transducer and activator of transcription 1
ENSMUSG00000026121	5	Sema4c	sema domain, immunoglobulin domain (Ig), transmembrane domain (TM) and short cytoplasmic domain, (semaphorin) 4C
ENSMUSG00000026177	5	Slc11a1	solute carrier family 11 (proton-coupled divalent metal ion transporters), member 1
ENSMUSG00000026185	5	Igfbp5	insulin-like growth factor binding protein 5
ENSMUSG00000026222	5	Sp100	nuclear antigen Sp100
ENSMUSG00000026315	5	Serpinb8	serine (or cysteine) peptidase inhibitor, clade B, member 8
ENSMUSG00000026458	5	Ppfia4	protein tyrosine phosphatase, receptor type, f polypeptide (PTPRF), interacting protein (liprin), alpha 4
ENSMUSG00000026463	5	Atp2b4	ATPase, Ca++ transporting, plasma membrane 4
ENSMUSG00000026473	5	Glul	glutamate-ammonia ligase
ENSMUSG00000026475	5	Rgs16	regulator of G-protein signaling 16
ENSMUSG00000026547	5	Tagln2	transgelin 2
ENSMUSG00000026605	5	Cenpf	centromere protein F
ENSMUSG00000026657	5	Frmd4a	FERM domain containing 4A
ENSMUSG00000026786	5	Apbb1ip	amyloid beta precursor protein binding family B member 1 interacting protein
ENSMUSG00000026837	5	Col5a1	collagen, type V, alpha 1
ENSMUSG00000026921	5	Egfl7	EGF-like domain 7
ENSMUSG00000027035	5	Cers6	ceramide synthase 6
ENSMUSG00000027204	5	Fbn1	fibrillin 1
ENSMUSG00000027253	5	Lrp4	low density lipoprotein receptor-related protein 4
ENSMUSG00000027331	5	Knstrn	kinetochore-localized astrin/SPAG5 binding
ENSMUSG00000027346	5	Gpcpd1	glycerophosphocholine phosphodiesterase 1
ENSMUSG00000027358	5	Bmp2	bone morphogenetic protein 2
ENSMUSG00000027947	5	Il6ra	interleukin 6 receptor, alpha
ENSMUSG00000028003	5	Lrat	lecithin-retinol acyltransferase (phosphatidylcholine-retinol-O-acyltransferase)
ENSMUSG00000028005	5	Gucy1b3	guanylate cyclase 1, soluble, beta 1
ENSMUSG00000028108	5	Ecm1	extracellular matrix protein 1
ENSMUSG00000028212	5	Ccne2	cyclin E2
ENSMUSG00000028268	5	Gbp3	guanylate binding protein 3
ENSMUSG00000028270	5	Gbp2	guanylate binding protein 2
ENSMUSG00000028444	5	Cntfr	ciliary neurotrophic factor receptor
ENSMUSG00000028479	5	Gne	glucosamine (UDP-N-acetyl)-2-epimerase/N-acetylmannosamine kinase
ENSMUSG00000028862	5	Map3k6	mitogen-activated protein kinase kinase kinase 6
ENSMUSG00000028957	5	Per3	period circadian clock 3
ENSMUSG00000029070	5	Mxra8	matrix-remodelling associated 8
ENSMUSG00000029287	5	Tgfbr3	transforming growth factor, beta receptor III
ENSMUSG00000029298	5	Gbp9	guanylate-binding protein 9
ENSMUSG00000029553	5	Tfec	transcription factor EC
ENSMUSG00000029561	5	Oasl2	2'-5' oligoadenylate synthetase-like 2
ENSMUSG00000029570	5	Lfng	LFNG O-fucosylpeptide 3-beta-N-acetylglucosaminyltransferase
ENSMUSG00000029591	5	Ung	uracil DNA glycosylase
ENSMUSG00000029661	5	Col1a2	collagen, type I, alpha 2
ENSMUSG00000029752	5	Asns	asparagine synthetase
ENSMUSG00000029762	5	Akr1b8	aldo-keto reductase family 1, member B8
ENSMUSG00000030089	5	Slc41a3	solute carrier family 41, member 3
ENSMUSG00000030103	5	Bhlhe40	basic helix-loop-helix family, member e40
ENSMUSG00000030159	5	Clec1b	C-type lectin domain family 1, member b
ENSMUSG00000030222	5	Rerg	RAS-like, estrogen-regulated, growth-inhibitor
ENSMUSG00000030237	5	Slco1a4	solute carrier organic anion transporter family, member 1a4
ENSMUSG00000030244	5	Gys2	glycogen synthase 2
ENSMUSG00000030249	5	Abcc9	ATP-binding cassette, sub-family C member 9
ENSMUSG00000030256	5	Bhlhe41	basic helix-loop-helix family, member e41
ENSMUSG00000030337	5	Vamp1	vesicle-associated membrane protein 1
ENSMUSG00000030337	5	Vamp1	RIKEN cDNA E130112N10 gene
ENSMUSG00000030413	5	Pglyrp1	peptidoglycan recognition protein 1
ENSMUSG00000030717	5	Nupr1	nuclear protein transcription regulator 1
ENSMUSG00000030789	5	Itgax	integrin alpha X
ENSMUSG00000030830	5	Itgal	integrin alpha L
ENSMUSG00000030930	5	Chst15	carbohydrate sulfotransferase 15
ENSMUSG00000030934	5	Oat	ornithine aminotransferase
ENSMUSG00000030946	5	Lhpp	phospholysine phosphohistidine inorganic pyrophosphate phosphatase
ENSMUSG00000031016	5	Wee1	WEE 1 homolog 1 (S. pombe)
ENSMUSG00000031103	5	Elf4	E74 like ETS transcription factor 4
ENSMUSG00000031129	5	Slc9a9	solute carrier family 9 (sodium/hydrogen exchanger), member 9
ENSMUSG00000031453	5	Rasa3	RAS p21 protein activator 3
ENSMUSG00000031608	5	Galnt7	polypeptide N-acetylgalactosaminyltransferase 7
ENSMUSG00000031616	5	Ednra	endothelin receptor type A
ENSMUSG00000031661	5	Nkd1	naked cuticle 1
ENSMUSG00000031762	5	Mt2	metallothionein 2
ENSMUSG00000031765	5	Mt1	metallothionein 1
ENSMUSG00000031803	5	B3gnt3	UDP-GlcNAc:betaGal beta-1,3-N-acetylglucosaminyltransferase 3
ENSMUSG00000031897	5	Psmb10	proteasome (prosome, macropain) subunit, beta type 10
ENSMUSG00000031925	5	Maml2	mastermind like transcriptional coactivator 2
ENSMUSG00000032010	5	Usp2	ubiquitin specific peptidase 2
ENSMUSG00000032114	5	Slc37a4	solute carrier family 37 (glucose-6-phosphate transporter), member 4
ENSMUSG00000032179	5	Bmp5	bone morphogenetic protein 5
ENSMUSG00000032202	5	Rab27a	RAB27A, member RAS oncogene family
ENSMUSG00000032218	5	Ccnb2	cyclin B2
ENSMUSG00000032231	5	Anxa2	annexin A2
ENSMUSG00000032245	5	Cln6	ceroid-lipofuscinosis, neuronal 6
ENSMUSG00000032311	5	Nrg4	neuregulin 4
ENSMUSG00000032449	5	Slc25a36	solute carrier family 25, member 36
ENSMUSG00000032492	5	Pth1r	parathyroid hormone 1 receptor
ENSMUSG00000032596	5	Uba7	ubiquitin-like modifier activating enzyme 7
ENSMUSG00000032640	5	Chsy1	chondroitin sulfate synthase 1
ENSMUSG00000032740	5	Ccdc88a	coiled coil domain containing 88A
ENSMUSG00000032788	5	Pdxk	pyridoxal (pyridoxine, vitamin B6) kinase
ENSMUSG00000032840	5	2410131K14Rik	SREBF pathway regulator in golgi 1
ENSMUSG00000032875	5	Arhgef17	Rho guanine nucleotide exchange factor 17
ENSMUSG00000032915	5	Emr4	adhesion G protein-coupled receptor E4
ENSMUSG00000033082	5	Clec1a	C-type lectin domain family 1, member a
ENSMUSG00000033192	5	Lpcat2	lysophosphatidylcholine acyltransferase 2
ENSMUSG00000033278	5	Ptprm	protein tyrosine phosphatase receptor type M
ENSMUSG00000033327	5	Tnxb	tenascin XB
ENSMUSG00000033909	5	Usp36	ubiquitin specific peptidase 36
ENSMUSG00000033910	5	Gucy1a3	guanylate cyclase 1, soluble, alpha 1
ENSMUSG00000034111	5	Tmed8	transmembrane p24 trafficking protein 8
ENSMUSG00000034177	5	Rnf43	ring finger protein 43
ENSMUSG00000034205	5	Loxl2	lysyl oxidase-like 2
ENSMUSG00000034438	5	Gbp8	guanylate-binding protein 8
ENSMUSG00000034450	5	Gulo	gulonolactone (L-) oxidase
ENSMUSG00000034641	5	Cd300ld	CD300 molecule like family member d
ENSMUSG00000034647	5	Ankrd12	ankyrin repeat domain 12
ENSMUSG00000034786	5	Gpsm3	G-protein signalling modulator 3 (AGS3-like, C. elegans)
ENSMUSG00000034845	5	Plvap	plasmalemma vesicle associated protein
ENSMUSG00000034947	5	Tmem106a	transmembrane protein 106A
ENSMUSG00000035064	5	Eef2k	eukaryotic elongation factor-2 kinase
ENSMUSG00000035186	5	Ubd	ubiquitin D
ENSMUSG00000035397	5	Klf16	Kruppel-like transcription factor 16
ENSMUSG00000035493	5	Tgfbi	transforming growth factor, beta induced
ENSMUSG00000035778	5	Ggta1	glycoprotein galactosyltransferase alpha 1, 3
ENSMUSG00000036019	5	Tmtc2	transmembrane and tetratricopeptide repeat containing 2
ENSMUSG00000036256	5	Igfbp7	insulin-like growth factor binding protein 7
ENSMUSG00000036446	5	Lum	lumican
ENSMUSG00000036473	5	Tbc1d24	TBC1 domain family, member 24
ENSMUSG00000036594	5	H2-Aa	histocompatibility 2, class II antigen A, alpha
ENSMUSG00000036599	5	Chst12	carbohydrate sulfotransferase 12
ENSMUSG00000036655	5	Colec11	collectin sub-family member 11
ENSMUSG00000036863	5	Syde2	synapse defective 1, Rho GTPase, homolog 2 (C. elegans)
ENSMUSG00000036885	5	Arhgef26	Rho guanine nucleotide exchange factor 26
ENSMUSG00000036905	5	C1qb	complement component 1, q subcomponent, beta polypeptide
ENSMUSG00000037031	5	Tspan15	tetraspanin 15
ENSMUSG00000037321	5	Tap1	transporter 1, ATP-binding cassette, sub-family B (MDR/TAP)
ENSMUSG00000037465	5	Klf10	Kruppel-like transcription factor 10
ENSMUSG00000037649	5	H2-DMa	histocompatibility 2, class II, locus DMa
ENSMUSG00000037762	5	Slc16a9	solute carrier family 16 (monocarboxylic acid transporters), member 9
ENSMUSG00000037849	5	Gm4955	interferon activated gene 206
ENSMUSG00000037885	5	Stk35	serine/threonine kinase 35
ENSMUSG00000037997	5	Parp11	poly (ADP-ribose) polymerase family, member 11
ENSMUSG00000038147	5	Cd84	CD84 antigen
ENSMUSG00000038256	5	Bcl9	B cell CLL/lymphoma 9
ENSMUSG00000038393	5	Txnip	thioredoxin interacting protein
ENSMUSG00000038500	5	Prr3	proline-rich polypeptide 3
ENSMUSG00000038550	5	Ciart	circadian associated repressor of transcription
ENSMUSG00000038591	5	Colec10	collectin sub-family member 10
ENSMUSG00000038642	5	Ctss	cathepsin S
ENSMUSG00000038811	5	Gngt2	guanine nucleotide binding protein (G protein), gamma transducing activity polypeptide 2
ENSMUSG00000039167	5	Eltd1	adhesion G protein-coupled receptor L4
ENSMUSG00000039304	5	Tnfsf10	tumor necrosis factor (ligand) superfamily, member 10
ENSMUSG00000039405	5	Prss23	serine protease 23
ENSMUSG00000039457	5	Ppl	periplakin
ENSMUSG00000039585	5	Myo9a	myosin IXa
ENSMUSG00000039633	5	Lonrf1	LON peptidase N-terminal domain and ring finger 1
ENSMUSG00000039899	5	Fgl2	fibrinogen-like protein 2
ENSMUSG00000040170	5	Fmo2	flavin containing monooxygenase 2
ENSMUSG00000040253	5	Gbp7	guanylate binding protein 7
ENSMUSG00000040254	5	Sema3d	sema domain, immunoglobulin domain (Ig), short basic domain, secreted, (semaphorin) 3D
ENSMUSG00000040322	5	Slc25a24	solute carrier family 25 (mitochondrial carrier, phosphate carrier), member 24
ENSMUSG00000040345	5	Arhgap9	Rho GTPase activating protein 9
ENSMUSG00000040591	5	1110051M20Rik	centriolar satellite-associated tubulin polyglutamylase complex regulator 1
ENSMUSG00000040605	5	Bace2	beta-site APP-cleaving enzyme 2
ENSMUSG00000040659	5	Efhd2	EF hand domain containing 2
ENSMUSG00000040675	5	Mthfd1l	methylenetetrahydrofolate dehydrogenase (NADP+ dependent) 1-like
ENSMUSG00000040699	5	Limd2	LIM domain containing 2
ENSMUSG00000040724	5	Kcna2	potassium voltage-gated channel, shaker-related subfamily, member 2
ENSMUSG00000040747	5	Cd53	CD53 antigen
ENSMUSG00000040891	5	Foxa3	forkhead box A3
ENSMUSG00000041025	5	Iffo2	intermediate filament family orphan 2
ENSMUSG00000041313	5	Slc7a1	solute carrier family 7 (cationic amino acid transporter, y+ system), member 1
ENSMUSG00000041417	5	Pik3r1	phosphoinositide-3-kinase regulatory subunit 1
ENSMUSG00000041577	5	Prelp	proline arginine-rich end leucine-rich repeat
ENSMUSG00000041741	5	Pde3a	phosphodiesterase 3A, cGMP inhibited
ENSMUSG00000042286	5	Stab1	stabilin 1
ENSMUSG00000042453	5	Reln	reelin
ENSMUSG00000042766	5	Trim46	tripartite motif-containing 46
ENSMUSG00000042797	5	Aqp11	aquaporin 11
ENSMUSG00000042834	5	Nrep	neuronal regeneration related protein
ENSMUSG00000043439	5	E130012A19Rik	elongin BC and polycomb repressive complex 2 associated protein
ENSMUSG00000044345	5	Marveld1	MARVEL (membrane-associating) domain containing 1
ENSMUSG00000044583	5	Tlr7	toll-like receptor 7
ENSMUSG00000044811	5	AF251705	CD300C molecule 2
ENSMUSG00000045103	5	Dmd	dystrophin, muscular dystrophy
ENSMUSG00000045328	5	Cenpe	centromere protein E
ENSMUSG00000045680	5	Tcf21	transcription factor 21
ENSMUSG00000045730	5	Adrb2	adrenergic receptor, beta 2
ENSMUSG00000045775	5	Slc16a5	solute carrier family 16 (monocarboxylic acid transporters), member 5
ENSMUSG00000046245	5	Pilra	paired immunoglobin-like type 2 receptor alpha
ENSMUSG00000046318	5	Ccbe1	collagen and calcium binding EGF domains 1
ENSMUSG00000046541	5	Zfp526	zinc finger protein 526
ENSMUSG00000046731	5	Kctd11	potassium channel tetramerisation domain containing 11
ENSMUSG00000047180	5	Neurl3	neuralized E3 ubiquitin protein ligase 3
ENSMUSG00000047492	5	Inhbe	inhibin beta-E
ENSMUSG00000047511	5	Olfr1396	olfactory receptor family 2 subfamily V member 2
ENSMUSG00000047515	5	BC049715	cDNA sequence BC049715
ENSMUSG00000048120	5	Entpd1	ectonucleoside triphosphate diphosphohydrolase 1
ENSMUSG00000048200	5	Cracr2b	calcium release activated channel regulator 2B
ENSMUSG00000048218	5	Amigo2	adhesion molecule with Ig like domain 2
ENSMUSG00000048327	5	Ckap2l	cytoskeleton associated protein 2-like
ENSMUSG00000048482	5	Bdnf	brain derived neurotrophic factor
ENSMUSG00000048498	5	Cd300e	CD300E molecule
ENSMUSG00000048546	5	Tob2	transducer of ERBB2, 2
ENSMUSG00000048612	5	Myof	myoferlin
ENSMUSG00000048960	5	Prex2	phosphatidylinositol-3,4,5-trisphosphate-dependent Rac exchange factor 2
ENSMUSG00000049037	5	Clec4a1	C-type lectin domain family 4, member a1
ENSMUSG00000049580	5	Tsku	tsukushi, small leucine rich proteoglycan
ENSMUSG00000049775	5	Tmsb4x	thymosin, beta 4, X chromosome
ENSMUSG00000049791	5	Fzd4	frizzled class receptor 4
ENSMUSG00000050069	5	Grem2	gremlin 2, DAN family BMP antagonist
ENSMUSG00000052040	5	Klf13	Kruppel-like transcription factor 13
ENSMUSG00000053063	5	Clec12a	C-type lectin domain family 12, member a
ENSMUSG00000053716	5	Dusp7	dual specificity phosphatase 7
ENSMUSG00000054150	5	Syne3	spectrin repeat containing, nuclear envelope family member 3
ENSMUSG00000054277	5	Arfgap3	ADP-ribosylation factor GTPase activating protein 3
ENSMUSG00000054728	5	Phactr1	phosphatase and actin regulator 1
ENSMUSG00000055254	5	Ntrk2	neurotrophic tyrosine kinase, receptor, type 2
ENSMUSG00000055541	5	Lair1	leukocyte-associated Ig-like receptor 1
ENSMUSG00000055866	5	Per2	period circadian clock 2
ENSMUSG00000056148	5	Rdh9	retinol dehydrogenase 9
ENSMUSG00000056515	5	Rab31	RAB31, member RAS oncogene family
ENSMUSG00000057191	5	AB124611	cDNA sequence AB124611
ENSMUSG00000058070	5	Eml1	echinoderm microtubule associated protein like 1
ENSMUSG00000058715	5	Fcer1g	Fc receptor, IgE, high affinity I, gamma polypeptide
ENSMUSG00000059060	5	Rad51b	RAD51 paralog B
ENSMUSG00000059089	5	Fcgr4	Fc receptor, IgG, low affinity IV
ENSMUSG00000059824	5	Dbp	D site albumin promoter binding protein
ENSMUSG00000060147	5	Serpinb6a	serine (or cysteine) peptidase inhibitor, clade B, member 6a
ENSMUSG00000060586	5	H2-Eb1	histocompatibility 2, class II antigen E beta
ENSMUSG00000060671	5	Atp8b2	ATPase, class I, type 8B, member 2
ENSMUSG00000060807	5	Serpina6	serine (or cysteine) peptidase inhibitor, clade A, member 6
ENSMUSG00000060862	5	Zbtb40	zinc finger and BTB domain containing 40
ENSMUSG00000060969	5	Irx1	Iroquois homeobox 1
ENSMUSG00000061536	5	Sec22c	SEC22 homolog C, vesicle trafficking protein
ENSMUSG00000062563	5	Cys1	cystin 1
ENSMUSG00000062585	5	Cnr2	cannabinoid receptor 2
ENSMUSG00000063060	5	Sox7	SRY (sex determining region Y)-box 7
ENSMUSG00000063727	5	Tnfrsf11b	tumor necrosis factor receptor superfamily, member 11b (osteoprotegerin)
ENSMUSG00000066361	5	Serpina3c	serine (or cysteine) peptidase inhibitor, clade A, member 3C
ENSMUSG00000067825	5	Pex26	peroxisomal biogenesis factor 26
ENSMUSG00000068606	5	Gm4841	predicted gene 4841
ENSMUSG00000068735	5	Trp53i11	transformation related protein 53 inducible protein 11
ENSMUSG00000068742	5	Cry2	cryptochrome circadian regulator 2
ENSMUSG00000069793	5	Slfn9	schlafen 9
ENSMUSG00000069874	5	Irgm2	immunity-related GTPase family M member 2
ENSMUSG00000070034	5	Sp110	Sp110 nuclear body protein
ENSMUSG00000070348	5	Ccnd1	cyclin D1
ENSMUSG00000070427	5	Il18bp	interleukin 18 binding protein
ENSMUSG00000070436	5	Serpinh1	serine (or cysteine) peptidase inhibitor, clade H, member 1
ENSMUSG00000072235	5	Tuba1a	tubulin, alpha 1A
ENSMUSG00000072244	5	Trim6	tripartite motif-containing 6
ENSMUSG00000072625	5	Gdf2	growth differentiation factor 2
ENSMUSG00000072941	5	Sod3	superoxide dismutase 3, extracellular
ENSMUSG00000073421	5	H2-Ab1	histocompatibility 2, class II antigen A, beta 1
ENSMUSG00000073491	5	Pydc4	interferon activated gene 213
ENSMUSG00000074254	5	Cyp2a4	cytochrome P450, family 2, subfamily a, polypeptide 4
ENSMUSG00000074491	5	Clec4g	C-type lectin domain family 4, member g
ENSMUSG00000074623	5	Gm826	predicted gene 826
ENSMUSG00000074743	5	Thbd	thrombomodulin
ENSMUSG00000075254	5	Heg1	heart development protein with EGF-like domains 1
ENSMUSG00000075602	5	Ly6a	lymphocyte antigen 6 family member A
ENSMUSG00000078853	5	Igtp	interferon gamma induced GTPase
ENSMUSG00000078922	5	Tgtp1	T cell specific GTPase 1
ENSMUSG00000079012	5	Serpina3m	serine (or cysteine) peptidase inhibitor, clade A, member 3M
ENSMUSG00000079260	5	Tmppe	transmembrane protein with metallophosphoesterase domain
ENSMUSG00000079363	5	Gbp4	guanylate binding protein 4
ENSMUSG00000079419	5	Ms4a6c	membrane-spanning 4-domains, subfamily A, member 6C
ENSMUSG00000079523	5	Tmsb10	thymosin beta 10
ENSMUSG00000089715	5	Cbx6	chromobox 6
ENSMUSG00000089929	5	Bcl2a1b	B cell leukemia/lymphoma 2 related protein A1b
ENSMUSG00000089942	5	Pira2	paired-Ig-like receptor A2
ENSMUSG00000090115	5	Usp49	ubiquitin specific peptidase 49
ENSMUSG00000090215	5	Trim34b	tripartite motif-containing 34B
ENSMUSG00000090272	5	Mndal	myeloid nuclear differentiation antigen like
ENSMUSG00000093661	5	Eif4e3	eukaryotic translation initiation factor 4E member 3
ENSMUSG00000095115	5	Itpripl2	inositol 1,4,5-triphosphate receptor interacting protein-like 2
ENSMUSG00000095304	5	Plac9a	placenta specific 9
ENSMUSG00000096606	5	Gm4980	trophoblast glycoprotein-like
ENSMUSG00000098557	5	Kctd12	potassium channel tetramerisation domain containing 12
ENSMUSG00000098950	5	Gm28036	NA
ENSMUSG00000102758	5	RP23-349M18.1	N-acetylated alpha-linked acidic dipeptidase-like 2
ENSMUSG00000102918	5	PCDHGB6	protocadherin gamma subfamily C, 3
ENSMUSG00000104445	5	Rhbg	Rhesus blood group-associated B glycoprotein
ENSMUSG00000002324	6	Rec8	REC8 meiotic recombination protein
ENSMUSG00000003849	6	Nqo1	NAD(P)H dehydrogenase, quinone 1
ENSMUSG00000005677	6	Nr1i3	nuclear receptor subfamily 1, group I, member 3
ENSMUSG00000018900	6	Slc22a5	solute carrier family 22 (organic cation transporter), member 5
ENSMUSG00000020865	6	Abcc3	ATP-binding cassette, sub-family C member 3
ENSMUSG00000021236	6	Entpd5	ectonucleoside triphosphate diphosphohydrolase 5
ENSMUSG00000022215	6	Fitm1	fat storage-inducing transmembrane protein 1
ENSMUSG00000023044	6	Csad	cysteine sulfinic acid decarboxylase
ENSMUSG00000024640	6	Psat1	phosphoserine aminotransferase 1
ENSMUSG00000024694	6	Keg1	kidney expressed gene 1
ENSMUSG00000025934	6	Gsta3	glutathione S-transferase, alpha 3
ENSMUSG00000027698	6	Nceh1	neutral cholesterol ester hydrolase 1
ENSMUSG00000027820	6	Mme	membrane metallo endopeptidase
ENSMUSG00000028645	6	Slc2a1	solute carrier family 2 (facilitated glucose transporter), member 1
ENSMUSG00000029201	6	Ugdh	UDP-glucose dehydrogenase
ENSMUSG00000030827	6	Fgf21	fibroblast growth factor 21
ENSMUSG00000031379	6	Pir	pirin
ENSMUSG00000031725	6	Ces1f	carboxylesterase 1F
ENSMUSG00000032348	6	Gsta4	glutathione S-transferase, alpha 4
ENSMUSG00000035811	6	Ugt2b35	UDP glucuronosyltransferase 2 family, polypeptide B35
ENSMUSG00000035836	6	Ugt2b1	UDP glucuronosyltransferase 2 family, polypeptide B1
ENSMUSG00000036390	6	Gadd45a	growth arrest and DNA-damage-inducible 45 alpha
ENSMUSG00000036872	6	Abcc12	ATP-binding cassette, sub-family C member 12
ENSMUSG00000038370	6	Pcp4l1	Purkinje cell protein 4-like 1
ENSMUSG00000038768	6	9130409I23Rik	delta 4-desaturase, sphingolipid 1 like
ENSMUSG00000039745	6	Htatip2	HIV-1 Tat interactive protein 2
ENSMUSG00000040713	6	Creg1	cellular repressor of E1A-stimulated genes 1
ENSMUSG00000042248	6	Cyp2c37	cytochrome P450, family 2. subfamily c, polypeptide 37
ENSMUSG00000042429	6	Adora1	adenosine A1 receptor
ENSMUSG00000051076	6	Vtcn1	V-set domain containing T cell activation inhibitor 1
ENSMUSG00000053279	6	Aldh1a1	aldehyde dehydrogenase family 1, subfamily A1
ENSMUSG00000053279	6	Aldh1a1	RIKEN cDNA E030003E18 gene
ENSMUSG00000054545	6	Ugt1a6a	UDP glucuronosyltransferase 1 family, polypeptide A6A
ENSMUSG00000054630	6	Ugt2b5	UDP glucuronosyltransferase 2 family, polypeptide B5
ENSMUSG00000056973	6	Ces1d	carboxylesterase 1D
ENSMUSG00000057074	6	Ces1g	carboxylesterase 1G
ENSMUSG00000057933	6	Gsta2	glutathione S-transferase, alpha 2 (Yc2)
ENSMUSG00000058135	6	Gstm1	glutathione S-transferase, mu 1
ENSMUSG00000061825	6	Ces2c	carboxylesterase 2C
ENSMUSG00000063558	6	Aox1	aldehyde oxidase 1
ENSMUSG00000070704	6	Ugt2b36	UDP glucuronosyltransferase 2 family, polypeptide B36
ENSMUSG00000072568	6	Fam84b	LRAT domain containing 1
ENSMUSG00000074063	6	Osgin1	oxidative stress induced growth inhibitor 1
ENSMUSG00000074183	6	Gsta1	glutathione S-transferase, alpha 1 (Ya)
ENSMUSG00000078964	6	Ces1b	carboxylesterase 1B
ENSMUSG00000090145	6	Ugt1a6b	UDP glucuronosyltransferase 1 family, polypeptide A6B
ENSMUSG00000000876	7	Pxmp4	peroxisomal membrane protein 4
ENSMUSG00000002250	7	Ppard	peroxisome proliferator activator receptor delta
ENSMUSG00000002250	7	Ppard	RIKEN cDNA 1810013A23 gene
ENSMUSG00000003623	7	Crot	carnitine O-octanoyltransferase
ENSMUSG00000003721	7	Insig2	insulin induced gene 2
ENSMUSG00000004951	7	Hspb1	heat shock protein 1
ENSMUSG00000008153	7	Clstn3	calsyntenin 3
ENSMUSG00000008461	7	Fut1	fucosyltransferase 1
ENSMUSG00000015357	7	Clpx	caseinolytic mitochondrial matrix peptidase chaperone subunit
ENSMUSG00000016239	7	Lonrf3	LON peptidase N-terminal domain and ring finger 3
ENSMUSG00000019577	7	Pdk4	pyruvate dehydrogenase kinase, isoenzyme 4
ENSMUSG00000020037	7	Rfx4	regulatory factor X, 4 (influences HLA class II expression)
ENSMUSG00000020182	7	Ddc	dopa decarboxylase
ENSMUSG00000020553	7	Pctp	phosphatidylcholine transfer protein
ENSMUSG00000021806	7	Nid2	nidogen 2
ENSMUSG00000021884	7	Hacl1	2-hydroxyacyl-CoA lyase 1
ENSMUSG00000022003	7	Slc25a30	solute carrier family 25, member 30
ENSMUSG00000022041	7	Chrna2	cholinergic receptor nicotinic alpha 2 subunit
ENSMUSG00000022604	7	Cep97	centrosomal protein 97
ENSMUSG00000023232	7	Serinc2	serine incorporator 2
ENSMUSG00000024843	7	Chka	choline kinase alpha
ENSMUSG00000025185	7	Loxl4	lysyl oxidase-like 4
ENSMUSG00000026077	7	Npas2	neuronal PAS domain protein 2
ENSMUSG00000026566	7	Mpzl1	myelin protein zero-like 1
ENSMUSG00000026650	7	Meig1	meiosis expressed gene 1
ENSMUSG00000027068	7	Dhrs9	dehydrogenase/reductase 9
ENSMUSG00000027660	7	Skil	SKI-like
ENSMUSG00000027890	7	Gstm4	glutathione S-transferase, mu 4
ENSMUSG00000028019	7	Pdgfc	platelet-derived growth factor, C polypeptide
ENSMUSG00000028494	7	Plin2	perilipin 2
ENSMUSG00000028671	7	Gale	galactose-4-epimerase, UDP
ENSMUSG00000028755	7	Cda	cytidine deaminase
ENSMUSG00000028982	7	Slc25a33	solute carrier family 25, member 33
ENSMUSG00000029003	7	Mad2l2	MAD2 mitotic arrest deficient-like 2
ENSMUSG00000029009	7	Mthfr	methylenetetrahydrofolate reductase
ENSMUSG00000029233	7	Srd5a3	steroid 5 alpha-reductase 3
ENSMUSG00000029385	7	Ccng2	cyclin G2
ENSMUSG00000029663	7	Gngt1	guanine nucleotide binding protein (G protein), gamma transducing activity polypeptide 1
ENSMUSG00000029664	7	Tfpi2	tissue factor pathway inhibitor 2
ENSMUSG00000029699	7	Ssc4d	scavenger receptor cysteine rich family, 4 domains
ENSMUSG00000029802	7	Abcg2	ATP binding cassette subfamily G member 2 (Junior blood group)
ENSMUSG00000030284	7	Creld1	cysteine-rich with EGF-like domains 1
ENSMUSG00000030968	7	Pdilt	protein disulfide isomerase-like, testis expressed
ENSMUSG00000031271	7	Serpina7	serine (or cysteine) peptidase inhibitor, clade A (alpha-1 antiproteinase, antitrypsin), member 7
ENSMUSG00000031788	7	Kifc3	kinesin family member C3
ENSMUSG00000032350	7	Gclc	glutamate-cysteine ligase, catalytic subunit
ENSMUSG00000032418	7	Me1	malic enzyme 1, NADP(+)-dependent, cytosolic
ENSMUSG00000032482	7	Cspg5	chondroitin sulfate proteoglycan 5
ENSMUSG00000032802	7	Srxn1	sulfiredoxin 1 homolog (S. cerevisiae)
ENSMUSG00000033107	7	Rnf125	ring finger protein 125
ENSMUSG00000037379	7	Spon2	spondin 2, extracellular matrix protein
ENSMUSG00000037887	7	Dusp8	dual specificity phosphatase 8
ENSMUSG00000038776	7	Ephx1	epoxide hydrolase 1, microsomal
ENSMUSG00000040026	7	Saa3	serum amyloid A 3
ENSMUSG00000040270	7	Bach2	BTB and CNC homology, basic leucine zipper transcription factor 2
ENSMUSG00000040978	7	Gm11992	predicted gene 11992
ENSMUSG00000041959	7	S100a10	S100 calcium binding protein A10 (calpactin)
ENSMUSG00000044122	7	Proca1	protein interacting with cyclin A1
ENSMUSG00000046169	7	Adamts6	ADAM metallopeptidase with thrombospondin type 1 motif 6
ENSMUSG00000046179	7	E2f8	E2F transcription factor 8
ENSMUSG00000046962	7	Zbtb21	zinc finger and BTB domain containing 21
ENSMUSG00000049404	7	Rarres1	retinoic acid receptor responder (tazarotene induced) 1
ENSMUSG00000050860	7	Phospho1	phosphatase, orphan 1
ENSMUSG00000052485	7	Tmem171	transmembrane protein 171
ENSMUSG00000055116	7	Arntl	basic helix-loop-helix ARNT like 1
ENSMUSG00000056035	7	Cyp3a11	cytochrome P450, family 3, subfamily a, polypeptide 11
ENSMUSG00000058672	7	Tubb2a	tubulin, beta 2A class IIA
ENSMUSG00000060371	7	Caln1	calneuron 1
ENSMUSG00000060519	7	Tor3a	torsin family 3, member A
ENSMUSG00000060803	7	Gstp1	glutathione S-transferase, pi 1
ENSMUSG00000062382	7	Gm10116	ferritin light polypeptide, pseudogene 2
ENSMUSG00000062590	7	Armc9	armadillo repeat containing 9
ENSMUSG00000063704	7	Mapk15	mitogen-activated protein kinase 15
ENSMUSG00000063838	7	Cdc42ep5	CDC42 effector protein 5
ENSMUSG00000069806	7	Cacng7	calcium channel, voltage-dependent, gamma subunit 7
ENSMUSG00000074634	7	Gm7120	transmembrane protein 267
ENSMUSG00000078597	7	Cyp4a12b	cytochrome P450, family 4, subfamily a, polypeptide 12B
ENSMUSG00000078612	7	1700024P16Rik	FYN binding protein 2
ENSMUSG00000089951	7	Gm14435	NA
ENSMUSG00000092035	7	Peg10	paternally expressed 10
ENSMUSG00000004038	8	Gstm3	glutathione S-transferase, mu 3
ENSMUSG00000020176	8	Grb10	growth factor receptor bound protein 10
ENSMUSG00000027811	8	4930579G24Rik	RIKEN cDNA 4930579G24 gene
ENSMUSG00000028236	8	Sdr16c5	short chain dehydrogenase/reductase family 16C, member 5
ENSMUSG00000029001	8	Fbxo44	F-box protein 44
ENSMUSG00000029022	8	Miip	migration and invasion inhibitory protein
ENSMUSG00000029032	8	Arhgef16	Rho guanine nucleotide exchange factor 16
ENSMUSG00000029314	8	Agpat9	glycerol-3-phosphate acyltransferase 3
ENSMUSG00000030278	8	Cidec	cell death-inducing DFFA-like effector c
ENSMUSG00000030605	8	Mfge8	milk fat globule EGF and factor V/VIII domain containing
ENSMUSG00000032786	8	Alas1	aminolevulinic acid synthase 1
ENSMUSG00000035357	8	Pdzrn3	PDZ domain containing RING finger 3
ENSMUSG00000039519	8	Cyp7b1	cytochrome P450, family 7, subfamily b, polypeptide 1
ENSMUSG00000040740	8	Slc25a34	solute carrier family 25, member 34
ENSMUSG00000049044	8	Rapgef4	Rap guanine nucleotide exchange factor (GEF) 4
ENSMUSG00000060181	8	Slc35e3	solute carrier family 35, member E3
ENSMUSG00000061292	8	Cyp3a59	cytochrome P450, family 3, subfamily a, polypeptide 59
ENSMUSG00000063524	8	Eno1	enolase 1, alpha non-neuron
ENSMUSG00000078495	8	Gm13157	zinc finger protein 984
ENSMUSG00000078496	8	Gm13152	zinc finger protein 982
ENSMUSG00000090264	8	Eif4ebp3	eukaryotic translation initiation factor 4E binding protein 3
ENSMUSG00000023873	9	1700010I14Rik	RIKEN cDNA 1700010I14 gene
ENSMUSG00000100200	9	1700012L04Rik	H2A histone family member L1M
ENSMUSG00000020381	9	3010026O09Rik	MRN complex interacting protein
ENSMUSG00000037270	9	4932438A13Rik	bridge-like lipid transfer protein family member 1
ENSMUSG00000039620	9	6430573F11Rik	tRNA methyltransferase 9B
ENSMUSG00000048489	9	8430408G22Rik	DEPP1 autophagy regulator
ENSMUSG00000032724	9	Abtb2	ankyrin repeat and BTB domain containing 2
ENSMUSG00000026489	9	Adck3	coenzyme Q8A
ENSMUSG00000022550	9	Adck5	aarF domain containing kinase 5
ENSMUSG00000032249	9	Anp32a	acidic nuclear phosphoprotein 32 family member A
ENSMUSG00000030762	9	Aqp8	aquaporin 8
ENSMUSG00000057315	9	Arhgap24	Rho GTPase activating protein 24
ENSMUSG00000047446	9	Arl4a	ADP-ribosylation factor-like 4A
ENSMUSG00000052632	9	Asap2	ArfGAP with SH3 domain, ankyrin repeat and PH domain 2
ENSMUSG00000052712	9	BC004004	cDNA sequence BC004004
ENSMUSG00000016758	9	Bik	BCL2-interacting killer
ENSMUSG00000026278	9	Bok	BCL2-related ovarian killer
ENSMUSG00000036478	9	Btg1	BTG anti-proliferation factor 1
ENSMUSG00000040380	9	Cbln3	cerebellin 3 precursor protein
ENSMUSG00000035498	9	Cdcp1	CUB domain containing protein 1
ENSMUSG00000023067	9	Cdkn1a	cyclin dependent kinase inhibitor 1A
ENSMUSG00000068876	9	Cgn	cingulin
ENSMUSG00000029238	9	Clock	clock circadian regulator
ENSMUSG00000020638	9	Cmpk2	cytidine/uridine monophosphate kinase 2
ENSMUSG00000006356	9	Crip2	cysteine rich protein 2
ENSMUSG00000037697	9	Ddhd1	DDHD domain containing 1
ENSMUSG00000026502	9	Desi2	desumoylating isopeptidase 2
ENSMUSG00000027478	9	Dnmt3b	DNA methyltransferase 3B
ENSMUSG00000037868	9	Egr2	early growth response 2
ENSMUSG00000038754	9	Elovl3	ELOVL fatty acid elongase 3
ENSMUSG00000032349	9	Elovl5	ELOVL fatty acid elongase 5
ENSMUSG00000044072	9	Eml6	echinoderm microtubule associated protein like 6
ENSMUSG00000064254	9	Ethe1	ethylmalonic encephalopathy 1
ENSMUSG00000043068	9	Fam89a	family with sequence similarity 89, member A
ENSMUSG00000055401	9	Fbxo6	F-box protein 6
ENSMUSG00000003545	9	Fosb	FBJ osteosarcoma oncogene B
ENSMUSG00000013150	9	Gfod2	glucose-fructose oxidoreductase domain containing 2
ENSMUSG00000031286	9	Glt28d2	glycosyltransferase 28 domain containing 2
ENSMUSG00000089694	9	Gm4477	N-acetyltransferase 8 (GCN5-related) family member 7
ENSMUSG00000071633	9	Gm4952	predicted gene 4952
ENSMUSG00000003228	9	Grk5	G protein-coupled receptor kinase 5
ENSMUSG00000023079	9	Gtf2ird1	general transcription factor II I repeat domain-containing 1
ENSMUSG00000020429	9	Igfbp1	insulin-like growth factor binding protein 1
ENSMUSG00000060477	9	Irak2	interleukin-1 receptor-associated kinase 2
ENSMUSG00000042363	9	Lgalsl	galectin like
ENSMUSG00000016520	9	Lnx2	ligand of numb-protein X 2
ENSMUSG00000036957	9	Lrfn3	leucine rich repeat and fibronectin type III domain containing 3
ENSMUSG00000026941	9	Mamdc4	MAM domain containing 4
ENSMUSG00000033618	9	Map3k13	mitogen-activated protein kinase kinase kinase 13
ENSMUSG00000026074	9	Map4k4	mitogen-activated protein kinase kinase kinase kinase 4
ENSMUSG00000039395	9	Mreg	melanoregulin
ENSMUSG00000005125	9	Ndrg1	N-myc downstream regulated gene 1
ENSMUSG00000021215	9	Net1	neuroepithelial cell transforming gene 1
ENSMUSG00000056749	9	Nfil3	nuclear factor, interleukin 3, regulated
ENSMUSG00000037583	9	Nr0b2	nuclear receptor subfamily 0, group B, member 2
ENSMUSG00000041827	9	Oasl1	2'-5' oligoadenylate synthetase-like 1
ENSMUSG00000026123	9	Plekhb2	pleckstrin homology domain containing, family B (evectins) member 2
ENSMUSG00000026179	9	Pnkd	paroxysmal nonkinesiogenic dyskinesia
ENSMUSG00000040128	9	Pnrc1	proline-rich nuclear receptor coactivator 1
ENSMUSG00000049353	9	Rd3	retinal degeneration 3
ENSMUSG00000036120	9	Rfxank	regulatory factor X-associated ankyrin-containing protein
ENSMUSG00000102805	9	RP24-559D1.1	ADP-ribosylation factor interacting protein 1
ENSMUSG00000020641	9	Rsad2	radical S-adenosyl methionine domain containing 2
ENSMUSG00000037541	9	Shank2	SH3 and multiple ankyrin repeat domains 2
ENSMUSG00000026435	9	Slc45a3	solute carrier family 45, member 3
ENSMUSG00000057342	9	Sphk2	sphingosine kinase 2
ENSMUSG00000027579	9	Srms	src-related kinase lacking C-terminal regulatory tyrosine and N-terminal myristylation sites
ENSMUSG00000031024	9	St5	DENN domain containing 2B
ENSMUSG00000020265	9	Sumo3	small ubiquitin-like modifier 3
ENSMUSG00000030731	9	Syt3	synaptotagmin III
ENSMUSG00000050663	9	Trhde	TRH-degrading enzyme
ENSMUSG00000056144	9	Trim34a	tripartite motif-containing 34A
ENSMUSG00000071655	9	Ubxn1	UBX domain protein 1
ENSMUSG00000021400	9	Wrnip1	Werner helicase interacting protein 1
ENSMUSG00000006362	10	Cbfa2t3	CBFA2/RUNX1 translocation partner 3
ENSMUSG00000006445	10	Epha2	Eph receptor A2
ENSMUSG00000006777	10	Krt23	keratin 23
ENSMUSG00000010651	10	Acaa1b	acetyl-Coenzyme A acyltransferase 1B
ENSMUSG00000016024	10	Lbp	lipopolysaccharide binding protein
ENSMUSG00000018102	10	Hist1h2bc	H2B clustered histone 4
ENSMUSG00000020407	10	Upp1	uridine phosphorylase 1
ENSMUSG00000020778	10	Ten1	TEN1 telomerase capping complex subunit
ENSMUSG00000021226	10	Acot2	acyl-CoA thioesterase 2
ENSMUSG00000022528	10	Hes1	hes family bHLH transcription factor 1
ENSMUSG00000022853	10	Ehhadh	enoyl-Coenzyme A, hydratase/3-hydroxyacyl Coenzyme A dehydrogenase
ENSMUSG00000023057	10	Fabp2	fatty acid binding protein 2, intestinal
ENSMUSG00000026853	10	Crat	carnitine acetyltransferase
ENSMUSG00000028194	10	Ddah1	dimethylarginine dimethylaminohydrolase 1
ENSMUSG00000028383	10	Hsdl2	hydroxysteroid dehydrogenase like 2
ENSMUSG00000028712	10	Cyp4a31	cytochrome P450, family 4, subfamily a, polypeptide 31
ENSMUSG00000028715	10	Cyp4a14	cytochrome P450, family 4, subfamily a, polypeptide 14
ENSMUSG00000037440	10	Vnn1	vanin 1
ENSMUSG00000038930	10	Rccd1	RCC1 domain containing 1
ENSMUSG00000040613	10	Apobec1	apolipoprotein B mRNA editing enzyme, catalytic polypeptide 1
ENSMUSG00000042842	10	Serpinb6b	serine (or cysteine) peptidase inhibitor, clade B, member 6b
ENSMUSG00000043421	10	Hilpda	hypoxia inducible lipid droplet associated
ENSMUSG00000044748	10	Defb1	defensin beta 1
ENSMUSG00000045934	10	Mtmr11	myotubularin related protein 11
ENSMUSG00000046818	10	Ddit4l	DNA-damage-inducible transcript 4-like
ENSMUSG00000051359	10	Ncald	neurocalcin delta
ENSMUSG00000053398	10	Phgdh	3-phosphoglycerate dehydrogenase
ENSMUSG00000054764	10	Mtnr1a	melatonin receptor 1A
ENSMUSG00000056133	10	Gm9992	unc-93 homolog A2
ENSMUSG00000056666	10	Retsat	retinol saturase (all trans retinol 13,14 reductase)
ENSMUSG00000056698	10	Elmod3	ELMO/CED-12 domain containing 3
ENSMUSG00000061959	10	Ces1e	carboxylesterase 1E
ENSMUSG00000063889	10	Crem	cAMP responsive element modulator
ENSMUSG00000063929	10	Cyp4a32	cytochrome P450, family 4, subfamily a, polypeptide 32
ENSMUSG00000066072	10	Cyp4a10	cytochrome P450, family 4, subfamily a, polypeptide 10
ENSMUSG00000069825	10	Spata22	NA
ENSMUSG00000072949	10	Acot1	acyl-CoA thioesterase 1
ENSMUSG00000074240	10	Cib3	calcium and integrin binding family member 3
ENSMUSG00000078672	10	Mup20	major urinary protein 20
ENSMUSG00000078817	10	Nlrp12	NLR family, pyrin domain containing 12
ENSMUSG00000078878	10	Gm14305	predicted gene 14305
ENSMUSG00000080316	10	Spaca6	sperm acrosome associated 6
ENSMUSG00000089789	10	Rdh1	retinol dehydrogenase 1 (all trans)
ENSMUSG00000089996	10	Tmsb15b2	thymosin beta 15b2
ENSMUSG00000094152	10	Slc6a16	solute carrier family 6, member 16
ENSMUSG00000015568	11	Lpl	lipoprotein lipase
ENSMUSG00000020644	11	Id2	inhibitor of DNA binding 2
ENSMUSG00000021699	11	Pde4d	phosphodiesterase 4D, cAMP specific
ENSMUSG00000021944	11	Gata4	GATA binding protein 4
ENSMUSG00000022346	11	Myc	myelocytomatosis oncogene
ENSMUSG00000024014	11	Pim1	proviral integration site 1
ENSMUSG00000024411	11	Aqp4	aquaporin 4
ENSMUSG00000027583	11	Zbtb46	zinc finger and BTB domain containing 46
ENSMUSG00000027762	11	Sucnr1	succinate receptor 1
ENSMUSG00000028037	11	Ifi44	interferon-induced protein 44
ENSMUSG00000029417	11	Cxcl9	C-X-C motif chemokine ligand 9
ENSMUSG00000032578	11	Cish	cytokine inducible SH2-containing protein
ENSMUSG00000038092	11	Hsd3b5	hydroxy-delta-5-steroid dehydrogenase, 3 beta- and steroid delta-isomerase 5
ENSMUSG00000038893	11	Fam117a	family with sequence similarity 117, member A
ENSMUSG00000042377	11	Fam83g	family with sequence similarity 83, member G
ENSMUSG00000043572	11	Pars2	prolyl-tRNA synthetase (mitochondrial)(putative)
ENSMUSG00000045314	11	Sowahb	sosondowah ankyrin repeat domain family member B
ENSMUSG00000052117	11	D630039A03Rik	RIKEN cDNA D630039A03 gene
ENSMUSG00000055782	11	Abcd2	ATP-binding cassette, sub-family D member 2
ENSMUSG00000059810	11	Rgs3	regulator of G-protein signaling 3
ENSMUSG00000062410	11	Hsd3b3	hydroxy-delta-5-steroid dehydrogenase, 3 beta- and steroid delta-isomerase 3
ENSMUSG00000062488	11	I830012O16Rik	interferon-induced protein with tetratricopeptide repeats 3B
ENSMUSG00000066071	11	Cyp4a12a	cytochrome P450, family 4, subfamily a, polypeptide 12a
ENSMUSG00000070605	11	Gm13251	zinc finger protein 992
ENSMUSG00000070661	11	Rnf186	ring finger protein 186
ENSMUSG00000072964	11	Bhlhb9	basic helix-loop-helix domain containing, class B9
ENSMUSG00000074896	11	Ifit3	interferon-induced protein with tetratricopeptide repeats 3
ENSMUSG00000078896	11	Gm8923	zinc finger protein 965
ENSMUSG00000078901	11	Gm14440	predicted gene 14440
ENSMUSG00000094932	11	Gm2007	predicted gene 2007
ENSMUSG00000099032	11	Tcf24	transcription factor 24
ENSMUSG00000070814	12	6330408A02Rik	zinc finger SWIM-type containing 9
ENSMUSG00000007950	14	Abhd8	abhydrolase domain containing 8
ENSMUSG00000035948	14	Acss3	acyl-CoA synthetase short-chain family member 3
ENSMUSG00000032363	12	Adamts7	ADAM metallopeptidase with thrombospondin type 1 motif 7
ENSMUSG00000012123	12	Aim1l	crystallin beta-gamma domain containing 2
ENSMUSG00000002661	14	Alkbh7	alkB homolog 7
ENSMUSG00000020604	14	Arsg	arylsulfatase G
ENSMUSG00000028238	12	Atp6v0d2	ATPase, H+ transporting, lysosomal V0 subunit D2
ENSMUSG00000030814	14	Bcl7c	B cell CLL/lymphoma 7C
ENSMUSG00000019732	14	Calr3	calreticulin 3
ENSMUSG00000027559	12	Car3	carbonic anhydrase 3
ENSMUSG00000040828	12	Catsperd	cation channel sperm associated auxiliary subunit delta
ENSMUSG00000027474	12	Ccm2l	cerebral cavernous malformation 2-like
ENSMUSG00000064284	14	Cdpf1	cysteine rich, DPF motif domain containing 1
ENSMUSG00000031327	14	Chic1	cysteine-rich hydrophobic domain 1
ENSMUSG00000022512	14	Cldn1	claudin 1
ENSMUSG00000039953	12	Clstn1	calsyntenin 1
ENSMUSG00000028339	14	Col15a1	collagen, type XV, alpha 1
ENSMUSG00000040690	12	Col16a1	collagen, type XVI, alpha 1
ENSMUSG00000020183	12	Cpm	carboxypeptidase M
ENSMUSG00000029380	12	Cxcl1	C-X-C motif chemokine ligand 1
ENSMUSG00000017830	14	Dhx58	DExH-box helicase 58
ENSMUSG00000061322	12	Dnaic1	dynein axonemal intermediate chain 1
ENSMUSG00000034278	14	Dnajc17	DnaJ heat shock protein family (Hsp40) member C17
ENSMUSG00000039982	14	Dtx4	deltex 4, E3 ubiquitin ligase
ENSMUSG00000028445	12	Enho	energy homeostasis associated
ENSMUSG00000059040	12	Eno1b	enolase 1B, retrotransposed
ENSMUSG00000025504	14	Eps8l2	EPS8-like 2
ENSMUSG00000006218	14	Fam131c	family with sequence similarity 131, member C
ENSMUSG00000051000	14	Fam160a1	FHF complex subunit HOOK interacting protein 1A
ENSMUSG00000031370	13	Zrsr2	zinc finger (CCCH type), RNA binding motif and serine/arginine rich 2
ENSMUSG00000032313	13	AI118078	transmembrane protein 266
ENSMUSG00000034687	13	Fras1	Fraser extracellular matrix complex subunit 1
ENSMUSG00000036027	13	1810046K07Rik	POU domain, class 2, associating factor 2
ENSMUSG00000041351	13	Rap1gap	Rap1 GTPase-activating protein
ENSMUSG00000050423	13	Ppp1r3g	protein phosphatase 1, regulatory subunit 3G
ENSMUSG00000057836	13	Xlr3a	X-linked lymphocyte-regulated 3A
ENSMUSG00000057897	13	Camk2b	calcium/calmodulin-dependent protein kinase II, beta
ENSMUSG00000038233	14	Fam198a	golgi associated kinase 1A
ENSMUSG00000029059	12	Fam213b	peroxiredoxin like 2B
ENSMUSG00000022408	14	Fam83f	family with sequence similarity 83, member F
ENSMUSG00000009566	14	Fpgs	folylpolyglutamyl synthetase
ENSMUSG00000021765	14	Fst	follistatin
ENSMUSG00000036904	12	Fzd8	frizzled class receptor 8
ENSMUSG00000002797	14	Ggct	gamma-glutamyl cyclotransferase
ENSMUSG00000024827	14	Gldc	glycine decarboxylase
ENSMUSG00000098306	14	Gm28040	NA
ENSMUSG00000043384	14	Gprasp1	G protein-coupled receptor associated sorting protein 1
ENSMUSG00000001986	12	Gria3	glutamate receptor, ionotropic, AMPA3 (alpha 3)
ENSMUSG00000067567	14	Hdac8	histone deacetylase 8
ENSMUSG00000030532	14	Hddc3	HD domain containing 3
ENSMUSG00000063954	14	Hist2h2aa1	H2A clustered histone 19
ENSMUSG00000043510	12	Hscb	HscB iron-sulfur cluster co-chaperone
ENSMUSG00000076617	14	Ighm	immunoglobulin heavy constant mu
ENSMUSG00000048782	14	Insc	INSC spindle orientation adaptor protein
ENSMUSG00000042115	14	Klhdc8a	kelch domain containing 8A
ENSMUSG00000036216	14	Leap2	liver-expressed antimicrobial peptide 2
ENSMUSG00000042487	14	Leo1	Leo1, Paf1/RNA polymerase II complex component
ENSMUSG00000078680	14	Mup10	major urinary protein 10
ENSMUSG00000078689	14	Mup6	major urinary protein 6
ENSMUSG00000015839	12	Nfe2l2	nuclear factor, erythroid derived 2, like 2
ENSMUSG00000028525	12	Pde4b	phosphodiesterase 4B, cAMP specific
ENSMUSG00000041119	14	Pde9a	phosphodiesterase 9A
ENSMUSG00000039713	12	Plekhg5	pleckstrin homology domain containing, family G (with RhoGef domain) member 5
ENSMUSG00000026640	12	Plxna2	plexin A2
ENSMUSG00000010609	14	Psen2	presenilin 2
ENSMUSG00000020175	14	Rab36	RAB36, member RAS oncogene family
ENSMUSG00000041567	14	Serpina12	serine (or cysteine) peptidase inhibitor, clade A (alpha-1 antiproteinase, antitrypsin), member 12
ENSMUSG00000036078	14	Sigmar1	sigma non-opioid intracellular receptor 1
ENSMUSG00000001995	12	Sipa1l2	signal-induced proliferation-associated 1 like 2
ENSMUSG00000023259	14	Slc26a6	solute carrier family 26, member 6
ENSMUSG00000026614	14	Slc30a10	solute carrier family 30, member 10
ENSMUSG00000029188	14	Slc34a2	solute carrier family 34 (sodium phosphate), member 2
ENSMUSG00000053559	14	Smagp	small cell adhesion glycoprotein
ENSMUSG00000001761	14	Smo	smoothened, frizzled class receptor
ENSMUSG00000024160	14	Spsb3	splA/ryanodine receptor domain and SOCS box containing 3
ENSMUSG00000046997	14	Spsb4	splA/ryanodine receptor domain and SOCS box containing 4
ENSMUSG00000079442	12	St6galnac4	ST6 (alpha-N-acetyl-neuraminyl-2,3-beta-galactosyl-1,3)-N-acetylgalactosaminide alpha-2,6-sialyltransferase 4
ENSMUSG00000030806	14	Stx1b	syntaxin 1B
ENSMUSG00000023122	12	Sult1c2	sulfotransferase family, cytosolic, 1C, member 2
ENSMUSG00000096054	14	Syne1	spectrin repeat containing, nuclear envelope 1
ENSMUSG00000054453	12	Sytl5	synaptotagmin-like 5
ENSMUSG00000041912	14	Tdrkh	tudor and KH domain containing protein
ENSMUSG00000024812	14	Tjp2	tight junction protein 2
ENSMUSG00000034917	14	Tjp3	tight junction protein 3
ENSMUSG00000034758	14	Tle6	transducin-like enhancer of split 6
ENSMUSG00000040616	12	Tmem51	transmembrane protein 51
ENSMUSG00000042333	12	Tnfrsf14	tumor necrosis factor receptor superfamily, member 14 (herpesvirus entry mediator)
ENSMUSG00000022791	14	Tnk2	tyrosine kinase, non-receptor, 2
ENSMUSG00000019842	14	Traf3ip2	TRAF3 interacting protein 2
ENSMUSG00000027993	14	Trim2	tripartite motif-containing 2
ENSMUSG00000033233	14	Trim45	tripartite motif-containing 45
ENSMUSG00000046782	14	Ttc6	tetratricopeptide repeat domain 6
ENSMUSG00000047719	12	Ubiad1	UbiA prenyltransferase domain containing 1
ENSMUSG00000027364	14	Usp50	ubiquitin specific peptidase 50
ENSMUSG00000038775	12	Vill	villin-like
ENSMUSG00000005378	14	Wbscr22	BUD23, rRNA methyltransferase and ribosome maturation factor
ENSMUSG00000000303	15	Cdh1	cadherin 1
ENSMUSG00000029797	15	Sspo	SCO-spondin
ENSMUSG00000030945	15	Acsm2	acyl-CoA synthetase medium-chain family member 2
ENSMUSG00000035239	15	Neu3	neuraminidase 3
ENSMUSG00000038155	15	Gstp2	glutathione S-transferase, pi 2
ENSMUSG00000038599	15	Capn8	calpain 8
ENSMUSG00000040312	15	Cchcr1	coiled-coil alpha-helical rod protein 1
ENSMUSG00000078650	15	G6pc	glucose-6-phosphatase catalytic subunit 1
ENSMUSG00000078687	15	Mup8	major urinary protein 8
ENSMUSG00000092511	15	Gm20547	NA
ENSMUSG00000093701	15	Gm21970	NA
ENSMUSG00000094793	15	Mup12	major urinary protein 12
ENSMUSG00000051262	16	Cml3	N-acetyltransferase 8 (GCN5-related) family member 3
ENSMUSG00000079494	16	Cml5	N-acetyltransferase 8 (GCN5-related) family member 5
ENSMUSG00000101645	16	Gm28635	NA
