# Supplementary material for: An Nrf2-NF-κB Crosstalk Controls Hepatocyte Proliferation in the Normal and Injured Liver
Source: Cell Mol Gastroenterol Hepatol. 2025 Feb 17;19(7):101480. doi: 10.1016/j.jcmgh.2025.101480 (PMC12198031; doi:10.1016/j.jcmgh.2025.101480)
Supplement: Supplementary Table S5 [file mmc5.xlsx]

## Sheet: Functional analysis
Table S5. Functional analysis of differentially expressed genes from 16 distinct clusters
Cluster	ONTOLOGY	ID	Description	GeneRatio	BgRatio	pvalue	p.adjust	qvalue	geneID	Count
1	CC	GO:0005833	hemoglobin complex	3/87	10/22778	6.33448e-06	0.00038652	0.000352005	Hbb-b1/Hba-a2/Hba-a1	3
1	CC	GO:0031838	haptoglobin-hemoglobin complex	3/87	11/22778	8.68584e-06	0.00038652	0.000352005	Hbb-b1/Hba-a2/Hba-a1	3
1	CC	GO:0005903	brush border	5/87	149/22778	0.000268825	0.00797513	0.00726298	Slc3a1/Myo7b/Slc28a2/Dab1/Myo15b	5
1	CC	GO:0098862	cluster of actin-based cell projections	5/87	211/22778	0.00129872	0.0288966	0.0263162	Slc3a1/Myo7b/Slc28a2/Dab1/Myo15b	5
1	MF	GO:0031720	haptoglobin binding	3/87	10/22543	6.53334e-06	0.0014308	0.00119663	Hbb-b1/Hba-a2/Hba-a1	3
1	MF	GO:0004497	monooxygenase activity	5/87	152/22543	0.000309023	0.0290088	0.0242611	Cyp17a1/Foxred2/Moxd1/Cyp21a1/Cyp2d11	5
1	MF	GO:0020037	heme binding	5/87	162/22543	0.000414064	0.0290088	0.0242611	Cyp17a1/Cyp21a1/Hbb-b1/Cyp2d11/Hba-a1	5
1	MF	GO:0046906	tetrapyrrole binding	5/87	171/22543	0.000529841	0.0290088	0.0242611	Cyp17a1/Cyp21a1/Hbb-b1/Cyp2d11/Hba-a1	5
1	MF	GO:0005344	oxygen carrier activity	2/87	12/22543	0.000947632	0.0415063	0.0347133	Hbb-b1/Hba-a1	2
1	MF	GO:0004601	peroxidase activity	3/87	57/22543	0.00139753	0.0483088	0.0404024	Hbb-b1/Hba-a2/Hba-a1	3
1	MF	GO:0016684	oxidoreductase activity, acting on peroxide as acceptor	3/87	59/22543	0.00154412	0.0483088	0.0404024	Hbb-b1/Hba-a2/Hba-a1	3
2	BP	GO:0051983	regulation of chromosome segregation	8/62	131/23012	2.32171e-09	1.53918e-06	1.07522e-06	Ube2c/Ncapg/Cdk1/Aurkb/Kntc1/Mki67/Atm/Ccnb1	8
2	BP	GO:0051304	chromosome separation	7/62	84/23012	2.79851e-09	1.53918e-06	1.07522e-06	Ube2c/Ncapg/Aurkb/Top2a/Kntc1/Atm/Ccnb1	7
2	BP	GO:0000819	sister chromatid segregation	9/62	217/23012	6.57001e-09	2.409e-06	1.68285e-06	Ube2c/Ncapg/Cdk1/Aurkb/Top2a/Tpx2/Kntc1/Atm/Ccnb1	9
2	BP	GO:0033044	regulation of chromosome organization	9/62	243/23012	1.75493e-08	4.82606e-06	3.37131e-06	Ube2c/Mcm2/Ncapg/Cdk1/Aurkb/Top2a/Kntc1/Atm/Ccnb1	9
2	BP	GO:0000070	mitotic sister chromatid segregation	8/62	176/23012	2.37356e-08	5.22183e-06	3.64779e-06	Ube2c/Ncapg/Cdk1/Aurkb/Tpx2/Kntc1/Atm/Ccnb1	8
2	BP	GO:0140014	mitotic nuclear division	9/62	266/23012	3.82477e-08	7.01207e-06	4.89838e-06	Ube2c/Ncapg/Cdk1/Aurkb/Tpx2/Kntc1/Mki67/Atm/Ccnb1	9
2	BP	GO:1905818	regulation of chromosome separation	6/62	74/23012	4.79377e-08	7.53306e-06	5.26233e-06	Ube2c/Ncapg/Aurkb/Kntc1/Atm/Ccnb1	6
2	BP	GO:0051783	regulation of nuclear division	7/62	151/23012	1.65596e-07	2.27694e-05	1.59059e-05	Ube2c/Aurkb/Kntc1/Rad51ap1/Mki67/Atm/Ccnb1	7
2	BP	GO:2001251	negative regulation of chromosome organization	6/62	97/23012	2.43724e-07	2.97884e-05	2.08091e-05	Mcm2/Aurkb/Top2a/Kntc1/Atm/Ccnb1	6
2	BP	GO:0033045	regulation of sister chromatid segregation	6/62	105/23012	3.90357e-07	4.29393e-05	2.99958e-05	Ube2c/Cdk1/Aurkb/Kntc1/Atm/Ccnb1	6
2	BP	GO:0033047	regulation of mitotic sister chromatid segregation	5/62	57/23012	4.52728e-07	4.52728e-05	3.16259e-05	Cdk1/Aurkb/Kntc1/Atm/Ccnb1	5
2	BP	GO:0010965	regulation of mitotic sister chromatid separation	5/62	59/23012	5.39081e-07	4.94158e-05	3.45201e-05	Ube2c/Aurkb/Kntc1/Atm/Ccnb1	5
2	BP	GO:0051306	mitotic sister chromatid separation	5/62	62/23012	6.92488e-07	5.85951e-05	4.09325e-05	Ube2c/Aurkb/Kntc1/Atm/Ccnb1	5
2	BP	GO:0007088	regulation of mitotic nuclear division	6/62	118/23012	7.77864e-07	6.11179e-05	4.26948e-05	Ube2c/Aurkb/Kntc1/Mki67/Atm/Ccnb1	6
2	BP	GO:0051984	positive regulation of chromosome segregation	4/62	30/23012	1.24185e-06	9.10691e-05	6.36176e-05	Ncapg/Cdk1/Aurkb/Ccnb1	4
2	BP	GO:0030071	regulation of mitotic metaphase/anaphase transition	5/62	89/23012	4.2012e-06	0.000288833	0.000201768	Ube2c/Aurkb/Kntc1/Atm/Ccnb1	5
2	BP	GO:1902099	regulation of metaphase/anaphase transition of cell cycle	5/62	92/23012	4.94676e-06	0.000318352	0.000222389	Ube2c/Aurkb/Kntc1/Atm/Ccnb1	5
2	BP	GO:0030261	chromosome condensation	4/62	43/23012	5.44766e-06	0.000318352	0.000222389	Ncapg/Cdk1/Top2a/Ccnb1	4
2	BP	GO:0007091	metaphase/anaphase transition of mitotic cell cycle	5/62	94/23012	5.4988e-06	0.000318352	0.000222389	Ube2c/Aurkb/Kntc1/Atm/Ccnb1	5
2	BP	GO:0044784	metaphase/anaphase transition of cell cycle	5/62	97/23012	6.41617e-06	0.000352889	0.000246516	Ube2c/Aurkb/Kntc1/Atm/Ccnb1	5
2	BP	GO:0007094	mitotic spindle assembly checkpoint signaling	4/62	48/23012	8.50322e-06	0.00036093	0.000252133	Aurkb/Kntc1/Atm/Ccnb1	4
2	BP	GO:0071173	spindle assembly checkpoint signaling	4/62	48/23012	8.50322e-06	0.00036093	0.000252133	Aurkb/Kntc1/Atm/Ccnb1	4
2	BP	GO:0090068	positive regulation of cell cycle process	7/62	274/23012	8.83587e-06	0.00036093	0.000252133	Ube2c/Ncapg/Cdk1/Rrm2/Aurkb/Rad51ap1/Ccnb1	7
2	BP	GO:0006260	DNA replication	7/62	276/23012	9.26368e-06	0.00036093	0.000252133	Mcm2/Pole/Cdk1/Lpin1/Ccna2/Timeless/Mcm3	7
2	BP	GO:0033046	negative regulation of sister chromatid segregation	4/62	50/23012	1.00237e-05	0.00036093	0.000252133	Aurkb/Kntc1/Atm/Ccnb1	4
2	BP	GO:0033048	negative regulation of mitotic sister chromatid segregation	4/62	50/23012	1.00237e-05	0.00036093	0.000252133	Aurkb/Kntc1/Atm/Ccnb1	4
2	BP	GO:0045841	negative regulation of mitotic metaphase/anaphase transition	4/62	50/23012	1.00237e-05	0.00036093	0.000252133	Aurkb/Kntc1/Atm/Ccnb1	4
2	BP	GO:0071174	mitotic spindle checkpoint signaling	4/62	50/23012	1.00237e-05	0.00036093	0.000252133	Aurkb/Kntc1/Atm/Ccnb1	4
2	BP	GO:2000816	negative regulation of mitotic sister chromatid separation	4/62	50/23012	1.00237e-05	0.00036093	0.000252133	Aurkb/Kntc1/Atm/Ccnb1	4
2	BP	GO:0034501	protein localization to kinetochore	3/62	16/23012	1.01717e-05	0.00036093	0.000252133	Cdk1/Aurkb/Kntc1	3
2	BP	GO:1903083	protein localization to condensed chromosome	3/62	16/23012	1.01717e-05	0.00036093	0.000252133	Cdk1/Aurkb/Kntc1	3
2	BP	GO:1902100	negative regulation of metaphase/anaphase transition of cell cycle	4/62	52/23012	1.17359e-05	0.000391195	0.000273275	Aurkb/Kntc1/Atm/Ccnb1	4
2	BP	GO:1905819	negative regulation of chromosome separation	4/62	52/23012	1.17359e-05	0.000391195	0.000273275	Aurkb/Kntc1/Atm/Ccnb1	4
2	BP	GO:0031577	spindle checkpoint signaling	4/62	53/23012	1.26683e-05	0.000409858	0.000286312	Aurkb/Kntc1/Atm/Ccnb1	4
2	BP	GO:0051985	negative regulation of chromosome segregation	4/62	54/23012	1.36543e-05	0.000429135	0.000299778	Aurkb/Kntc1/Atm/Ccnb1	4
2	BP	GO:0000075	cell cycle checkpoint signaling	6/62	203/23012	1.78351e-05	0.000544962	0.000380691	Cdk1/Aurkb/Kntc1/Atm/Timeless/Ccnb1	6
2	BP	GO:0045839	negative regulation of mitotic nuclear division	4/62	60/23012	2.0801e-05	0.000618409	0.000431999	Aurkb/Kntc1/Atm/Ccnb1	4
2	BP	GO:0071459	protein localization to chromosome, centromeric region	3/62	24/23012	3.62024e-05	0.00102145	0.000713548	Cdk1/Aurkb/Kntc1	3
2	BP	GO:0051784	negative regulation of nuclear division	4/62	69/23012	3.6215e-05	0.00102145	0.000713548	Aurkb/Kntc1/Atm/Ccnb1	4
2	BP	GO:0007093	mitotic cell cycle checkpoint signaling	5/62	150/23012	5.28045e-05	0.00145212	0.0010144	Cdk1/Aurkb/Kntc1/Atm/Ccnb1	5
2	BP	GO:0044839	cell cycle G2/M phase transition	5/62	156/23012	6.3622e-05	0.00170693	0.0011924	Cdk1/Aurkb/Ccna2/Atm/Ccnb1	5
2	BP	GO:1902850	microtubule cytoskeleton organization involved in mitosis	5/62	160/23012	7.17327e-05	0.00183642	0.00128286	Cdk1/Aurkb/Tpx2/Wdr62/Ccnb1	5
2	BP	GO:1905820	positive regulation of chromosome separation	3/62	30/23012	7.17873e-05	0.00183642	0.00128286	Ube2c/Ncapg/Aurkb	3
2	BP	GO:0000724	double-strand break repair via homologous recombination	5/62	166/23012	8.53675e-05	0.00213419	0.00149087	Mcm2/Rad51ap1/Atm/Timeless/Mcm3	5
2	BP	GO:1901988	negative regulation of cell cycle phase transition	6/62	270/23012	8.74816e-05	0.00213844	0.00149384	Cdk1/Aurkb/Kntc1/Atm/Timeless/Ccnb1	6
2	BP	GO:0000725	recombinational repair	5/62	170/23012	9.55098e-05	0.00228393	0.00159547	Mcm2/Rad51ap1/Atm/Timeless/Mcm3	5
2	BP	GO:1901991	negative regulation of mitotic cell cycle phase transition	5/62	181/23012	0.000128217	0.00300081	0.00209626	Cdk1/Aurkb/Kntc1/Atm/Ccnb1	5
2	BP	GO:0071897	DNA biosynthetic process	5/62	183/23012	0.000134985	0.00308	0.00215158	Pole/Ahr/Aurkb/Ccna2/Atm	5
2	BP	GO:1901992	positive regulation of mitotic cell cycle phase transition	4/62	97/23012	0.0001372	0.00308	0.00215158	Ube2c/Cdk1/Rrm2/Ccnb1	4
2	BP	GO:2001252	positive regulation of chromosome organization	4/62	107/23012	0.000200285	0.00440627	0.00307806	Ncapg/Cdk1/Aurkb/Atm	4
2	BP	GO:0032508	DNA duplex unwinding	3/62	46/23012	0.000260292	0.00561414	0.00392184	Mcm2/Top2a/Mcm3	3
2	BP	GO:1901989	positive regulation of cell cycle phase transition	4/62	120/23012	0.000310597	0.00657033	0.0045898	Ube2c/Cdk1/Rrm2/Ccnb1	4
2	BP	GO:0006275	regulation of DNA replication	4/62	123/23012	0.000341208	0.00708167	0.004947	Cdk1/Lpin1/Ccna2/Timeless	4
2	BP	GO:0007052	mitotic spindle organization	4/62	127/23012	0.000385308	0.00721007	0.0050367	Aurkb/Tpx2/Wdr62/Ccnb1	4
2	BP	GO:2000278	regulation of DNA biosynthetic process	4/62	127/23012	0.000385308	0.00721007	0.0050367	Ahr/Aurkb/Ccna2/Atm	4
2	BP	GO:0044027	negative regulation of gene expression via CpG island methylation	2/62	11/23012	0.000386722	0.00721007	0.0050367	Uhrf1/Hells	2
2	BP	GO:0045542	positive regulation of cholesterol biosynthetic process	2/62	11/23012	0.000386722	0.00721007	0.0050367	Abcg1/Cyp7a1	2
2	BP	GO:0060623	regulation of chromosome condensation	2/62	11/23012	0.000386722	0.00721007	0.0050367	Ncapg/Ccnb1	2
2	BP	GO:0106120	positive regulation of sterol biosynthetic process	2/62	11/23012	0.000386722	0.00721007	0.0050367	Abcg1/Cyp7a1	2
2	BP	GO:0032392	DNA geometric change	3/62	53/23012	0.000396333	0.00726611	0.00507585	Mcm2/Top2a/Mcm3	3
2	BP	GO:0000082	G1/S transition of mitotic cell cycle	5/62	234/23012	0.000420551	0.00758371	0.00529771	Pole/Cdk1/Rrm2/Ccna2/Iqgap3	5
2	BP	GO:0045931	positive regulation of mitotic cell cycle	4/62	132/23012	0.00044599	0.00791272	0.00552754	Ube2c/Cdk1/Rrm2/Ccnb1	4
2	BP	GO:1903046	meiotic cell cycle process	5/62	238/23012	0.00045433	0.00793275	0.00554154	Mcm2/Top2a/Rad51ap1/Atm/Mcm3	5
2	BP	GO:0000727	double-strand break repair via break-induced replication	2/62	12/23012	0.000463261	0.0079623	0.00556218	Mcm2/Mcm3	2
2	BP	GO:0045930	negative regulation of mitotic cell cycle	5/62	242/23012	0.000490118	0.00829431	0.00579411	Cdk1/Aurkb/Kntc1/Atm/Ccnb1	5
2	BP	GO:0000086	G2/M transition of mitotic cell cycle	4/62	138/23012	0.000527465	0.00879108	0.00614114	Cdk1/Ccna2/Atm/Ccnb1	4
2	BP	GO:0006271	DNA strand elongation involved in DNA replication	2/62	13/23012	0.00054654	0.00884109	0.00617607	Pole/Mcm3	2
2	BP	GO:0051987	positive regulation of attachment of spindle microtubules to kinetochore	2/62	13/23012	0.00054654	0.00884109	0.00617607	Aurkb/Ccnb1	2
2	BP	GO:0071103	DNA conformation change	3/62	61/23012	0.00059964	0.00955947	0.00667791	Mcm2/Top2a/Mcm3	3
2	BP	GO:0044843	cell cycle G1/S phase transition	5/62	261/23012	0.000689929	0.0108417	0.00757366	Pole/Cdk1/Rrm2/Ccna2/Iqgap3	5
2	BP	GO:0006261	DNA-templated DNA replication	4/62	152/23012	0.000757939	0.0117427	0.00820304	Mcm2/Pole/Timeless/Mcm3	4
2	BP	GO:1902969	mitotic DNA replication	2/62	16/23012	0.000836463	0.0127793	0.00892717	Mcm2/Mcm3	2
2	BP	GO:0030888	regulation of B cell proliferation	3/62	73/23012	0.00101274	0.0152605	0.0106605	Ahr/Cd22/Atm	3
2	BP	GO:0007614	short-term memory	2/62	18/23012	0.0010628	0.0155877	0.010889	Slc2a4/Cux2	2
2	BP	GO:1901970	positive regulation of mitotic sister chromatid separation	2/62	18/23012	0.0010628	0.0155877	0.010889	Ube2c/Aurkb	2
2	BP	GO:2000573	positive regulation of DNA biosynthetic process	3/62	76/23012	0.00113816	0.0164733	0.0115077	Aurkb/Ccna2/Atm	3
2	BP	GO:0006302	double-strand break repair	5/62	296/23012	0.00121022	0.0172888	0.0120774	Mcm2/Rad51ap1/Atm/Timeless/Mcm3	5
2	BP	GO:0042593	glucose homeostasis	5/62	300/23012	0.00128424	0.0180846	0.0126332	Slc2a4/Abcg1/Cyp7a1/Ucp2/Fcor	5
2	BP	GO:0065004	protein-DNA complex assembly	4/62	176/23012	0.00130562	0.0180846	0.0126332	Mcm2/Ahr/Kntc1/Taf9	4
2	BP	GO:0006268	DNA unwinding involved in DNA replication	2/62	20/23012	0.00131524	0.0180846	0.0126332	Mcm2/Mcm3	2
2	BP	GO:0001678	intracellular glucose homeostasis	4/62	177/23012	0.00133313	0.0181043	0.012647	Abcg1/Cyp7a1/Ucp2/Fcor	4
2	BP	GO:0000281	mitotic cytokinesis	3/62	81/23012	0.00136819	0.0183481	0.0128173	Aurkb/Iqgap3/Ckap2	3
2	BP	GO:0045540	regulation of cholesterol biosynthetic process	2/62	21/23012	0.00145117	0.0183481	0.0128173	Abcg1/Cyp7a1	2
2	BP	GO:0051988	regulation of attachment of spindle microtubules to kinetochore	2/62	21/23012	0.00145117	0.0183481	0.0128173	Aurkb/Ccnb1	2
2	BP	GO:0090266	regulation of mitotic cell cycle spindle assembly checkpoint	2/62	21/23012	0.00145117	0.0183481	0.0128173	Aurkb/Ccnb1	2
2	BP	GO:0106118	regulation of sterol biosynthetic process	2/62	21/23012	0.00145117	0.0183481	0.0128173	Abcg1/Cyp7a1	2
2	BP	GO:1903504	regulation of mitotic spindle checkpoint	2/62	21/23012	0.00145117	0.0183481	0.0128173	Aurkb/Ccnb1	2
2	BP	GO:0006541	glutamine metabolic process	2/62	22/23012	0.00159352	0.0196952	0.0137584	Ppat/Ucp2	2
2	BP	GO:0090205	positive regulation of cholesterol metabolic process	2/62	22/23012	0.00159352	0.0196952	0.0137584	Abcg1/Cyp7a1	2
2	BP	GO:0090231	regulation of spindle checkpoint	2/62	23/23012	0.00174226	0.0212943	0.0148755	Aurkb/Ccnb1	2
2	BP	GO:0007051	spindle organization	4/62	194/23012	0.00186523	0.0225467	0.0157503	Aurkb/Tpx2/Wdr62/Ccnb1	4
2	BP	GO:0001659	temperature homeostasis	4/62	195/23012	0.00190049	0.0227232	0.0158737	Lpin1/Ucp2/Ptges/Fcor	4
2	BP	GO:0060420	regulation of heart growth	3/62	92/23012	0.00197195	0.0233241	0.0162934	Ahr/Cdk1/Ccnb1	3
2	BP	GO:1904353	regulation of telomere capping	2/62	26/23012	0.00222648	0.0260546	0.0182008	Aurkb/Atm	2
2	BP	GO:0010893	positive regulation of steroid biosynthetic process	2/62	29/23012	0.00276698	0.0320387	0.0223811	Abcg1/Cyp7a1	2
2	BP	GO:0010971	positive regulation of G2/M transition of mitotic cell cycle	2/62	30/23012	0.00295949	0.0332187	0.0232054	Cdk1/Ccnb1	2
2	BP	GO:0060045	positive regulation of cardiac muscle cell proliferation	2/62	30/23012	0.00295949	0.0332187	0.0232054	Cdk1/Ccnb1	2
2	BP	GO:1902932	positive regulation of alcohol biosynthetic process	2/62	30/23012	0.00295949	0.0332187	0.0232054	Abcg1/Cyp7a1	2
2	BP	GO:0010389	regulation of G2/M transition of mitotic cell cycle	3/62	107/23012	0.00302886	0.033654	0.0235095	Cdk1/Atm/Ccnb1	3
2	BP	GO:0051303	establishment of chromosome localization	3/62	109/23012	0.00319139	0.0347577	0.0242805	Aurkb/Atm/Ccnb1	3
2	BP	GO:0061640	cytoskeleton-dependent cytokinesis	3/62	109/23012	0.00319139	0.0347577	0.0242805	Aurkb/Iqgap3/Ckap2	3
2	BP	GO:0007623	circadian rhythm	4/62	228/23012	0.00334049	0.0360249	0.0251657	Ahr/Cdk1/Top2a/Timeless	4
2	BP	GO:0034502	protein localization to chromosome	3/62	113/23012	0.00353229	0.0370846	0.025906	Cdk1/Aurkb/Kntc1	3
2	BP	GO:0006270	DNA replication initiation	2/62	33/23012	0.00357361	0.0370846	0.025906	Mcm2/Mcm3	2
2	BP	GO:0032212	positive regulation of telomere maintenance via telomerase	2/62	33/23012	0.00357361	0.0370846	0.025906	Aurkb/Atm	2
2	BP	GO:1902751	positive regulation of cell cycle G2/M phase transition	2/62	33/23012	0.00357361	0.0370846	0.025906	Cdk1/Ccnb1	2
2	BP	GO:0050000	chromosome localization	3/62	115/23012	0.00371077	0.0381481	0.0266489	Aurkb/Atm/Ccnb1	3
2	BP	GO:0010923	negative regulation of phosphatase activity	2/62	35/23012	0.00401317	0.0408749	0.0285537	Ahr/Lpin1	2
2	BP	GO:1902749	regulation of cell cycle G2/M phase transition	3/62	120/23012	0.0041808	0.0420368	0.0293654	Cdk1/Atm/Ccnb1	3
2	BP	GO:0007026	negative regulation of microtubule depolymerization	2/62	36/23012	0.0042419	0.0420368	0.0293654	Tpx2/Ckap2	2
2	BP	GO:0022616	DNA strand elongation	2/62	36/23012	0.0042419	0.0420368	0.0293654	Pole/Mcm3	2
2	BP	GO:0033260	nuclear DNA replication	2/62	37/23012	0.00447654	0.0432223	0.0301936	Mcm2/Mcm3	2
2	BP	GO:1904358	positive regulation of telomere maintenance via telomere lengthening	2/62	37/23012	0.00447654	0.0432223	0.0301936	Aurkb/Atm	2
2	BP	GO:0042100	B cell proliferation	3/62	123/23012	0.0044794	0.0432223	0.0301936	Ahr/Cd22/Atm	3
2	BP	GO:0060419	heart growth	3/62	125/23012	0.00468549	0.0443486	0.0309804	Ahr/Cdk1/Ccnb1	3
2	BP	GO:0016233	telomere capping	2/62	38/23012	0.00471708	0.0443486	0.0309804	Aurkb/Atm	2
2	BP	GO:1905168	positive regulation of double-strand break repair via homologous recombination	2/62	38/23012	0.00471708	0.0443486	0.0309804	Rad51ap1/Timeless	2
2	BP	GO:0046620	regulation of organ growth	3/62	126/23012	0.00479065	0.0446586	0.0311969	Ahr/Cdk1/Ccnb1	3
2	BP	GO:0042752	regulation of circadian rhythm	3/62	127/23012	0.00489723	0.0451225	0.031521	Cdk1/Top2a/Timeless	3
2	BP	GO:0031114	regulation of microtubule depolymerization	2/62	39/23012	0.00496347	0.0451225	0.031521	Tpx2/Ckap2	2
2	BP	GO:0045940	positive regulation of steroid metabolic process	2/62	39/23012	0.00496347	0.0451225	0.031521	Abcg1/Cyp7a1	2
2	BP	GO:0007095	mitotic G2 DNA damage checkpoint signaling	2/62	40/23012	0.00521569	0.0470267	0.0328512	Cdk1/Atm	2
2	BP	GO:0032506	cytokinetic process	2/62	41/23012	0.0054737	0.0489518	0.034196	Aurkb/Iqgap3	2
2	CC	GO:0000922	spindle pole	6/64	151/22778	4.19514e-06	0.000478246	0.000393019	Aurkb/Tpx2/Alpk1/Kntc1/Wdr62/Ccnb1	6
2	CC	GO:0000775	chromosome, centromeric region	7/64	267/22778	9.87414e-06	0.000562826	0.000462526	Ncapg/Aurkb/Top2a/Hells/Kntc1/Mki67/Ccnb1	7
2	CC	GO:0000228	nuclear chromosome	6/64	280/22778	0.000134866	0.00445703	0.00366275	Mcm2/Pole/Ncapg/Top2a/Timeless/Mcm3	6
2	CC	GO:0072686	mitotic spindle	5/64	181/22778	0.000156387	0.00445703	0.00366275	Cdk1/Aurkb/Tpx2/Wdr62/Ckap2	5
2	CC	GO:0042555	MCM complex	2/64	11/22778	0.000420511	0.0079897	0.00656587	Mcm2/Mcm3	2
2	CC	GO:0071162	CMG complex	2/64	11/22778	0.000420511	0.0079897	0.00656587	Mcm2/Mcm3	2
2	CC	GO:0000307	cyclin-dependent protein kinase holoenzyme complex	3/64	57/22778	0.000555476	0.00846738	0.00695842	Cdk1/Ccna2/Ccnb1	3
2	CC	GO:0031261	DNA replication preinitiation complex	2/64	13/22778	0.000594202	0.00846738	0.00695842	Mcm2/Mcm3	2
2	CC	GO:0005876	spindle microtubule	3/64	78/22778	0.0013849	0.0166493	0.0136823	Cdk1/Aurkb/Kntc1	3
2	CC	GO:0061695	transferase complex, transferring phosphorus-containing groups	5/64	296/22778	0.00146047	0.0166493	0.0136823	Pole/Cdk1/Ccna2/Ccnb1/Taf9	5
2	CC	GO:0000779	condensed chromosome, centromeric region	4/64	183/22778	0.00175928	0.0182325	0.0149833	Ncapg/Aurkb/Kntc1/Ccnb1	4
2	CC	GO:1902554	serine/threonine protein kinase complex	3/64	123/22778	0.00503694	0.0478509	0.0393235	Cdk1/Ccna2/Ccnb1	3
2	MF	GO:0140993	histone modifying activity	5/61	197/22543	0.000193758	0.0303343	0.0240575	Uhrf1/Cdk1/Aurkb/Setd4/Taf9	5
2	MF	GO:0008094	ATP-dependent activity, acting on DNA	4/61	116/22543	0.000277025	0.0303343	0.0240575	Mcm2/Top2a/Hells/Mcm3	4
2	MF	GO:0140097	catalytic activity, acting on DNA	5/61	237/22543	0.000453551	0.0331092	0.0262582	Mcm2/Pole/Top2a/Hells/Mcm3	5
3	BP	GO:0006909	phagocytosis	41/389	238/23012	2.89268e-29	1.12901e-25	7.54534e-26	Cfp/Axl/Tgfb1/Hck/Cnn2/Cyba/Abr/Dock2/Itgb3/Pecam1/Syk/Sh3bp1/Nckap1l/Aif1/Msr1/Marco/Ptprc/Fcgr2b/Gsn/Il1b/Pear1/Siglece/Tyrobp/Coro1a/Btk/Il2rg/Dysf/Vav1/Plcg2/Cd300a/Sirpa/Tlr4/Thbs1/Irf8/Ccr2/Treml4/Pld4/Timd4/Unc13d/Fcgr3/Clec7a	41
3	BP	GO:0002685	regulation of leukocyte migration	30/389	245/23012	2.34849e-17	4.58308e-14	3.06293e-14	Tgfb1/Cnn2/Abr/Itgb3/Pecam1/Ripk3/Nckap1l/Pla2g7/Myo1f/Aif1/Cd74/Csf1r/Adam8/Itga4/Il1b/Emilin1/Coro1a/Lyve1/Msn/Chst2/Dysf/Cd300a/Thbs1/C3ar1/Cmklr1/Ccr2/Lgals3/Jam2/Slamf8/C5ar2	30
3	BP	GO:0097529	myeloid leukocyte migration	28/389	247/23012	2.10059e-15	2.12458e-12	1.41988e-12	Cnn2/Abr/Pecam1/Syk/Nckap1l/Pla2g7/Myo1f/Aif1/Cd74/Csf1r/Adam8/Il1b/Csf3r/Emilin1/Flt1/Dysf/Vav1/Cd300a/Sirpa/Itga9/Thbs1/C3ar1/Cmklr1/Ccr2/Lgals3/Slamf8/Fcgr3/C5ar2	28
3	BP	GO:0050764	regulation of phagocytosis	21/389	124/23012	2.17738e-15	2.12458e-12	1.41988e-12	Cfp/Tgfb1/Hck/Cnn2/Cyba/Abr/Dock2/Syk/Nckap1l/Ptprc/Fcgr2b/Il1b/Siglece/Btk/Il2rg/Dysf/Plcg2/Cd300a/Sirpa/Fcgr3/Clec7a	21
3	BP	GO:0006911	phagocytosis, engulfment	16/389	61/23012	3.31832e-15	2.59028e-12	1.73112e-12	Sh3bp1/Nckap1l/Aif1/Msr1/Marco/Fcgr2b/Gsn/Siglece/Plcg2/Cd300a/Sirpa/Thbs1/Treml4/Timd4/Fcgr3/Clec7a	16
3	BP	GO:0050670	regulation of lymphocyte proliferation	29/389	285/23012	1.14001e-14	7.41575e-12	4.95603e-12	Tgfb1/Cd44/Vsir/Syk/Ripk3/Nckap1l/Aif1/Cd74/Csf1r/Inpp5d/Ptprc/Cd55/Fcgr2b/Il1b/Vcam1/Laptm5/Cd38/Tyrobp/Coro1a/Btk/Cd300a/Tlr4/Vsig4/Ccr2/Lgals3/H2-Bl/H2-Q6/H2-DMb1/Lrrc32	29
3	BP	GO:0032944	regulation of mononuclear cell proliferation	29/389	289/23012	1.64044e-14	9.14663e-12	6.1128e-12	Tgfb1/Cd44/Vsir/Syk/Ripk3/Nckap1l/Aif1/Cd74/Csf1r/Inpp5d/Ptprc/Cd55/Fcgr2b/Il1b/Vcam1/Laptm5/Cd38/Tyrobp/Coro1a/Btk/Cd300a/Tlr4/Vsig4/Ccr2/Lgals3/H2-Bl/H2-Q6/H2-DMb1/Lrrc32	29
3	BP	GO:0099024	plasma membrane invagination	16/389	70/23012	3.53368e-14	1.724e-11	1.15217e-11	Sh3bp1/Nckap1l/Aif1/Msr1/Marco/Fcgr2b/Gsn/Siglece/Plcg2/Cd300a/Sirpa/Thbs1/Treml4/Timd4/Fcgr3/Clec7a	16
3	BP	GO:0010324	membrane invagination	16/389	78/23012	2.16698e-13	9.39745e-11	6.28043e-11	Sh3bp1/Nckap1l/Aif1/Msr1/Marco/Fcgr2b/Gsn/Siglece/Plcg2/Cd300a/Sirpa/Thbs1/Treml4/Timd4/Fcgr3/Clec7a	16
3	BP	GO:0097530	granulocyte migration	21/389	161/23012	4.56455e-13	1.78154e-10	1.19063e-10	Pecam1/Syk/Nckap1l/Myo1f/Cd74/Csf1r/Adam8/Il1b/Csf3r/Dysf/Vav1/Cd300a/Sirpa/Itga9/Thbs1/C3ar1/Cmklr1/Lgals3/Slamf8/Fcgr3/C5ar2	21
3	BP	GO:0002274	myeloid leukocyte activation	26/389	276/23012	1.68036e-12	5.49872e-10	3.67486e-10	Tgfb1/Lcp2/Gab2/Abr/Dock2/Gpr137b/Syk/Myo1f/Aif1/Csf1r/Dnase1l3/Casp1/Tyrobp/Btk/Dysf/Plcg2/Cd300a/C1qa/Tlr4/Thbs1/Ccr2/Adgrf5/Unc13d/Pirb/Fcgr3/Pilrb1	26
3	BP	GO:0002687	positive regulation of leukocyte migration	21/389	172/23012	1.69061e-12	5.49872e-10	3.67486e-10	Tgfb1/Itgb3/Pecam1/Nckap1l/Pla2g7/Myo1f/Aif1/Cd74/Csf1r/Adam8/Itga4/Il1b/Coro1a/Lyve1/Dysf/Thbs1/C3ar1/Cmklr1/Ccr2/Lgals3/Jam2	21
3	BP	GO:0032675	regulation of interleukin-6 production	21/389	173/23012	1.89476e-12	5.68866e-10	3.8018e-10	Tgfb1/Cyba/Arrb1/Syk/Nckap1l/Aif1/Cd74/Inpp5d/Il1b/Laptm5/Hgf/Tyrobp/Btk/Plcg2/Sirpa/Bank1/Tlr4/Scimp/Lilra5/C5ar2/Clec7a	21
3	BP	GO:0002429	immune response-activating cell surface receptor signaling pathway	26/389	282/23012	2.75251e-12	7.58976e-10	5.07233e-10	Lcp2/Cyba/Syk/Acod1/Fyb/Nckap1l/Ptprc/Laptm5/Cd38/Tyrobp/Btk/Cmtm3/Plcg2/Cd300a/Themis2/Tlr4/Btnl9/C3ar1/Cmklr1/Klhl6/Fpr1/Lgals3/Scimp/Nfam1/C5ar2/Clec7a	26
3	BP	GO:1903555	regulation of tumor necrosis factor superfamily cytokine production	23/389	217/23012	2.9169e-12	7.58976e-10	5.07233e-10	Axl/Tgfb1/Cyba/Cybb/Vsir/Syk/Csf1r/Adam8/Ptprc/Tyrobp/Btk/Oas2/Plcg2/Sirpa/Tlr4/Thbs1/Ccr2/Fcgr3/Lilra5/H2-Bl/H2-Q6/C5ar2/Clec7a	23
3	BP	GO:1903557	positive regulation of tumor necrosis factor superfamily cytokine production	19/389	143/23012	4.31028e-12	1.05144e-09	7.02689e-10	Tgfb1/Cyba/Cybb/Syk/Csf1r/Adam8/Ptprc/Tyrobp/Btk/Oas2/Plcg2/Tlr4/Thbs1/Ccr2/Fcgr3/Lilra5/H2-Bl/H2-Q6/Clec7a	19
3	BP	GO:0032635	interleukin-6 production	21/389	182/23012	5.10648e-12	1.16103e-09	7.75929e-10	Tgfb1/Cyba/Arrb1/Syk/Nckap1l/Aif1/Cd74/Inpp5d/Il1b/Laptm5/Hgf/Tyrobp/Btk/Plcg2/Sirpa/Bank1/Tlr4/Scimp/Lilra5/C5ar2/Clec7a	21
3	BP	GO:0050866	negative regulation of cell activation	23/389	224/23012	5.65195e-12	1.16103e-09	7.75929e-10	Axl/Tgfb1/Cd44/Abr/Vsir/Cygb/Nckap1l/Cd74/Inpp5d/Fcgr2b/Laptm5/Emilin1/Tyrobp/Btk/Ubash3b/Cd300a/Bank1/Vsig4/Ccr2/Lgals3/Prkg1/Adgrf5/Lrrc32	23
3	BP	GO:0071706	tumor necrosis factor superfamily cytokine production	23/389	224/23012	5.65195e-12	1.16103e-09	7.75929e-10	Axl/Tgfb1/Cyba/Cybb/Vsir/Syk/Csf1r/Adam8/Ptprc/Tyrobp/Btk/Oas2/Plcg2/Sirpa/Tlr4/Thbs1/Ccr2/Fcgr3/Lilra5/H2-Bl/H2-Q6/C5ar2/Clec7a	23
3	BP	GO:0002768	immune response-regulating cell surface receptor signaling pathway	26/389	292/23012	6.08953e-12	1.18837e-09	7.94203e-10	Lcp2/Cyba/Syk/Acod1/Fyb/Nckap1l/Ptprc/Laptm5/Cd38/Tyrobp/Btk/Cmtm3/Plcg2/Cd300a/Themis2/Tlr4/Btnl9/C3ar1/Cmklr1/Klhl6/Fpr1/Lgals3/Scimp/Nfam1/C5ar2/Clec7a	26
3	BP	GO:0050864	regulation of B cell activation	19/389	149/23012	9.04465e-12	1.68101e-09	1.12344e-09	Tgfb1/Syk/Nckap1l/Cd74/Inpp5d/Ptprc/Fcgr2b/Laptm5/Cd38/Slc15a4/Tyrobp/Btk/Il2rg/Cd300a/Themis2/Bank1/Tlr4/Slamf8/Nfam1	19
3	BP	GO:0043542	endothelial cell migration	23/389	231/23012	1.06819e-11	1.89506e-09	1.26649e-09	Efnb2/Tgfb1/Tek/Amotl1/Sparc/Flt4/Itgb3/Pecam1/Sh3bp1/Smoc2/Adam8/Zeb2/Dll4/Plxnd1/Adgra2/Cdh5/Ets1/Robo4/Pik3cd/Thbs1/Mmrn2/Clec14a/Kdr	23
3	BP	GO:0032680	regulation of tumor necrosis factor production	22/389	214/23012	1.60781e-11	2.72838e-09	1.82341e-09	Axl/Tgfb1/Cyba/Cybb/Vsir/Syk/Csf1r/Ptprc/Tyrobp/Btk/Oas2/Plcg2/Sirpa/Tlr4/Thbs1/Ccr2/Fcgr3/Lilra5/H2-Bl/H2-Q6/C5ar2/Clec7a	22
3	BP	GO:0071674	mononuclear cell migration	21/389	194/23012	1.75227e-11	2.84962e-09	1.90444e-09	Tgfb1/Eps8/Itgb3/Pecam1/Ripk3/Pla2g7/Aif1/Csf1r/Adam8/Itga4/Flt1/Coro1a/Msn/Sirpa/Thbs1/C3ar1/Cmklr1/Ccr2/Lgals3/Jam2/Slamf8	21
3	BP	GO:0032640	tumor necrosis factor production	22/389	221/23012	3.0396e-11	4.72877e-09	3.16029e-09	Axl/Tgfb1/Cyba/Cybb/Vsir/Syk/Csf1r/Ptprc/Tyrobp/Btk/Oas2/Plcg2/Sirpa/Tlr4/Thbs1/Ccr2/Fcgr3/Lilra5/H2-Bl/H2-Q6/C5ar2/Clec7a	22
3	BP	GO:0032760	positive regulation of tumor necrosis factor production	18/389	141/23012	3.15009e-11	4.72877e-09	3.16029e-09	Tgfb1/Cyba/Cybb/Syk/Csf1r/Ptprc/Tyrobp/Btk/Oas2/Plcg2/Tlr4/Thbs1/Ccr2/Fcgr3/Lilra5/H2-Bl/H2-Q6/Clec7a	18
3	BP	GO:0042098	T cell proliferation	24/389	269/23012	3.86831e-11	5.59186e-09	3.7371e-09	Tgfb1/Cd44/Vsir/Dock2/Syk/Ripk3/Nckap1l/Aif1/Ptprc/Cd55/Il1b/Vcam1/Laptm5/Coro1a/Msn/Vsig4/Ccr2/Lgals3/Gja1/Slfn2/H2-Bl/H2-Q6/H2-DMb1/Lrrc32	24
3	BP	GO:0071675	regulation of mononuclear cell migration	17/389	130/23012	7.59235e-11	1.05832e-08	7.07287e-09	Tgfb1/Itgb3/Ripk3/Pla2g7/Aif1/Csf1r/Adam8/Itga4/Coro1a/Msn/Thbs1/C3ar1/Cmklr1/Ccr2/Lgals3/Jam2/Slamf8	17
3	BP	GO:0030595	leukocyte chemotaxis	22/389	235/23012	1.01122e-10	1.34227e-08	8.97056e-09	Syk/Nckap1l/Pla2g7/Aif1/Cd74/Csf1r/Adam8/Il1b/Csf3r/Flt1/Coro1a/Dysf/Vav1/Itga9/Thbs1/C3ar1/Cmklr1/Ccr2/Lgals3/Slamf8/Fcgr3/C5ar2	22
3	BP	GO:0048771	tissue remodeling	21/389	213/23012	1.03172e-10	1.34227e-08	8.97056e-09	Axl/Abr/Flt4/Itgb3/Gpr137b/Syk/Csf1r/Adam8/Inpp5d/Itga4/Dll4/Rassf2/Cd38/Flna/Ubash3b/Tie1/Ppargc1b/Hand2/Chd7/Ccr2/Gja1	21
3	BP	GO:0002700	regulation of production of molecular mediator of immune response	22/389	236/23012	1.09813e-10	1.36578e-08	9.12768e-09	Axl/Tgfb1/Tek/Vsir/Syk/Cd74/Casp1/Ptprc/Cd55/Fcgr2b/Il1b/Laptm5/Slc15a4/Btk/Nlrp3/Plcg2/Tlr4/Ccr2/Scimp/H2-Bl/H2-Q6/Clec7a	22
3	BP	GO:0001936	regulation of endothelial cell proliferation	18/389	152/23012	1.11978e-10	1.36578e-08	9.12768e-09	Tek/Cyba/Wnt2/Sparc/Flt4/Itgb3/Eng/Itga4/Dll4/Flt1/Tie1/Dysf/Bmp6/Pik3cd/Thbs1/Mmrn2/Gja1/Kdr	18
3	BP	GO:0002718	regulation of cytokine production involved in immune response	18/389	154/23012	1.39349e-10	1.60929e-08	1.07551e-08	Axl/Tgfb1/Tek/Vsir/Syk/Cd74/Casp1/Cd55/Il1b/Laptm5/Nlrp3/Plcg2/Tlr4/Ccr2/Scimp/H2-Bl/H2-Q6/Clec7a	18
3	BP	GO:0001935	endothelial cell proliferation	19/389	174/23012	1.40189e-10	1.60929e-08	1.07551e-08	Tek/Cyba/Wnt2/Sparc/Flt4/Itgb3/Eng/Zeb2/Itga4/Dll4/Flt1/Tie1/Dysf/Bmp6/Pik3cd/Thbs1/Mmrn2/Gja1/Kdr	19
3	BP	GO:0050920	regulation of chemotaxis	22/389	240/23012	1.52056e-10	1.69565e-08	1.13322e-08	Efnb2/Tgfb1/Sema6a/Nckap1l/Smoc2/Pla2g7/Aif1/Cd74/Pdgfrb/Csf1r/Sema6d/Il1b/Adgra2/Dysf/Sema3f/Thbs1/C3ar1/Cmklr1/Ccr2/Slamf8/Kdr/C5ar2	22
3	BP	GO:0045766	positive regulation of angiogenesis	19/389	182/23012	3.05004e-10	3.21738e-08	2.15022e-08	Aqp1/Tek/Cybb/Itgb3/Smoc2/Eng/Il1b/Hgf/Emilin1/Flt1/Cdh5/Ets1/Pkm/Tie1/Pik3cd/Thbs1/C3ar1/Lgals3/Kdr	19
3	BP	GO:1904018	positive regulation of vasculature development	19/389	182/23012	3.05004e-10	3.21738e-08	2.15022e-08	Aqp1/Tek/Cybb/Itgb3/Smoc2/Eng/Il1b/Hgf/Emilin1/Flt1/Cdh5/Ets1/Pkm/Tie1/Pik3cd/Thbs1/C3ar1/Lgals3/Kdr	19
3	BP	GO:0050766	positive regulation of phagocytosis	14/389	90/23012	3.47848e-10	3.57276e-08	2.38772e-08	Cfp/Cyba/Abr/Dock2/Nckap1l/Ptprc/Fcgr2b/Il1b/Btk/Il2rg/Plcg2/Sirpa/Fcgr3/Clec7a	14
3	BP	GO:1990266	neutrophil migration	16/389	132/23012	8.65875e-10	8.66541e-08	5.7912e-08	Pecam1/Syk/Nckap1l/Myo1f/Cd74/Adam8/Il1b/Csf3r/Dysf/Vav1/Itga9/C3ar1/Lgals3/Slamf8/Fcgr3/C5ar2	16
3	BP	GO:0002367	cytokine production involved in immune response	18/389	177/23012	1.37702e-09	1.34363e-07	8.97963e-08	Axl/Tgfb1/Tek/Vsir/Syk/Cd74/Casp1/Cd55/Il1b/Laptm5/Nlrp3/Plcg2/Tlr4/Ccr2/Scimp/H2-Bl/H2-Q6/Clec7a	18
3	BP	GO:0045807	positive regulation of endocytosis	19/389	201/23012	1.65152e-09	1.57216e-07	1.0507e-07	Cfp/Axl/Cyba/Abr/Arrb1/Dock2/Syk/Dab2/Nckap1l/Ptprc/Fcgr2b/Il1b/Btk/Il2rg/Plcg2/Sirpa/Hip1/Fcgr3/Clec7a	19
3	BP	GO:0006898	receptor-mediated endocytosis	22/389	273/23012	1.76035e-09	1.63587e-07	1.09327e-07	Efnb2/Cd44/Arrb1/Itgb3/Syk/Dab2/Msr1/Marco/Fcgr2b/Mrc1/Itga4/Siglec1/Lyve1/Arhgap27/Plcg2/Ramp1/Cd300a/Hpse/Stab2/Hip1/Ceacam2/Calcrl	22
3	BP	GO:0042129	regulation of T cell proliferation	20/389	226/23012	1.94684e-09	1.7671e-07	1.18097e-07	Tgfb1/Cd44/Vsir/Syk/Ripk3/Nckap1l/Aif1/Ptprc/Cd55/Il1b/Vcam1/Laptm5/Coro1a/Vsig4/Ccr2/Lgals3/H2-Bl/H2-Q6/H2-DMb1/Lrrc32	20
3	BP	GO:0034103	regulation of tissue remodeling	13/389	86/23012	2.15205e-09	1.90897e-07	1.27579e-07	Abr/Flt4/Itgb3/Gpr137b/Syk/Csf1r/Adam8/Inpp5d/Cd38/Ubash3b/Ppargc1b/Hand2/Gja1	13
3	BP	GO:0001776	leukocyte homeostasis	16/389	141/23012	2.30714e-09	2.00106e-07	1.33733e-07	Axl/Tgfb1/Cd44/Ripk3/Nckap1l/Cd74/Csf1r/Fcgr2b/Slc15a4/Coro1a/Btk/Dock10/Itpkb/Pik3cd/Ccr2/Pirb	16
3	BP	GO:0002695	negative regulation of leukocyte activation	19/389	206/23012	2.49319e-09	2.11542e-07	1.41376e-07	Axl/Tgfb1/Cd44/Abr/Vsir/Nckap1l/Cd74/Inpp5d/Fcgr2b/Laptm5/Tyrobp/Btk/Cd300a/Bank1/Vsig4/Ccr2/Lgals3/Adgrf5/Lrrc32	19
3	BP	GO:0045637	regulation of myeloid cell differentiation	20/389	233/23012	3.30435e-09	2.74401e-07	1.83386e-07	Tgfb1/Itgb3/Gpr137b/Nckap1l/Cd74/Csf1r/Adam8/Inpp5d/Rassf2/Csf3r/Tyrobp/Ubash3b/Ets1/Ppargc1b/C1qc/Itpkb/Rbp1/Pirb/Pilrb1/Mafb	20
3	BP	GO:0002702	positive regulation of production of molecular mediator of immune response	17/389	170/23012	5.12365e-09	4.16617e-07	2.7843e-07	Tgfb1/Tek/Syk/Cd74/Casp1/Ptprc/Cd55/Il1b/Laptm5/Btk/Nlrp3/Plcg2/Tlr4/Scimp/H2-Bl/H2-Q6/Clec7a	17
3	BP	GO:0071621	granulocyte chemotaxis	15/389	130/23012	5.82081e-09	4.63646e-07	3.0986e-07	Syk/Nckap1l/Cd74/Csf1r/Il1b/Csf3r/Dysf/Vav1/Itga9/Thbs1/C3ar1/Cmklr1/Lgals3/Fcgr3/C5ar2	15
3	BP	GO:0002761	regulation of myeloid leukocyte differentiation	16/389	151/23012	6.2939e-09	4.91302e-07	3.28343e-07	Tgfb1/Itgb3/Gpr137b/Cd74/Csf1r/Adam8/Inpp5d/Rassf2/Tyrobp/Ubash3b/Ppargc1b/C1qc/Rbp1/Pirb/Pilrb1/Mafb	16
3	BP	GO:0002720	positive regulation of cytokine production involved in immune response	14/389	112/23012	6.60513e-09	4.95766e-07	3.31326e-07	Tek/Syk/Cd74/Casp1/Cd55/Il1b/Laptm5/Nlrp3/Plcg2/Tlr4/Scimp/H2-Bl/H2-Q6/Clec7a	14
3	BP	GO:0032755	positive regulation of interleukin-6 production	14/389	112/23012	6.60513e-09	4.95766e-07	3.31326e-07	Tgfb1/Cyba/Syk/Aif1/Cd74/Il1b/Laptm5/Tyrobp/Btk/Plcg2/Tlr4/Scimp/Lilra5/Clec7a	14
3	BP	GO:0002819	regulation of adaptive immune response	20/389	243/23012	6.8018e-09	5.00894e-07	3.34754e-07	Tgfb1/Cd44/Vsir/Ripk3/Nckap1l/Cd74/Ptprc/Cd55/Fcgr2b/Il1b/Slc15a4/Btk/Adcy7/Nlrp3/Ccr2/H2-T24/Fcgr3/H2-Bl/H2-Q6/Clec7a	20
3	BP	GO:0010632	regulation of epithelial cell migration	20/389	249/23012	1.03037e-08	7.4342e-07	4.96836e-07	Tgfb1/Gab2/Aqp1/Tek/Amotl1/Sparc/Flt4/Itgb3/Evl/Sh3bp1/Smoc2/Dll4/Adgra2/Ets1/Robo4/Plcg2/Pik3cd/Thbs1/Mmrn2/Kdr	20
3	BP	GO:0070665	positive regulation of leukocyte proliferation	18/389	201/23012	1.04819e-08	7.4342e-07	4.96836e-07	Syk/Nckap1l/Aif1/Cd74/Csf1r/Ptprc/Cd55/Il1b/Vcam1/Cd38/Coro1a/Btk/Tlr4/Ccr2/Csf2rb2/H2-Bl/H2-Q6/H2-DMb1	18
3	BP	GO:0050870	positive regulation of T cell activation	21/389	275/23012	1.07415e-08	7.4342e-07	4.96836e-07	Efnb2/Tgfb1/Vsir/Syk/Nckap1l/Aif1/Cd74/Adam8/Ptprc/Cd55/Il1b/Vcam1/Coro1a/Il2rg/Nlrp3/Sirpa/Itpkb/Ccr2/H2-Bl/H2-Q6/H2-DMb1	21
3	BP	GO:0030316	osteoclast differentiation	15/389	136/23012	1.0857e-08	7.4342e-07	4.96836e-07	Tgfb1/Gab2/Itgb3/Gpr137b/Csf1r/Adam8/Inpp5d/Rassf2/Tyrobp/Ubash3b/Ppargc1b/Igsf23/Pirb/Pilrb1/Mafb	15
3	BP	GO:0050671	positive regulation of lymphocyte proliferation	17/389	182/23012	1.4373e-08	9.67207e-07	6.46396e-07	Syk/Nckap1l/Aif1/Cd74/Csf1r/Ptprc/Cd55/Il1b/Vcam1/Cd38/Coro1a/Btk/Tlr4/Ccr2/H2-Bl/H2-Q6/H2-DMb1	17
3	BP	GO:0007229	integrin-mediated signaling pathway	13/389	101/23012	1.60547e-08	1.06206e-06	7.09787e-07	Gab2/Plek/Itgb3/Syk/Fyb/Dab2/Fermt3/Itga4/Tyrobp/Flna/Lama1/Vav1/Itga9	13
3	BP	GO:0050729	positive regulation of inflammatory response	16/389	162/23012	1.73521e-08	1.12876e-06	7.54361e-07	Tgfb1/Abcc1/Csf1r/Adam8/Casp1/Il1b/Btk/Ets1/Nlrp3/Plcg2/Tlr4/Ccr2/Fcgr3/Lilra5/H2-Bl/H2-Q6	16
3	BP	GO:0032946	positive regulation of mononuclear cell proliferation	17/389	185/23012	1.83587e-08	1.17466e-06	7.85039e-07	Syk/Nckap1l/Aif1/Cd74/Csf1r/Ptprc/Cd55/Il1b/Vcam1/Cd38/Coro1a/Btk/Tlr4/Ccr2/H2-Bl/H2-Q6/H2-DMb1	17
3	BP	GO:0050853	B cell receptor signaling pathway	10/389	55/23012	2.52289e-08	1.5882e-06	1.06141e-06	Syk/Nckap1l/Ptprc/Cd38/Btk/Cmtm3/Plcg2/Cd300a/Klhl6/Nfam1	10
3	BP	GO:0001906	cell killing	20/389	269/23012	3.76916e-08	2.2986e-06	1.53618e-06	Tgfb1/Cd5l/Syk/Ripk3/Nckap1l/Dnase1l3/Ptprc/Cd55/Tyrobp/Coro1a/Vav1/Gbp2b/Lgals3/H2-T24/Unc13d/Fcgr3/Lyz2/H2-Bl/H2-Q6/Clec7a	20
3	BP	GO:0002573	myeloid leukocyte differentiation	20/389	269/23012	3.76916e-08	2.2986e-06	1.53618e-06	Tgfb1/Gab2/Itgb3/Gpr137b/Cd74/Csf1r/Adam8/Inpp5d/Rassf2/Tyrobp/Ubash3b/Ppargc1b/C1qc/Tlr4/Igsf23/Rbp1/Nrros/Pirb/Pilrb1/Mafb	20
3	BP	GO:0046631	alpha-beta T cell activation	18/389	220/23012	4.26466e-08	2.56076e-06	1.71139e-06	Tgfb1/Cd44/Clec4f/Vsir/Dock2/Syk/Nckap1l/Entpd7/Ptprc/Cd55/Il2rg/Nlrp3/Cd300a/Itpkb/Ccr2/Wdfy4/H2-Bl/H2-Q6	18
3	BP	GO:0051250	negative regulation of lymphocyte activation	16/389	174/23012	4.78226e-08	2.82805e-06	1.89002e-06	Axl/Tgfb1/Cd44/Vsir/Nckap1l/Cd74/Inpp5d/Fcgr2b/Laptm5/Tyrobp/Btk/Cd300a/Bank1/Vsig4/Lgals3/Lrrc32	16
3	BP	GO:0045670	regulation of osteoclast differentiation	12/389	93/23012	5.58932e-08	3.25599e-06	2.17602e-06	Itgb3/Gpr137b/Csf1r/Adam8/Inpp5d/Rassf2/Tyrobp/Ubash3b/Ppargc1b/Pirb/Pilrb1/Mafb	12
3	BP	GO:0001780	neutrophil homeostasis	8/389	33/23012	5.95402e-08	3.38952e-06	2.26526e-06	Axl/Cd44/Csf1r/Fcgr2b/Btk/Itpkb/Pik3cd/Ccr2	8
3	BP	GO:0035924	cellular response to vascular endothelial growth factor stimulus	10/389	60/23012	6.03258e-08	3.38952e-06	2.26526e-06	Sema6a/Flt4/Smoc2/Pdgfrb/Dll4/Emilin1/Flt1/Adgra2/Pik3cd/Kdr	10
3	BP	GO:0010594	regulation of endothelial cell migration	16/389	177/23012	6.07908e-08	3.38952e-06	2.26526e-06	Tgfb1/Tek/Amotl1/Sparc/Flt4/Itgb3/Sh3bp1/Smoc2/Dll4/Adgra2/Ets1/Robo4/Pik3cd/Thbs1/Mmrn2/Kdr	16
3	BP	GO:0002285	lymphocyte activation involved in immune response	18/389	227/23012	6.88397e-08	3.73272e-06	2.49462e-06	Tgfb1/Mfng/Nckap1l/Cd74/Entpd7/Ptprc/Slc15a4/Coro1a/Nlrp3/Plcg2/Dock10/Tlr4/Irf8/Ccr2/Lgals3/Unc13d/Slfn2/H2-DMb1	18
3	BP	GO:0033002	muscle cell proliferation	20/389	279/23012	6.88588e-08	3.73272e-06	2.49462e-06	Tbx2/Ccnd2/Tgfb1/Igf1r/Cyba/Wnt2/Igfbp3/Itgb3/Aif1/Pdgfrb/Rgs5/Npr1/Hgf/Flt1/Tlr4/Thbs1/C3ar1/Gja1/Prkg1/Calcrl	20
3	BP	GO:0002218	activation of innate immune response	20/389	280/23012	7.30226e-08	3.90421e-06	2.60923e-06	Cyba/Syk/Acod1/Slc15a3/Casp1/Slc15a4/Tyrobp/Btk/Nlrp3/Tlr13/Plcg2/Cd300a/Tlr4/Ifi203/Gbp2b/Treml4/Scimp/Ifi204/Ifi207/Clec7a	20
3	BP	GO:0002886	regulation of myeloid leukocyte mediated immunity	12/389	96/23012	8.00837e-08	4.22388e-06	2.82287e-06	Gab2/Abr/Syk/Dnase1l3/Tyrobp/Btk/Cd300a/Ccr2/Unc13d/Fcgr3/H2-Bl/H2-Q6	12
3	BP	GO:0050851	antigen receptor-mediated signaling pathway	16/389	182/23012	8.96821e-08	4.63929e-06	3.10049e-06	Lcp2/Syk/Fyb/Nckap1l/Ptprc/Laptm5/Cd38/Btk/Cmtm3/Plcg2/Cd300a/Themis2/Btnl9/Klhl6/Lgals3/Nfam1	16
3	BP	GO:0045123	cellular extravasation	11/389	79/23012	9.03372e-08	4.63929e-06	3.10049e-06	Abr/Pecam1/Ripk3/Adam8/Itga4/Vcam1/Lyve1/Chst2/Sirpa/Ccr2/Jam2	11
3	BP	GO:0002275	myeloid cell activation involved in immune response	13/389	117/23012	9.54438e-08	4.82969e-06	3.22774e-06	Gab2/Abr/Dock2/Syk/Myo1f/Dnase1l3/Tyrobp/Btk/Dysf/Plcg2/Cd300a/Ccr2/Unc13d	13
3	BP	GO:0032655	regulation of interleukin-12 production	10/389	63/23012	9.7757e-08	4.82969e-06	3.22774e-06	Syk/Laptm5/Plcg2/Tlr4/Thbs1/Irf8/Cmklr1/Scimp/Lilra5/Clec7a	10
3	BP	GO:0046850	regulation of bone remodeling	10/389	63/23012	9.7757e-08	4.82969e-06	3.22774e-06	Itgb3/Gpr137b/Syk/Csf1r/Adam8/Inpp5d/Cd38/Ubash3b/Ppargc1b/Gja1	10
3	BP	GO:0010634	positive regulation of epithelial cell migration	15/389	162/23012	1.1485e-07	5.47033e-06	3.65588e-06	Tgfb1/Gab2/Aqp1/Tek/Amotl1/Sparc/Flt4/Itgb3/Smoc2/Adgra2/Ets1/Plcg2/Pik3cd/Thbs1/Kdr	15
3	BP	GO:0050921	positive regulation of chemotaxis	15/389	162/23012	1.1485e-07	5.47033e-06	3.65588e-06	Tgfb1/Nckap1l/Smoc2/Pla2g7/Aif1/Cd74/Pdgfrb/Csf1r/Il1b/Dysf/Thbs1/C3ar1/Cmklr1/Ccr2/Kdr	15
3	BP	GO:1905521	regulation of macrophage migration	9/389	49/23012	1.16207e-07	5.47033e-06	3.65588e-06	Cnn2/Abr/Csf1r/Emilin1/Thbs1/C3ar1/Cmklr1/Ccr2/Slamf8	9
3	BP	GO:0007160	cell-matrix adhesion	18/389	235/23012	1.1633e-07	5.47033e-06	3.65588e-06	Tek/Itgb3/Pecam1/Fam107a/Fermt3/Adam8/Itga4/Postn/Vcam1/Emilin1/Plekha2/Hpse/Sirpa/Acer2/Itga9/Thbs1/Mmp12/Kdr	18
3	BP	GO:0032615	interleukin-12 production	10/389	65/23012	1.32875e-07	6.08894e-06	4.06931e-06	Syk/Laptm5/Plcg2/Tlr4/Thbs1/Irf8/Cmklr1/Scimp/Lilra5/Clec7a	10
3	BP	GO:0032653	regulation of interleukin-10 production	10/389	65/23012	1.32875e-07	6.08894e-06	4.06931e-06	Vsir/Syk/Fcgr2b/Hgf/Tyrobp/Btk/Plcg2/Tlr4/Lilra5/Clec7a	10
3	BP	GO:1902107	positive regulation of leukocyte differentiation	17/389	212/23012	1.35726e-07	6.08894e-06	4.06931e-06	Axl/Tgfb1/Vsir/Itgb3/Syk/Nckap1l/Cd74/Csf1r/Adam8/Inpp5d/Ptprc/Tyrobp/Il2rg/Nlrp3/Ppargc1b/Itpkb/Ccr2	17
3	BP	GO:1903708	positive regulation of hemopoiesis	17/389	212/23012	1.35726e-07	6.08894e-06	4.06931e-06	Axl/Tgfb1/Vsir/Itgb3/Syk/Nckap1l/Cd74/Csf1r/Adam8/Inpp5d/Ptprc/Tyrobp/Il2rg/Nlrp3/Ppargc1b/Itpkb/Ccr2	17
3	BP	GO:0071526	semaphorin-plexin signaling pathway	9/389	50/23012	1.39619e-07	6.19241e-06	4.13846e-06	Sema6a/Sh3bp1/Sema6d/Plxnd1/Flna/Sema3f/Hand2/Kdr/Plxnc1	9
3	BP	GO:1905517	macrophage migration	10/389	67/23012	1.78632e-07	7.83372e-06	5.23537e-06	Cnn2/Abr/Csf1r/Emilin1/Thbs1/C3ar1/Cmklr1/Ccr2/Lgals3/Slamf8	10
3	BP	GO:0046634	regulation of alpha-beta T cell activation	14/389	145/23012	1.80984e-07	7.84868e-06	5.24537e-06	Tgfb1/Cd44/Vsir/Syk/Nckap1l/Ptprc/Cd55/Il2rg/Nlrp3/Cd300a/Itpkb/Ccr2/H2-Bl/H2-Q6	14
3	BP	GO:0010934	macrophage cytokine production	9/389	52/23012	1.99001e-07	8.49573e-06	5.6778e-06	Axl/Tgfb1/Cd74/Casp1/Il1b/Laptm5/Nlrp3/Plcg2/Tlr4	9
3	BP	GO:0002698	negative regulation of immune effector process	15/389	169/23012	2.00258e-07	8.49573e-06	5.6778e-06	Axl/Tgfb1/Abr/Vsir/Nckap1l/Ptprc/Cd55/Fcgr2b/Cd300a/Vsig4/Ccr2/Lgals3/Slamf8/H2-Bl/H2-Q6	15
3	BP	GO:0032613	interleukin-10 production	10/389	68/23012	2.06311e-07	8.56629e-06	5.72495e-06	Vsir/Syk/Fcgr2b/Hgf/Tyrobp/Btk/Plcg2/Tlr4/Lilra5/Clec7a	10
3	BP	GO:0061082	myeloid leukocyte cytokine production	10/389	68/23012	2.06311e-07	8.56629e-06	5.72495e-06	Axl/Tgfb1/Syk/Cd74/Casp1/Il1b/Laptm5/Nlrp3/Plcg2/Tlr4	10
3	BP	GO:0043534	blood vessel endothelial cell migration	13/389	125/23012	2.09027e-07	8.58772e-06	5.73928e-06	Efnb2/Tgfb1/Amotl1/Sh3bp1/Adam8/Dll4/Cdh5/Ets1/Robo4/Thbs1/Mmrn2/Clec14a/Kdr	13
3	BP	GO:0030593	neutrophil chemotaxis	12/389	105/23012	2.18283e-07	8.85334e-06	5.91679e-06	Syk/Nckap1l/Cd74/Il1b/Csf3r/Dysf/Vav1/Itga9/C3ar1/Lgals3/Fcgr3/C5ar2	12
3	BP	GO:2000379	positive regulation of reactive oxygen species metabolic process	11/389	86/23012	2.20029e-07	8.85334e-06	5.91679e-06	Tgfb1/Cyba/Syk/Acod1/Ripk3/Pdgfrb/Tyrobp/Plcg2/Tlr4/Thbs1/Clec7a	11
3	BP	GO:0045124	regulation of bone resorption	9/389	53/23012	2.3616e-07	9.40544e-06	6.28576e-06	Itgb3/Gpr137b/Syk/Csf1r/Adam8/Inpp5d/Cd38/Ubash3b/Ppargc1b	9
3	BP	GO:0050765	negative regulation of phagocytosis	7/389	27/23012	2.4793e-07	9.77446e-06	6.53238e-06	Tgfb1/Cnn2/Fcgr2b/Siglece/Dysf/Cd300a/Sirpa	7
3	BP	GO:0019882	antigen processing and presentation	13/389	127/23012	2.51872e-07	9.83056e-06	6.56988e-06	Cd68/Cd74/Fcgr2b/Marchf1/Thbs1/Wdfy4/Treml4/H2-T24/Fcgr3/H2-Bl/H2-Q6/H2-DMb1/Psmb9	13
3	BP	GO:0031341	regulation of cell killing	14/389	150/23012	2.75622e-07	1.0651e-05	7.11821e-06	Tgfb1/Cd5l/Syk/Ripk3/Nckap1l/Dnase1l3/Ptprc/Cd55/Tyrobp/Vav1/H2-T24/H2-Bl/H2-Q6/Clec7a	14
3	BP	GO:0032872	regulation of stress-activated MAPK cascade	16/389	201/23012	3.50653e-07	1.33006e-05	8.88892e-06	Igf1r/Flt4/Per1/Dab2/Fcgr2b/Gsn/Rassf2/Il1b/Hgf/Sirpa/Hand2/Tlr4/Ccr2/Scimp/Naip6/Clec7a	16
3	BP	GO:0070486	leukocyte aggregation	6/389	18/23012	3.51001e-07	1.33006e-05	8.88892e-06	Cd44/Adam8/Il1b/Msn/Thbs1/Jam2	6
3	BP	GO:0002822	regulation of adaptive immune response based on somatic recombination of immune receptors built from immunoglobulin superfamily domains	17/389	227/23012	3.6042e-07	1.35261e-05	9.03967e-06	Tgfb1/Vsir/Ripk3/Nckap1l/Ptprc/Cd55/Fcgr2b/Il1b/Slc15a4/Btk/Nlrp3/Ccr2/H2-T24/Fcgr3/H2-Bl/H2-Q6/Clec7a	17
3	BP	GO:0010595	positive regulation of endothelial cell migration	12/389	110/23012	3.64685e-07	1.35559e-05	9.05955e-06	Tgfb1/Tek/Amotl1/Sparc/Flt4/Itgb3/Smoc2/Adgra2/Ets1/Pik3cd/Thbs1/Kdr	12
3	BP	GO:1902622	regulation of neutrophil migration	9/389	56/23012	3.86077e-07	1.42156e-05	9.50049e-06	Nckap1l/Myo1f/Cd74/Adam8/Il1b/Dysf/C3ar1/Slamf8/C5ar2	9
3	BP	GO:0002040	sprouting angiogenesis	13/389	132/23012	3.95337e-07	1.44206e-05	9.63743e-06	Efnb2/Tgfb1/Tek/Sema6a/Flt4/Dll4/Flt1/Adgra2/Pkm/Thbs1/Mmrn2/Clec14a/Kdr	13
3	BP	GO:0030888	regulation of B cell proliferation	10/389	73/23012	4.09011e-07	1.47812e-05	9.87846e-06	Nckap1l/Cd74/Inpp5d/Ptprc/Fcgr2b/Cd38/Tyrobp/Btk/Cd300a/Tlr4	10
3	BP	GO:0038084	vascular endothelial growth factor signaling pathway	8/389	42/23012	4.43174e-07	1.57641e-05	1.05353e-05	Sema6a/Flt4/Smoc2/Pdgfrb/Emilin1/Adgra2/Pik3cd/Kdr	8
3	BP	GO:0042116	macrophage activation	12/389	112/23012	4.44285e-07	1.57641e-05	1.05353e-05	Gpr137b/Syk/Aif1/Csf1r/Casp1/Tyrobp/Dysf/Plcg2/C1qa/Tlr4/Thbs1/Adgrf5	12
3	BP	GO:0070302	regulation of stress-activated protein kinase signaling cascade	16/389	205/23012	4.5764e-07	1.60707e-05	1.07402e-05	Igf1r/Flt4/Per1/Dab2/Fcgr2b/Gsn/Rassf2/Il1b/Hgf/Sirpa/Hand2/Tlr4/Ccr2/Scimp/Naip6/Clec7a	16
3	BP	GO:0002706	regulation of lymphocyte mediated immunity	17/389	231/23012	4.61163e-07	1.60707e-05	1.07402e-05	Tgfb1/Vsir/Ripk3/Nckap1l/Ptprc/Cd55/Fcgr2b/Il1b/Slc15a4/Btk/Nlrp3/Vav1/Ccr2/H2-T24/Fcgr3/H2-Bl/H2-Q6	17
3	BP	GO:0002688	regulation of leukocyte chemotaxis	13/389	134/23012	4.70704e-07	1.6258e-05	1.08654e-05	Nckap1l/Pla2g7/Aif1/Cd74/Csf1r/Il1b/Dysf/Thbs1/C3ar1/Cmklr1/Ccr2/Slamf8/C5ar2	13
3	BP	GO:0043277	apoptotic cell clearance	8/389	43/23012	5.36498e-07	1.8368e-05	1.22756e-05	Axl/Itgb3/Marco/Pear1/Tyrobp/Thbs1/Ccr2/Timd4	8
3	BP	GO:0030183	B cell differentiation	15/389	183/23012	5.60973e-07	1.90389e-05	1.2724e-05	Mfng/Syk/Nckap1l/Inpp5d/Ptprc/Laptm5/Btk/Il2rg/Cmtm7/Plcg2/Dock10/Irf8/Slamf8/Nfam1/Adgrg3	15
3	BP	GO:0022408	negative regulation of cell-cell adhesion	16/389	209/23012	5.9336e-07	1.99645e-05	1.33425e-05	Tgfb1/Cd44/Vsir/Nckap1l/Cd74/Adam8/Podxl/Laptm5/Ubash3b/Cd300a/Bmp6/Akna/Vsig4/Lgals3/Prkg1/Lrrc32	16
3	BP	GO:0035306	positive regulation of dephosphorylation	9/389	59/23012	6.12379e-07	2.04283e-05	1.36525e-05	Tgfb1/Plek/Ripk3/Pdgfrb/Ptprc/Cdh5/Ppargc1b/Cd300a/Pirb	9
3	BP	GO:0050730	regulation of peptidyl-tyrosine phosphorylation	18/389	264/23012	6.52285e-07	2.15752e-05	1.44189e-05	Tgfb1/Cd44/Itgb3/Pecam1/Syk/Cd74/Pdgfrb/Csf1r/Ptprc/Hgf/Plcg2/Cd300a/Bank1/Bmp6/Tlr4/Socs3/Lilra5/Clec7a	18
3	BP	GO:0030168	platelet activation	11/389	96/23012	6.82089e-07	2.21849e-05	1.48265e-05	Axl/Plek/Itgb3/Evl/Syk/Fermt3/Pear1/Flna/Ubash3b/Tlr4/Prkg1	11
3	BP	GO:0050672	negative regulation of lymphocyte proliferation	11/389	96/23012	6.82089e-07	2.21849e-05	1.48265e-05	Tgfb1/Cd44/Vsir/Inpp5d/Fcgr2b/Laptm5/Tyrobp/Btk/Cd300a/Vsig4/Lrrc32	11
3	BP	GO:0050777	negative regulation of immune response	17/389	238/23012	7.00676e-07	2.26011e-05	1.51046e-05	Tgfb1/Abr/Vsir/Acod1/Nckap1l/Inpp5d/Ptprc/Cd55/Fcgr2b/Cd300a/Vsig4/Ccr2/Mmp12/Lgals3/Slamf8/H2-Bl/H2-Q6	17
3	BP	GO:0002705	positive regulation of leukocyte mediated immunity	15/389	187/23012	7.39391e-07	2.34621e-05	1.568e-05	Tgfb1/Ptprc/Cd55/Il1b/Tyrobp/Btk/Nlrp3/Vav1/Plcg2/H2-T24/Scimp/Fcgr3/H2-Bl/H2-Q6/Clec7a	15
3	BP	GO:0050731	positive regulation of peptidyl-tyrosine phosphorylation	15/389	187/23012	7.39391e-07	2.34621e-05	1.568e-05	Tgfb1/Cd44/Itgb3/Pecam1/Syk/Cd74/Csf1r/Ptprc/Hgf/Plcg2/Bank1/Bmp6/Tlr4/Lilra5/Clec7a	15
3	BP	GO:0032945	negative regulation of mononuclear cell proliferation	11/389	97/23012	7.57819e-07	2.3853e-05	1.59412e-05	Tgfb1/Cd44/Vsir/Inpp5d/Fcgr2b/Laptm5/Tyrobp/Btk/Cd300a/Vsig4/Lrrc32	11
3	BP	GO:0001974	blood vessel remodeling	9/389	61/23012	8.20348e-07	2.56146e-05	1.71185e-05	Axl/Abr/Flt4/Itga4/Dll4/Flna/Chd7/Ccr2/Gja1	9
3	BP	GO:0045621	positive regulation of lymphocyte differentiation	13/389	141/23012	8.46024e-07	2.62066e-05	1.75142e-05	Axl/Tgfb1/Vsir/Syk/Nckap1l/Cd74/Adam8/Inpp5d/Ptprc/Il2rg/Nlrp3/Itpkb/Ccr2	13
3	BP	GO:0001945	lymph vessel development	7/389	32/23012	8.73691e-07	2.68505e-05	1.79445e-05	Efnb2/Flt4/Syk/Tmem204/Tie1/Clec14a/Kdr	7
3	BP	GO:0002821	positive regulation of adaptive immune response	14/389	165/23012	8.82842e-07	2.69198e-05	1.79908e-05	Tgfb1/Cd44/Cd74/Ptprc/Cd55/Il1b/Btk/Nlrp3/Ccr2/H2-T24/Fcgr3/H2-Bl/H2-Q6/Clec7a	14
3	BP	GO:0002691	regulation of cellular extravasation	8/389	46/23012	9.23612e-07	2.79446e-05	1.86757e-05	Abr/Pecam1/Ripk3/Adam8/Itga4/Lyve1/Chst2/Ccr2	8
3	BP	GO:0071622	regulation of granulocyte chemotaxis	9/389	62/23012	9.45476e-07	2.83861e-05	1.89708e-05	Nckap1l/Cd74/Csf1r/Il1b/Dysf/Thbs1/C3ar1/Cmklr1/C5ar2	9
3	BP	GO:0048660	regulation of smooth muscle cell proliferation	15/389	192/23012	1.03343e-06	3.07898e-05	2.05772e-05	Tgfb1/Igf1r/Cyba/Igfbp3/Itgb3/Aif1/Pdgfrb/Rgs5/Npr1/Flt1/Tlr4/Thbs1/C3ar1/Prkg1/Calcrl	15
3	BP	GO:0071677	positive regulation of mononuclear cell migration	10/389	82/23012	1.2305e-06	3.63836e-05	2.43156e-05	Tgfb1/Itgb3/Pla2g7/Aif1/Adam8/Itga4/Coro1a/Ccr2/Lgals3/Jam2	10
3	BP	GO:0045619	regulation of lymphocyte differentiation	16/389	223/23012	1.40348e-06	4.11865e-05	2.75254e-05	Axl/Tgfb1/Cd44/Vsir/Syk/Nckap1l/Cd74/Adam8/Inpp5d/Ptprc/Il2rg/Nlrp3/Itpkb/Ccr2/Slamf8/Nfam1	16
3	BP	GO:0050728	negative regulation of inflammatory response	14/389	172/23012	1.45369e-06	4.23415e-05	2.82973e-05	Cd44/Abr/Nr1d2/Acod1/Fcgr2b/Hgf/Siglece/Cdh5/Ets1/Il10ra/Nlrp3/Sirpa/Socs3/Slamf8	14
3	BP	GO:0070664	negative regulation of leukocyte proliferation	11/389	104/23012	1.52915e-06	4.42094e-05	2.95456e-05	Tgfb1/Cd44/Vsir/Inpp5d/Fcgr2b/Laptm5/Tyrobp/Btk/Cd300a/Vsig4/Lrrc32	11
3	BP	GO:2000401	regulation of lymphocyte migration	9/389	66/23012	1.62541e-06	4.6647e-05	3.11747e-05	Itgb3/Ripk3/Aif1/Adam8/Itga4/Coro1a/Msn/Ccr2/Jam2	9
3	BP	GO:0048659	smooth muscle cell proliferation	15/389	201/23012	1.83729e-06	5.20768e-05	3.48035e-05	Tgfb1/Igf1r/Cyba/Igfbp3/Itgb3/Aif1/Pdgfrb/Rgs5/Npr1/Flt1/Tlr4/Thbs1/C3ar1/Prkg1/Calcrl	15
3	BP	GO:0002444	myeloid leukocyte mediated immunity	13/389	151/23012	1.8413e-06	5.20768e-05	3.48035e-05	Gab2/Abr/Syk/Myo1f/Dnase1l3/Tyrobp/Btk/Cd300a/Ccr2/Unc13d/Fcgr3/H2-Bl/H2-Q6	13
3	BP	GO:0007596	blood coagulation	14/389	176/23012	1.91113e-06	5.36629e-05	3.58635e-05	Axl/Plek/Itgb3/Evl/Syk/Fermt3/Tfpi/Pear1/Flna/Ubash3b/Hpse/Tlr4/Thbs1/Prkg1	14
3	BP	GO:0046849	bone remodeling	11/389	107/23012	2.03038e-06	5.6604e-05	3.78291e-05	Itgb3/Gpr137b/Syk/Csf1r/Adam8/Inpp5d/Rassf2/Cd38/Ubash3b/Ppargc1b/Gja1	11
3	BP	GO:0048010	vascular endothelial growth factor receptor signaling pathway	8/389	51/23012	2.09381e-06	5.79584e-05	3.87343e-05	Tek/Flt4/Tmem204/Emilin1/Flt1/Mmrn2/Clec14a/Kdr	8
3	BP	GO:0002690	positive regulation of leukocyte chemotaxis	11/389	108/23012	2.22683e-06	6.12064e-05	4.09049e-05	Nckap1l/Pla2g7/Aif1/Cd74/Csf1r/Il1b/Dysf/Thbs1/C3ar1/Cmklr1/Ccr2	11
3	BP	GO:0050817	coagulation	14/389	179/23012	2.33438e-06	6.3714e-05	4.25808e-05	Axl/Plek/Itgb3/Evl/Syk/Fermt3/Tfpi/Pear1/Flna/Ubash3b/Hpse/Tlr4/Thbs1/Prkg1	14
3	BP	GO:0007599	hemostasis	14/389	180/23012	2.49299e-06	6.75705e-05	4.51582e-05	Axl/Plek/Itgb3/Evl/Syk/Fermt3/Tfpi/Pear1/Flna/Ubash3b/Hpse/Tlr4/Thbs1/Prkg1	14
3	BP	GO:0051209	release of sequestered calcium ion into cytosol	12/389	132/23012	2.59321e-06	6.98021e-05	4.66496e-05	Tgfb1/Cyba/Itgb3/Ptprc/Ngf/Coro1a/Flna/Ubash3b/Plcg2/Plcb2/Chd7/Slc8a1	12
3	BP	GO:0051283	negative regulation of sequestering of calcium ion	12/389	133/23012	2.80759e-06	7.5055e-05	5.01601e-05	Tgfb1/Cyba/Itgb3/Ptprc/Ngf/Coro1a/Flna/Ubash3b/Plcg2/Plcb2/Chd7/Slc8a1	12
3	BP	GO:0070374	positive regulation of ERK1 and ERK2 cascade	16/389	236/23012	2.93768e-06	7.79984e-05	5.21272e-05	Tgfb1/Cd44/Tek/Arrb1/Flt4/Itgb3/Cd74/Pdgfrb/Csf1r/Ptprc/Il1b/Ngf/Hand2/Tlr4/Scimp/Kdr	16
3	BP	GO:0050869	negative regulation of B cell activation	7/389	38/23012	3.00198e-06	7.86358e-05	5.25532e-05	Inpp5d/Fcgr2b/Laptm5/Tyrobp/Btk/Cd300a/Bank1	7
3	BP	GO:1904646	cellular response to amyloid-beta	7/389	38/23012	3.00198e-06	7.86358e-05	5.25532e-05	Igf1r/Abcc1/Fcgr2b/Itga4/Vcam1/Tlr4/Gja1	7
3	BP	GO:0043281	regulation of cysteine-type endopeptidase activity involved in apoptotic process	15/389	210/23012	3.16261e-06	8.22911e-05	5.49961e-05	Aqp1/Cd44/Arrb1/Syk/Casp1/Gsn/Ngf/Laptm5/Hgf/Nlrp3/Acer2/Hip1/Thbs1/Naip6/Clec7a	15
3	BP	GO:0046777	protein autophosphorylation	16/389	238/23012	3.27564e-06	8.26866e-05	5.52604e-05	Hck/Igf1r/Tek/Flt4/Syk/Gfra2/Ripk3/Pdgfrb/Csf1r/Ptprc/Eng/Rassf2/Ngf/Flt1/Btk/Kdr	16
3	BP	GO:2000116	regulation of cysteine-type endopeptidase activity	16/389	238/23012	3.27564e-06	8.26866e-05	5.52604e-05	Aqp1/Cd44/Arrb1/Syk/Casp1/Gsn/Ngf/Laptm5/Hgf/Nlrp3/Acer2/Hip1/Thbs1/Naip6/Clec7a/Psmb9	16
3	BP	GO:0002456	T cell mediated immunity	13/389	159/23012	3.27912e-06	8.26866e-05	5.52604e-05	Vsir/Ripk3/Nckap1l/Ptprc/Cd55/Il1b/Nlrp3/Ccr2/Treml4/H2-T24/Slfn2/H2-Bl/H2-Q6	13
3	BP	GO:0032874	positive regulation of stress-activated MAPK cascade	12/389	135/23012	3.28374e-06	8.26866e-05	5.52604e-05	Flt4/Dab2/Fcgr2b/Gsn/Rassf2/Il1b/Hand2/Tlr4/Ccr2/Scimp/Naip6/Clec7a	12
3	BP	GO:0051282	regulation of sequestering of calcium ion	12/389	135/23012	3.28374e-06	8.26866e-05	5.52604e-05	Tgfb1/Cyba/Itgb3/Ptprc/Ngf/Coro1a/Flna/Ubash3b/Plcg2/Plcb2/Chd7/Slc8a1	12
3	BP	GO:0071222	cellular response to lipopolysaccharide	18/389	296/23012	3.34084e-06	8.35852e-05	5.5861e-05	Axl/Cd68/Ly86/Acod1/Casp1/Cd55/Mrc1/Vim/Il1b/Nlrp3/Plcg2/Sirpa/Bmp6/Tlr4/Gbp2b/Irf8/Tifab/Scimp	18
3	BP	GO:0019724	B cell mediated immunity	16/389	240/23012	3.64808e-06	9.06907e-05	6.06097e-05	Tgfb1/Cd74/Inpp5d/Ptprc/Cd55/Fcgr2b/Csf3r/Slc15a4/Btk/C1qa/C1qc/Pirb/Fcgr3/Csf2rb2/H2-Bl/H2-Q6	16
3	BP	GO:0032715	negative regulation of interleukin-6 production	8/389	55/23012	3.77459e-06	9.3135e-05	6.22432e-05	Arrb1/Nckap1l/Inpp5d/Hgf/Sirpa/Bank1/Tlr4/C5ar2	8
3	BP	GO:0051208	sequestering of calcium ion	12/389	137/23012	3.82965e-06	9.3135e-05	6.22432e-05	Tgfb1/Cyba/Itgb3/Ptprc/Ngf/Coro1a/Flna/Ubash3b/Plcg2/Plcb2/Chd7/Slc8a1	12
3	BP	GO:0070304	positive regulation of stress-activated protein kinase signaling cascade	12/389	137/23012	3.82965e-06	9.3135e-05	6.22432e-05	Flt4/Dab2/Fcgr2b/Gsn/Rassf2/Il1b/Hand2/Tlr4/Ccr2/Scimp/Naip6/Clec7a	12
3	BP	GO:0045806	negative regulation of endocytosis	9/389	73/23012	3.84185e-06	9.3135e-05	6.22432e-05	Tgfb1/Cnn2/Itgb3/Fcgr2b/Siglece/Dysf/Cd300a/Sirpa/Lgals3	9
3	BP	GO:0048661	positive regulation of smooth muscle cell proliferation	11/389	115/23012	4.13331e-06	9.95822e-05	6.6552e-05	Tgfb1/Igf1r/Cyba/Itgb3/Aif1/Pdgfrb/Flt1/Tlr4/Thbs1/C3ar1/Calcrl	11
3	BP	GO:0002758	innate immune response-activating signaling pathway	16/389	243/23012	4.27815e-06	0.000101815	6.80441e-05	Cyba/Syk/Acod1/Slc15a3/Casp1/Slc15a4/Tyrobp/Btk/Nlrp3/Tlr13/Plcg2/Cd300a/Tlr4/Treml4/Scimp/Clec7a	16
3	BP	GO:0051403	stress-activated MAPK cascade	16/389	243/23012	4.27815e-06	0.000101815	6.80441e-05	Igf1r/Flt4/Per1/Dab2/Fcgr2b/Gsn/Rassf2/Il1b/Hgf/Sirpa/Hand2/Tlr4/Ccr2/Scimp/Naip6/Clec7a	16
3	BP	GO:0043299	leukocyte degranulation	10/389	94/23012	4.34506e-06	0.000102161	6.82755e-05	Gab2/Abr/Syk/Nckap1l/Myo1f/Coro1a/Btk/Cd300a/Ccr2/Unc13d	10
3	BP	GO:0050871	positive regulation of B cell activation	10/389	94/23012	4.34506e-06	0.000102161	6.82755e-05	Tgfb1/Syk/Nckap1l/Cd74/Inpp5d/Ptprc/Cd38/Btk/Il2rg/Tlr4	10
3	BP	GO:0042102	positive regulation of T cell proliferation	12/389	139/23012	4.45393e-06	0.000104094	6.95672e-05	Syk/Nckap1l/Aif1/Ptprc/Cd55/Il1b/Vcam1/Coro1a/Ccr2/H2-Bl/H2-Q6/H2-DMb1	12
3	BP	GO:0002709	regulation of T cell mediated immunity	11/389	116/23012	4.49811e-06	0.000104501	6.9839e-05	Vsir/Ripk3/Nckap1l/Ptprc/Cd55/Il1b/Nlrp3/Ccr2/H2-T24/H2-Bl/H2-Q6	11
3	BP	GO:0051897	positive regulation of phosphatidylinositol 3-kinase/protein kinase B signal transduction	14/389	190/23012	4.69324e-06	0.000108389	7.24376e-05	Axl/Tgfb1/Igf1r/Tek/Pdgfrb/Csf1r/Adam8/Eng/Hgf/Flt1/Hpse/Pik3cd/Thbs1/Kdr	14
3	BP	GO:0022604	regulation of cell morphogenesis	17/389	277/23012	5.53026e-06	0.000126968	8.48544e-05	Hck/Cd44/Plekho1/Eps8/Sparc/Epb41l2/Fmnl3/Csf1r/Camsap1/Plxnd1/Coro1a/Msn/Ntng2/Fam171a1/Kdr/Marcks/Plxnc1	17
3	BP	GO:0061900	glial cell activation	8/389	58/23012	5.68563e-06	0.000129772	8.67281e-05	Aif1/Csf1r/Casp1/Zeb2/Il1b/Tyrobp/C1qa/Tlr4	8
3	BP	GO:0001763	morphogenesis of a branching structure	16/389	249/23012	5.83834e-06	0.000132483	8.85398e-05	Tbx2/Tgfb1/Cd44/Tek/Wnt2/Eng/Dll4/Il1b/Hgf/Flt1/Plxnd1/Lama1/Tie1/Rasip1/Socs3/Kdr	16
3	BP	GO:0002673	regulation of acute inflammatory response	9/389	77/23012	6.01576e-06	0.00013572	9.07031e-05	Dnase1l3/Adam8/Fcgr2b/Il1b/Btk/Nlrp3/Fcgr3/H2-Bl/H2-Q6	9
3	BP	GO:0008360	regulation of cell shape	12/389	144/23012	6.42186e-06	0.000144049	9.62697e-05	Hck/Plekho1/Eps8/Epb41l2/Fmnl3/Csf1r/Plxnd1/Coro1a/Msn/Fam171a1/Kdr/Plxnc1	12
3	BP	GO:0031663	lipopolysaccharide-mediated signaling pathway	8/389	59/23012	6.48143e-06	0.000144554	9.66074e-05	Ly86/Acod1/Cd55/Plcg2/Bmp6/Tlr4/Tifab/Scimp	8
3	BP	GO:2000403	positive regulation of lymphocyte migration	7/389	43/23012	7.12782e-06	0.000158068	0.000105638	Itgb3/Aif1/Adam8/Itga4/Coro1a/Ccr2/Jam2	7
3	BP	GO:0046633	alpha-beta T cell proliferation	9/389	79/23012	7.45019e-06	0.000164283	0.000109792	Cd44/Vsir/Dock2/Syk/Ptprc/Cd55/Ccr2/H2-Bl/H2-Q6	9
3	BP	GO:0045453	bone resorption	9/389	80/23012	8.27088e-06	0.000178175	0.000119076	Itgb3/Gpr137b/Syk/Csf1r/Adam8/Inpp5d/Cd38/Ubash3b/Ppargc1b	9
3	BP	GO:0031098	stress-activated protein kinase signaling cascade	16/389	256/23012	8.28755e-06	0.000178175	0.000119076	Igf1r/Flt4/Per1/Dab2/Fcgr2b/Gsn/Rassf2/Il1b/Hgf/Sirpa/Hand2/Tlr4/Ccr2/Scimp/Naip6/Clec7a	16
3	BP	GO:0072593	reactive oxygen species metabolic process	16/389	256/23012	8.28755e-06	0.000178175	0.000119076	Tgfb1/Cyba/Cybb/Pxdn/Fbln5/Syk/Acod1/Ripk3/Pdgfrb/Tyrobp/Vav1/Plcg2/Tlr4/Thbs1/Nrros/Clec7a	16
3	BP	GO:0002335	mature B cell differentiation	7/389	44/23012	8.35409e-06	0.000178175	0.000119076	Mfng/Il2rg/Cmtm7/Plcg2/Dock10/Irf8/Slamf8	7
3	BP	GO:0032735	positive regulation of interleukin-12 production	7/389	44/23012	8.35409e-06	0.000178175	0.000119076	Syk/Laptm5/Plcg2/Tlr4/Irf8/Scimp/Clec7a	7
3	BP	GO:1904645	response to amyloid-beta	7/389	44/23012	8.35409e-06	0.000178175	0.000119076	Igf1r/Abcc1/Fcgr2b/Itga4/Vcam1/Tlr4/Gja1	7
3	BP	GO:0010810	regulation of cell-substrate adhesion	15/389	228/23012	8.59847e-06	0.00018239	0.000121894	Tek/Itgb3/Fam107a/Dab2/Ccdc80/Smoc2/Postn/Emilin1/Flna/Plekha2/Acer2/Thbs1/Mmp12/Unc13d/Kdr	15
3	BP	GO:0051017	actin filament bundle assembly	13/389	174/23012	8.81504e-06	0.000185973	0.000124288	Eps8/Arrb1/Plek/Evl/Fam107a/Sorbs3/Shank3/Aif1/Zeb2/Flna/Fam171a1/Arhgef15/Marcks	13
3	BP	GO:0061138	morphogenesis of a branching epithelium	15/389	229/23012	9.06188e-06	0.000189561	0.000126686	Tbx2/Tgfb1/Cd44/Tek/Wnt2/Eng/Dll4/Hgf/Flt1/Plxnd1/Lama1/Tie1/Rasip1/Socs3/Kdr	15
3	BP	GO:0002704	negative regulation of leukocyte mediated immunity	10/389	102/23012	9.08224e-06	0.000189561	0.000126686	Tgfb1/Abr/Vsir/Nckap1l/Ptprc/Fcgr2b/Cd300a/Ccr2/H2-Bl/H2-Q6	10
3	BP	GO:0045582	positive regulation of T cell differentiation	11/389	125/23012	9.26717e-06	0.000192392	0.000128578	Tgfb1/Vsir/Syk/Nckap1l/Cd74/Adam8/Ptprc/Il2rg/Nlrp3/Itpkb/Ccr2	11
3	BP	GO:0001909	leukocyte mediated cytotoxicity	13/389	175/23012	9.37909e-06	0.000193686	0.000129442	Tgfb1/Ripk3/Nckap1l/Dnase1l3/Ptprc/Tyrobp/Coro1a/Vav1/H2-T24/Unc13d/Fcgr3/H2-Bl/H2-Q6	13
3	BP	GO:0010935	regulation of macrophage cytokine production	7/389	45/23012	9.75036e-06	0.000199244	0.000133157	Axl/Tgfb1/Cd74/Casp1/Laptm5/Plcg2/Tlr4	7
3	BP	GO:1902624	positive regulation of neutrophil migration	7/389	45/23012	9.75036e-06	0.000199244	0.000133157	Nckap1l/Myo1f/Cd74/Adam8/Il1b/Dysf/C3ar1	7
3	BP	GO:0046635	positive regulation of alpha-beta T cell activation	10/389	103/23012	9.90955e-06	0.000201443	0.000134627	Syk/Nckap1l/Ptprc/Cd55/Il2rg/Nlrp3/Itpkb/Ccr2/H2-Bl/H2-Q6	10
3	BP	GO:0035303	regulation of dephosphorylation	11/389	126/23012	1.00021e-05	0.00020227	0.000135179	Tgfb1/Plek/Ripk3/Nckap1l/Pdgfrb/Ptprc/Cdh5/Ppargc1b/Cd300a/Ppp1r9b/Pirb	11
3	BP	GO:0061572	actin filament bundle organization	13/389	177/23012	1.06033e-05	0.000213324	0.000142567	Eps8/Arrb1/Plek/Evl/Fam107a/Sorbs3/Shank3/Aif1/Zeb2/Flna/Fam171a1/Arhgef15/Marcks	13
3	BP	GO:0006956	complement activation	8/389	63/23012	1.06734e-05	0.000213632	0.000142773	Cfp/Cd5l/Cd55/Fcna/Il1b/C1qa/C1qc/Vsig4	8
3	BP	GO:0150076	neuroinflammatory response	9/389	84/23012	1.23731e-05	0.00024639	0.000164665	Aif1/Csf1r/Casp1/Zeb2/Il1b/Tyrobp/Plcg2/C1qa/Tlr4	9
3	BP	GO:0043406	positive regulation of MAP kinase activity	11/389	129/23012	1.25193e-05	0.000246781	0.000164927	Tgfb1/Syk/Fgd2/Pdgfrb/Adam8/Ptprc/Zeb2/Il1b/Flt1/Tlr4/Thbs1	11
3	BP	GO:1904035	regulation of epithelial cell apoptotic process	11/389	129/23012	1.25193e-05	0.000246781	0.000164927	Tgfb1/Igf1r/Tek/Itgb3/Gsn/Itga4/Ngf/Cdh5/Hand2/Thbs1/Kdr	11
3	BP	GO:0001937	negative regulation of endothelial cell proliferation	7/389	47/23012	1.31263e-05	0.000257447	0.000172055	Sparc/Eng/Dll4/Flt1/Thbs1/Mmrn2/Gja1	7
3	BP	GO:0016064	immunoglobulin mediated immune response	15/389	237/23012	1.3644e-05	0.000266262	0.000177946	Tgfb1/Cd74/Inpp5d/Ptprc/Cd55/Fcgr2b/Csf3r/Slc15a4/Btk/C1qa/C1qc/Fcgr3/Csf2rb2/H2-Bl/H2-Q6	15
3	BP	GO:0002532	production of molecular mediator involved in inflammatory response	10/389	107/23012	1.3903e-05	0.000269967	0.000180422	Per1/Syk/Btk/Adcy7/Cd300a/Sirpa/Tlr4/Pld4/Slamf8/Clec7a	10
3	BP	GO:0032722	positive regulation of chemokine production	9/389	86/23012	1.50041e-05	0.000289905	0.000193747	Tgfb1/Syk/Aif1/Cd74/Csf1r/Il1b/Postn/Tlr4/Clec7a	9
3	BP	GO:0002824	positive regulation of adaptive immune response based on somatic recombination of immune receptors built from immunoglobulin superfamily domains	12/389	157/23012	1.5495e-05	0.000296598	0.00019822	Tgfb1/Ptprc/Cd55/Il1b/Btk/Nlrp3/Ccr2/H2-T24/Fcgr3/H2-Bl/H2-Q6/Clec7a	12
3	BP	GO:0032627	interleukin-23 production	4/389	10/23012	1.55784e-05	0.000296598	0.00019822	Tgfb1/Plcg2/Tlr4/Clec7a	4
3	BP	GO:0032667	regulation of interleukin-23 production	4/389	10/23012	1.55784e-05	0.000296598	0.00019822	Tgfb1/Plcg2/Tlr4/Clec7a	4
3	BP	GO:0043409	negative regulation of MAPK cascade	13/389	184/23012	1.60683e-05	0.000304441	0.000203461	Igf1r/Arrb1/Sema6a/Per1/Dok2/Dab2/Rgs2/Ptprc/Il1b/Emilin1/Cd300a/Sirpa/Tlr4	13
3	BP	GO:0019722	calcium-mediated signaling	14/389	212/23012	1.6401e-05	0.000309241	0.00020667	Syk/Pdgfrb/Ptprc/Vcam1/Dmpk/Plcg2/Ppp1r9b/Cmklr1/Ccr2/Bhlha15/Slc8a1/Kdr/Clec7a/Ackr4	14
3	BP	GO:0010922	positive regulation of phosphatase activity	6/389	33/23012	1.68992e-05	0.000315009	0.000210524	Plek/Ripk3/Pdgfrb/Ptprc/Ppargc1b/Cd300a	6
3	BP	GO:0030889	negative regulation of B cell proliferation	5/389	20/23012	1.69198e-05	0.000315009	0.000210524	Inpp5d/Fcgr2b/Tyrobp/Btk/Cd300a	5
3	BP	GO:0072678	T cell migration	8/389	67/23012	1.6949e-05	0.000315009	0.000210524	Itgb3/Ripk3/Aif1/Adam8/Itga4/Coro1a/Msn/Ccr2	8
3	BP	GO:0031334	positive regulation of protein-containing complex assembly	14/389	213/23012	1.72899e-05	0.000319823	0.000213741	Tgfb1/Plek/Evl/Syk/Nckap1l/Msn/Btk/Cdh5/Plcg2/Tlr4/Rasip1/Lgals3/Fnip2/Clec7a	14
3	BP	GO:0002262	myeloid cell homeostasis	14/389	215/23012	1.91962e-05	0.000353409	0.000236188	Axl/Cd44/Nckap1l/Csf1r/Inpp5d/Fcgr2b/Slc15a4/Btk/Ets1/Itpkb/Pik3cd/Ccr2/Adgrf5/Mafb	14
3	BP	GO:0036230	granulocyte activation	7/389	50/23012	1.99592e-05	0.000365731	0.000244422	Abr/Syk/Myo1f/Dnase1l3/Tyrobp/Cd300a/Ccr2	7
3	BP	GO:0051651	maintenance of location in cell	15/389	245/23012	2.0174e-05	0.000367939	0.000245898	Tgfb1/Cyba/Srgn/Itgb3/Ptprc/Gsn/Ngf/Coro1a/Flna/Ubash3b/Plcg2/Plcb2/Chd7/Gja1/Slc8a1	15
3	BP	GO:0032663	regulation of interleukin-2 production	8/389	69/23012	2.10991e-05	0.000383022	0.000255978	Ptprc/Il1b/Laptm5/Plcg2/Vsig4/Ccr2/Pnp2/Clec7a	8
3	BP	GO:0033627	cell adhesion mediated by integrin	9/389	90/23012	2.17165e-05	0.000392404	0.000262248	Itgb3/Syk/Nckap1l/Fermt3/Podxl/Itga4/Emilin1/Acer2/Itga9	9
3	BP	GO:0002283	neutrophil activation involved in immune response	5/389	21/23012	2.19001e-05	0.0003939	0.000263248	Abr/Syk/Myo1f/Dnase1l3/Tyrobp	5
3	BP	GO:0010762	regulation of fibroblast migration	7/389	51/23012	2.28014e-05	0.000406365	0.000271578	Tgfb1/Aqp1/Itgb3/Cygb/Zeb2/Thbs1/Slc8a1	7
3	BP	GO:2000404	regulation of T cell migration	7/389	51/23012	2.28014e-05	0.000406365	0.000271578	Itgb3/Ripk3/Aif1/Adam8/Itga4/Coro1a/Ccr2	7
3	BP	GO:0003018	vascular process in circulatory system	15/389	248/23012	2.32575e-05	0.00041261	0.000275752	Tgfb1/Abr/Abcc1/Rgs2/Zeb2/Npr1/Cd38/Tbxas1/Cdh5/Bmp6/Ptgs1/Gja1/Prkg1/Slc8a1/Kdr	15
3	BP	GO:0006801	superoxide metabolic process	8/389	70/23012	2.34743e-05	0.000414572	0.000277063	Tgfb1/Cyba/Cybb/Fbln5/Syk/Tyrobp/Nrros/Clec7a	8
3	BP	GO:0048754	branching morphogenesis of an epithelial tube	13/389	191/23012	2.38656e-05	0.000419392	0.000280285	Tbx2/Tgfb1/Cd44/Tek/Wnt2/Eng/Dll4/Flt1/Plxnd1/Lama1/Tie1/Rasip1/Kdr	13
3	BP	GO:0010574	regulation of vascular endothelial growth factor production	6/389	35/23012	2.40696e-05	0.000419392	0.000280285	Flt4/Il1b/Flt1/Hpse/C3ar1/Ccr2	6
3	BP	GO:0090322	regulation of superoxide metabolic process	6/389	35/23012	2.40696e-05	0.000419392	0.000280285	Tgfb1/Cyba/Fbln5/Syk/Tyrobp/Clec7a	6
3	BP	GO:0001894	tissue homeostasis	16/389	281/23012	2.62325e-05	0.000453034	0.000302768	Itgb3/Gpr137b/Syk/Pdgfrb/Csf1r/Adam8/Inpp5d/Zeb2/Cd38/Coro1a/Ubash3b/Il10ra/Ppargc1b/Tlr4/Ptgs1/Ccr2	16
3	BP	GO:0060249	anatomical structure homeostasis	16/389	281/23012	2.62325e-05	0.000453034	0.000302768	Itgb3/Gpr137b/Syk/Pdgfrb/Csf1r/Adam8/Inpp5d/Zeb2/Cd38/Coro1a/Ubash3b/Il10ra/Ppargc1b/Tlr4/Ptgs1/Ccr2	16
3	BP	GO:0043405	regulation of MAP kinase activity	13/389	193/23012	2.66286e-05	0.000457849	0.000305986	Tgfb1/Syk/Fgd2/Pdgfrb/Adam8/Rgs2/Ptprc/Zeb2/Il1b/Flt1/Cd300a/Tlr4/Thbs1	13
3	BP	GO:0010811	positive regulation of cell-substrate adhesion	11/389	140/23012	2.70448e-05	0.000462964	0.000309405	Tek/Itgb3/Dab2/Ccdc80/Smoc2/Emilin1/Flna/Plekha2/Thbs1/Unc13d/Kdr	11
3	BP	GO:0032642	regulation of chemokine production	10/389	116/23012	2.82169e-05	0.00048092	0.000321405	Tgfb1/Syk/Aif1/Cd74/Csf1r/Il1b/Postn/Sirpa/Tlr4/Clec7a	10
3	BP	GO:0002920	regulation of humoral immune response	7/389	53/23012	2.94902e-05	0.000500435	0.000334447	Cd5l/Acod1/Ptprc/Cd55/Fcgr2b/Il1b/Vsig4	7
3	BP	GO:0009620	response to fungus	8/389	73/23012	3.19853e-05	0.000538097	0.000359617	Tgfb1/Syk/Btk/Cotl1/Plcg2/Pik3cd/Scimp/Clec7a	8
3	BP	GO:0046640	regulation of alpha-beta T cell proliferation	8/389	73/23012	3.19853e-05	0.000538097	0.000359617	Cd44/Vsir/Syk/Ptprc/Cd55/Ccr2/H2-Bl/H2-Q6	8
3	BP	GO:2000377	regulation of reactive oxygen species metabolic process	12/389	169/23012	3.22849e-05	0.000540806	0.000361427	Tgfb1/Cyba/Fbln5/Syk/Acod1/Ripk3/Pdgfrb/Tyrobp/Plcg2/Tlr4/Thbs1/Clec7a	12
3	BP	GO:2000406	positive regulation of T cell migration	6/389	37/23012	3.3505e-05	0.000557211	0.000372391	Itgb3/Aif1/Adam8/Itga4/Coro1a/Ccr2	6
3	BP	GO:0002260	lymphocyte homeostasis	9/389	95/23012	3.35497e-05	0.000557211	0.000372391	Tgfb1/Cd44/Ripk3/Nckap1l/Cd74/Coro1a/Dock10/Pik3cd/Pirb	9
3	BP	GO:0046578	regulation of Ras protein signal transduction	13/389	198/23012	3.47936e-05	0.000575421	0.000384561	Rasa4/Eps8/Timp2/Arrb1/Dock2/Sh3bp1/Pdgfrb/Ngf/Arhgdib/Stard8/Syde1/Itpkb/Rasip1	13
3	BP	GO:0001781	neutrophil apoptotic process	4/389	12/23012	3.57474e-05	0.000583774	0.000390143	Cd44/Fcgr2b/Itpkb/Pik3cd	4
3	BP	GO:0043301	negative regulation of leukocyte degranulation	4/389	12/23012	3.57474e-05	0.000583774	0.000390143	Abr/Nckap1l/Cd300a/Ccr2	4
3	BP	GO:1905522	negative regulation of macrophage migration	4/389	12/23012	3.57474e-05	0.000583774	0.000390143	Cnn2/Abr/Emilin1/Slamf8	4
3	BP	GO:0043535	regulation of blood vessel endothelial cell migration	9/389	96/23012	3.64761e-05	0.000593193	0.000396438	Tgfb1/Amotl1/Sh3bp1/Dll4/Ets1/Robo4/Thbs1/Mmrn2/Kdr	9
3	BP	GO:0034614	cellular response to reactive oxygen species	11/389	145/23012	3.74383e-05	0.000606315	0.000405207	Axl/Aqp1/Fbln5/Ripk3/Pdgfrb/Hk3/Hgf/Btk/Ppargc1b/Sirpa/Slc8a1	11
3	BP	GO:0043300	regulation of leukocyte degranulation	7/389	55/23012	3.77144e-05	0.000607504	0.000406002	Gab2/Abr/Syk/Nckap1l/Cd300a/Ccr2/Unc13d	7
3	BP	GO:0071346	cellular response to type II interferon	10/389	120/23012	3.78231e-05	0.000607504	0.000406002	Evl/Acod1/Casp1/Mrc1/Vim/Gsn/Sirpa/Tlr4/Gbp2b/Irf8	10
3	BP	GO:0032677	regulation of interleukin-8 production	8/389	75/23012	3.89836e-05	0.000623577	0.000416744	Arrb1/Syk/Cd74/Ptprc/Il1b/Tlr4/C5ar2/Clec7a	8
3	BP	GO:0014002	astrocyte development	6/389	38/23012	3.92243e-05	0.000624868	0.000417606	Csf1r/Vim/Zeb2/Il1b/C1qa/Tlr4	6
3	BP	GO:2000106	regulation of leukocyte apoptotic process	10/389	121/23012	4.06201e-05	0.000642753	0.000429559	Axl/Cd44/Ripk3/Cd74/Adam8/Fcgr2b/Siglec1/Itpkb/Pik3cd/Lgals3	10
3	BP	GO:0071902	positive regulation of protein serine/threonine kinase activity	13/389	201/23012	4.06764e-05	0.000642753	0.000429559	Ccnd2/Tgfb1/Syk/Fgd2/Pdgfrb/Adam8/Ptprc/Zeb2/Il1b/Flt1/Tlr4/Thbs1/Marcks	13
3	BP	GO:0031529	ruffle organization	7/389	56/23012	4.24823e-05	0.00066834	0.000446659	Eps8/Plek/Evl/Sh3bp1/Aif1/Pdgfrb/Csf1r	7
3	BP	GO:0032637	interleukin-8 production	8/389	76/23012	4.29355e-05	0.00066834	0.000446659	Arrb1/Syk/Cd74/Ptprc/Il1b/Tlr4/C5ar2/Clec7a	8
3	BP	GO:0002712	regulation of B cell mediated immunity	9/389	98/23012	4.29806e-05	0.00066834	0.000446659	Tgfb1/Ptprc/Cd55/Fcgr2b/Slc15a4/Btk/Fcgr3/H2-Bl/H2-Q6	9
3	BP	GO:0002889	regulation of immunoglobulin mediated immune response	9/389	98/23012	4.29806e-05	0.00066834	0.000446659	Tgfb1/Ptprc/Cd55/Fcgr2b/Slc15a4/Btk/Fcgr3/H2-Bl/H2-Q6	9
3	BP	GO:0002221	pattern recognition receptor signaling pathway	14/389	232/23012	4.44404e-05	0.000688297	0.000459997	Cyba/Acod1/Slc15a3/Casp1/Slc15a4/Btk/Nlrp3/Tlr13/Plcg2/Cd300a/Tlr4/Treml4/Scimp/Clec7a	14
3	BP	GO:0007204	positive regulation of cytosolic calcium ion concentration	13/389	203/23012	4.50638e-05	0.000692753	0.000462975	Cd55/Il1b/Cd38/Plcg2/C3ar1/Cmklr1/Fpr1/Ccr2/Gja1/Slc8a1/Kdr/C5ar2/Ackr4	13
3	BP	GO:0034341	response to type II interferon	11/389	148/23012	4.51966e-05	0.000692753	0.000462975	Evl/Acod1/Cd74/Casp1/Mrc1/Vim/Gsn/Sirpa/Tlr4/Gbp2b/Irf8	11
3	BP	GO:0010573	vascular endothelial growth factor production	6/389	39/23012	4.57004e-05	0.000692753	0.000462975	Flt4/Il1b/Flt1/Hpse/C3ar1/Ccr2	6
3	BP	GO:0035909	aorta morphogenesis	6/389	39/23012	4.57004e-05	0.000692753	0.000462975	Tbx2/Efnb2/Pdgfrb/Eng/Dll4/Chd7	6
3	BP	GO:0045577	regulation of B cell differentiation	6/389	39/23012	4.57004e-05	0.000692753	0.000462975	Syk/Nckap1l/Inpp5d/Il2rg/Slamf8/Nfam1	6
3	BP	GO:0051896	regulation of phosphatidylinositol 3-kinase/protein kinase B signal transduction	15/389	263/23012	4.5793e-05	0.000692753	0.000462975	Axl/Tgfb1/Igf1r/Tek/Pdgfrb/Csf1r/Adam8/Eng/Hgf/Flt1/Hpse/Bank1/Pik3cd/Thbs1/Kdr	15
3	BP	GO:0045638	negative regulation of myeloid cell differentiation	9/389	99/23012	4.65839e-05	0.000701745	0.000468985	Gpr137b/Csf1r/Inpp5d/Ubash3b/C1qc/Itpkb/Pirb/Pilrb1/Mafb	9
3	BP	GO:0042100	B cell proliferation	10/389	123/23012	4.67471e-05	0.000701745	0.000468985	Nckap1l/Cd74/Inpp5d/Ptprc/Fcgr2b/Cd38/Tyrobp/Btk/Cd300a/Tlr4	10
3	BP	GO:0032623	interleukin-2 production	8/389	77/23012	4.7216e-05	0.000703375	0.000470074	Ptprc/Il1b/Laptm5/Plcg2/Vsig4/Ccr2/Pnp2/Clec7a	8
3	BP	GO:0048002	antigen processing and presentation of peptide antigen	8/389	77/23012	4.7216e-05	0.000703375	0.000470074	Cd74/Fcgr2b/Marchf1/H2-T24/Fcgr3/H2-Bl/H2-Q6/H2-DMb1	8
3	BP	GO:0070527	platelet aggregation	7/389	57/23012	4.77334e-05	0.000708378	0.000473418	Plek/Itgb3/Syk/Fermt3/Pear1/Ubash3b/Prkg1	7
3	BP	GO:0002223	stimulatory C-type lectin receptor signaling pathway	4/389	13/23012	5.09469e-05	0.00074474	0.000497719	Syk/Tyrobp/Plcg2/Clec7a	4
3	BP	GO:0002430	complement receptor mediated signaling pathway	4/389	13/23012	5.09469e-05	0.00074474	0.000497719	C3ar1/Cmklr1/Fpr1/C5ar2	4
3	BP	GO:1990840	response to lectin	4/389	13/23012	5.09469e-05	0.00074474	0.000497719	Syk/Tyrobp/Plcg2/Clec7a	4
3	BP	GO:1990858	cellular response to lectin	4/389	13/23012	5.09469e-05	0.00074474	0.000497719	Syk/Tyrobp/Plcg2/Clec7a	4
3	BP	GO:0030212	hyaluronan metabolic process	6/389	40/23012	5.3005e-05	0.000769065	0.000513976	Tgfb1/Cd44/Abcc5/Il1b/Lyve1/Stab2	6
3	BP	GO:0090022	regulation of neutrophil chemotaxis	6/389	40/23012	5.3005e-05	0.000769065	0.000513976	Nckap1l/Cd74/Il1b/Dysf/C3ar1/C5ar2	6
3	BP	GO:0050922	negative regulation of chemotaxis	7/389	58/23012	5.35047e-05	0.00077344	0.000516899	Sema6a/Aif1/Sema6d/Sema3f/Thbs1/Slamf8/C5ar2	7
3	BP	GO:0010763	positive regulation of fibroblast migration	5/389	25/23012	5.40845e-05	0.000776073	0.000518659	Tgfb1/Aqp1/Itgb3/Thbs1/Slc8a1	5
3	BP	GO:0032930	positive regulation of superoxide anion generation	5/389	25/23012	5.40845e-05	0.000776073	0.000518659	Tgfb1/Cyba/Syk/Tyrobp/Clec7a	5
3	BP	GO:0030203	glycosaminoglycan metabolic process	9/389	101/23012	5.45598e-05	0.000777178	0.000519397	Tgfb1/Cd44/Abcc5/Pdgfrb/Il1b/Lyve1/Hpse/Stab2/Dse	9
3	BP	GO:0090100	positive regulation of transmembrane receptor protein serine/threonine kinase signaling pathway	9/389	101/23012	5.45598e-05	0.000777178	0.000519397	Tgfb1/Vsir/Dab2/Eng/Zeb2/Cdh5/Bmp6/Thbs1/Kdr	9
3	BP	GO:0032602	chemokine production	10/389	126/23012	5.74077e-05	0.000811819	0.000542549	Tgfb1/Syk/Aif1/Cd74/Csf1r/Il1b/Postn/Sirpa/Tlr4/Clec7a	10
3	BP	GO:0032649	regulation of type II interferon production	10/389	126/23012	5.74077e-05	0.000811819	0.000542549	Axl/Vsir/Ripk3/Il1b/Laptm5/Sirpa/Tlr4/Irf8/Ccr2/Clec7a	10
3	BP	GO:0034446	substrate adhesion-dependent cell spreading	9/389	102/23012	5.89608e-05	0.000830773	0.000555216	Axl/Tek/Itgb3/Dab2/Fermt3/Itga4/Postn/Flna/Unc13d	9
3	BP	GO:2000351	regulation of endothelial cell apoptotic process	7/389	59/23012	5.98347e-05	0.000840054	0.000561418	Tgfb1/Tek/Itgb3/Itga4/Cdh5/Thbs1/Kdr	7
3	BP	GO:1903038	negative regulation of leukocyte cell-cell adhesion	11/389	153/23012	6.12065e-05	0.000850242	0.000568227	Tgfb1/Cd44/Vsir/Nckap1l/Cd74/Adam8/Laptm5/Cd300a/Vsig4/Lgals3/Lrrc32	11
3	BP	GO:0032743	positive regulation of interleukin-2 production	6/389	41/23012	6.1214e-05	0.000850242	0.000568227	Ptprc/Il1b/Plcg2/Ccr2/Pnp2/Clec7a	6
3	BP	GO:0042119	neutrophil activation	6/389	41/23012	6.1214e-05	0.000850242	0.000568227	Abr/Syk/Myo1f/Dnase1l3/Tyrobp/Cd300a	6
3	BP	GO:0010921	regulation of phosphatase activity	8/389	80/23012	6.22464e-05	0.000855449	0.000571707	Plek/Ripk3/Nckap1l/Pdgfrb/Ptprc/Ppargc1b/Cd300a/Ppp1r9b	8
3	BP	GO:1903510	mucopolysaccharide metabolic process	8/389	80/23012	6.22464e-05	0.000855449	0.000571707	Tgfb1/Cd44/Abcc5/Il1b/Lyve1/Hpse/Stab2/Dse	8
3	BP	GO:2000514	regulation of CD4-positive, alpha-beta T cell activation	8/389	80/23012	6.22464e-05	0.000855449	0.000571707	Tgfb1/Cd44/Vsir/Nckap1l/Cd55/Il2rg/Nlrp3/Ccr2	8
3	BP	GO:0001938	positive regulation of endothelial cell proliferation	9/389	103/23012	6.36572e-05	0.000871769	0.000582614	Cyba/Wnt2/Flt4/Itgb3/Itga4/Dysf/Bmp6/Pik3cd/Kdr	9
3	BP	GO:0071887	leukocyte apoptotic process	11/389	154/23012	6.49338e-05	0.000886141	0.000592219	Axl/Cd44/Ripk3/Cd74/Adam8/Fcgr2b/Siglec1/Itpkb/Pik3cd/Lgals3/Plekho2	11
3	BP	GO:0051279	regulation of release of sequestered calcium ion into cytosol	8/389	81/23012	6.80632e-05	0.000925612	0.000618597	Tgfb1/Cyba/Itgb3/Ngf/Coro1a/Ubash3b/Chd7/Slc8a1	8
3	BP	GO:0001910	regulation of leukocyte mediated cytotoxicity	10/389	129/23012	7.00713e-05	0.000941093	0.000628944	Tgfb1/Ripk3/Nckap1l/Dnase1l3/Ptprc/Tyrobp/Vav1/H2-T24/H2-Bl/H2-Q6	10
3	BP	GO:0043280	positive regulation of cysteine-type endopeptidase activity involved in apoptotic process	10/389	129/23012	7.00713e-05	0.000941093	0.000628944	Arrb1/Syk/Casp1/Gsn/Ngf/Laptm5/Nlrp3/Acer2/Hip1/Clec7a	10
3	BP	GO:0051764	actin crosslink formation	4/389	14/23012	7.03754e-05	0.000941093	0.000628944	Eps8/Aif1/Flna/Marcks	4
3	BP	GO:0061081	positive regulation of myeloid leukocyte cytokine production involved in immune response	6/389	42/23012	7.04072e-05	0.000941093	0.000628944	Syk/Cd74/Casp1/Laptm5/Plcg2/Tlr4	6
3	BP	GO:1900744	regulation of p38MAPK cascade	6/389	42/23012	7.04072e-05	0.000941093	0.000628944	Per1/Gsn/Il1b/Hgf/Hand2/Ccr2	6
3	BP	GO:0033077	T cell differentiation in thymus	9/389	105/23012	7.39994e-05	0.000985733	0.000658777	Dock2/Ripk3/Cd74/Adam8/Ptprc/Il1b/Il2rg/Itpkb/Mafb	9
3	BP	GO:0002220	innate immune response activating cell surface receptor signaling pathway	8/389	82/23012	7.43245e-05	0.000986696	0.00065942	Cyba/Syk/Acod1/Tyrobp/Plcg2/Tlr4/Scimp/Clec7a	8
3	BP	GO:0014812	muscle cell migration	10/389	130/23012	7.47879e-05	0.000989481	0.000661282	Plekho1/Igfbp3/Itgb3/Aif1/Pdgfrb/Itga4/Sema6d/Postn/Tlr4/Prkg1	10
3	BP	GO:0031343	positive regulation of cell killing	9/389	106/23012	7.96783e-05	0.00104601	0.000699063	Cd5l/Syk/Ptprc/Tyrobp/Vav1/H2-T24/H2-Bl/H2-Q6/Clec7a	9
3	BP	GO:0002504	antigen processing and presentation of peptide or polysaccharide antigen via MHC class II	5/389	27/23012	7.99277e-05	0.00104601	0.000699063	Cd74/Fcgr2b/Marchf1/Thbs1/H2-DMb1	5
3	BP	GO:0072012	glomerulus vasculature development	5/389	27/23012	7.99277e-05	0.00104601	0.000699063	Aqp1/Tek/Itgb3/Pdgfrb/C3ar1	5
3	BP	GO:0032733	positive regulation of interleukin-10 production	6/389	43/23012	8.06687e-05	0.00104601	0.000699063	Syk/Hgf/Plcg2/Tlr4/Lilra5/Clec7a	6
3	BP	GO:0035307	positive regulation of protein dephosphorylation	6/389	43/23012	8.06687e-05	0.00104601	0.000699063	Tgfb1/Pdgfrb/Ptprc/Cdh5/Cd300a/Pirb	6
3	BP	GO:0045671	negative regulation of osteoclast differentiation	6/389	43/23012	8.06687e-05	0.00104601	0.000699063	Gpr137b/Inpp5d/Ubash3b/Pirb/Pilrb1/Mafb	6
3	BP	GO:0048844	artery morphogenesis	8/389	83/23012	8.10564e-05	0.00104756	0.000700097	Tbx2/Efnb2/Pdgfrb/Eng/Dll4/Hand2/Chd7/Adgrf5	8
3	BP	GO:0072577	endothelial cell apoptotic process	7/389	62/23012	8.25927e-05	0.00106389	0.000711011	Tgfb1/Tek/Itgb3/Itga4/Cdh5/Thbs1/Kdr	7
3	BP	GO:0010712	regulation of collagen metabolic process	7/389	63/23012	9.15826e-05	0.00117073	0.000782414	Tgfb1/Vsir/Cygb/Pdgfrb/Vim/Eng/Emilin1	7
3	BP	GO:0002708	positive regulation of lymphocyte mediated immunity	11/389	160/23012	9.16426e-05	0.00117073	0.000782414	Tgfb1/Ptprc/Cd55/Il1b/Btk/Nlrp3/Vav1/H2-T24/Fcgr3/H2-Bl/H2-Q6	11
3	BP	GO:0001782	B cell homeostasis	6/389	44/23012	9.20868e-05	0.00117073	0.000782414	Cd44/Nckap1l/Cd74/Dock10/Pik3cd/Pirb	6
3	BP	GO:0010543	regulation of platelet activation	6/389	44/23012	9.20868e-05	0.00117073	0.000782414	Plek/Syk/Flna/Ubash3b/Tlr4/Prkg1	6
3	BP	GO:0014004	microglia differentiation	4/389	15/23012	9.46887e-05	0.00119216	0.000796735	Tgfb1/Csf1r/Tlr4/Nrros	4
3	BP	GO:0033690	positive regulation of osteoblast proliferation	4/389	15/23012	9.46887e-05	0.00119216	0.000796735	Igf1r/Itgb3/Fbln5/Hpse	4
3	BP	GO:2000343	positive regulation of chemokine (C-X-C motif) ligand 2 production	4/389	15/23012	9.46887e-05	0.00119216	0.000796735	Tgfb1/Cd74/Postn/Tlr4	4
3	BP	GO:0045580	regulation of T cell differentiation	12/389	189/23012	9.54488e-05	0.00119501	0.000798642	Tgfb1/Cd44/Vsir/Syk/Nckap1l/Cd74/Adam8/Ptprc/Il2rg/Nlrp3/Itpkb/Ccr2	12
3	BP	GO:0061437	renal system vasculature development	5/389	28/23012	9.59611e-05	0.00119501	0.000798642	Aqp1/Tek/Itgb3/Pdgfrb/C3ar1	5
3	BP	GO:0061440	kidney vasculature development	5/389	28/23012	9.59611e-05	0.00119501	0.000798642	Aqp1/Tek/Itgb3/Pdgfrb/C3ar1	5
3	BP	GO:0002526	acute inflammatory response	10/389	134/23012	9.64461e-05	0.00119501	0.000798642	Cd163/Dnase1l3/Adam8/Fcgr2b/Il1b/Btk/Nlrp3/Fcgr3/H2-Bl/H2-Q6	10
3	BP	GO:0032479	regulation of type I interferon production	10/389	134/23012	9.64461e-05	0.00119501	0.000798642	Syk/Acod1/Siglec1/Tyrobp/Oas2/Plcg2/Sirpa/Tlr4/Irf8/Mmp12	10
3	BP	GO:0016525	negative regulation of angiogenesis	9/389	109/23012	9.89583e-05	0.00122226	0.000816851	Tek/Sparc/Sema6a/Fbln5/Emilin1/Flt1/Tie1/Thbs1/Ccr2	9
3	BP	GO:0002762	negative regulation of myeloid leukocyte differentiation	7/389	64/23012	0.000101353	0.00124789	0.000833982	Gpr137b/Inpp5d/Ubash3b/C1qc/Pirb/Pilrb1/Mafb	7
3	BP	GO:0035304	regulation of protein dephosphorylation	8/389	86/23012	0.000104354	0.0012808	0.000855971	Tgfb1/Nckap1l/Pdgfrb/Ptprc/Cdh5/Cd300a/Ppp1r9b/Pirb	8
3	BP	GO:0001569	branching involved in blood vessel morphogenesis	6/389	45/23012	0.000104754	0.00128168	0.000856559	Tek/Eng/Dll4/Flt1/Plxnd1/Kdr	6
3	BP	GO:0072676	lymphocyte migration	9/389	110/23012	0.000106195	0.00129525	0.000865631	Itgb3/Ripk3/Aif1/Adam8/Itga4/Coro1a/Msn/Ccr2/Jam2	9
3	BP	GO:1904019	epithelial cell apoptotic process	11/389	163/23012	0.000108192	0.0013155	0.000879163	Tgfb1/Igf1r/Tek/Itgb3/Gsn/Itga4/Ngf/Cdh5/Hand2/Thbs1/Kdr	11
3	BP	GO:0048762	mesenchymal cell differentiation	14/389	253/23012	0.000112444	0.00136294	0.000910871	Tgfb1/Wnt2/Sema6a/Dab2/Adam8/Eng/Zeb2/Sema6d/Il1b/Flna/Sema3f/Hand2/Akna/Gja1	14
3	BP	GO:2000181	negative regulation of blood vessel morphogenesis	9/389	111/23012	0.00011387	0.00136491	0.000912184	Tek/Sparc/Sema6a/Fbln5/Emilin1/Flt1/Tie1/Thbs1/Ccr2	9
3	BP	GO:0006910	phagocytosis, recognition	5/389	29/23012	0.000114354	0.00136491	0.000912184	Cfp/Pear1/Sirpa/Fcgr3/Clec7a	5
3	BP	GO:0006925	inflammatory cell apoptotic process	5/389	29/23012	0.000114354	0.00136491	0.000912184	Cd44/Fcgr2b/Itpkb/Pik3cd/Plekho2	5
3	BP	GO:0032928	regulation of superoxide anion generation	5/389	29/23012	0.000114354	0.00136491	0.000912184	Tgfb1/Cyba/Syk/Tyrobp/Clec7a	5
3	BP	GO:0034104	negative regulation of tissue remodeling	5/389	29/23012	0.000114354	0.00136491	0.000912184	Abr/Gpr137b/Inpp5d/Cd38/Ubash3b	5
3	BP	GO:0042554	superoxide anion generation	6/389	46/23012	0.000118767	0.00141325	0.000944493	Tgfb1/Cyba/Cybb/Syk/Tyrobp/Clec7a	6
3	BP	GO:1901343	negative regulation of vasculature development	9/389	112/23012	0.000122004	0.00144737	0.000967292	Tek/Sparc/Sema6a/Fbln5/Emilin1/Flt1/Tie1/Thbs1/Ccr2	9
3	BP	GO:0003158	endothelium development	10/389	138/23012	0.000123197	0.00144831	0.000967921	Pecam1/Dll4/Il1b/Msn/Cdh5/Robo4/Tie1/Hpse/Bmp6/Kdr	10
3	BP	GO:0032606	type I interferon production	10/389	138/23012	0.000123197	0.00144831	0.000967921	Syk/Acod1/Siglec1/Tyrobp/Oas2/Plcg2/Sirpa/Tlr4/Irf8/Mmp12	10
3	BP	GO:0050868	negative regulation of T cell activation	10/389	138/23012	0.000123197	0.00144831	0.000967921	Tgfb1/Cd44/Vsir/Nckap1l/Cd74/Laptm5/Cd300a/Vsig4/Lgals3/Lrrc32	10
3	BP	GO:1901163	regulation of trophoblast cell migration	4/389	16/23012	0.000124572	0.00146007	0.000975781	Itgb3/Arhgdib/Syde1/Mmp12	4
3	BP	GO:0050680	negative regulation of epithelial cell proliferation	11/389	167/23012	0.000134174	0.00155456	0.00103893	Efnb2/Tgfb1/Sparc/Dab2/Eng/Dll4/Flt1/Thbs1/Mmrn2/Gja1/Ceacam2	11
3	BP	GO:1901136	carbohydrate derivative catabolic process	11/389	167/23012	0.000134174	0.00155456	0.00103893	Tgfb1/Cd44/Entpd7/Upp2/Lyve1/Btk/Hpse/Stab2/Man1c1/Mmp12/Pnp2	11
3	BP	GO:0002686	negative regulation of leukocyte migration	6/389	47/23012	0.000134226	0.00155456	0.00103893	Cnn2/Abr/Emilin1/Cd300a/Slamf8/C5ar2	6
3	BP	GO:0048246	macrophage chemotaxis	6/389	47/23012	0.000134226	0.00155456	0.00103893	Csf1r/Thbs1/C3ar1/Cmklr1/Lgals3/Slamf8	6
3	BP	GO:0031664	regulation of lipopolysaccharide-mediated signaling pathway	5/389	30/23012	0.000135334	0.00155814	0.00104132	Ly86/Acod1/Cd55/Bmp6/Scimp	5
3	BP	GO:0060907	positive regulation of macrophage cytokine production	5/389	30/23012	0.000135334	0.00155814	0.00104132	Cd74/Casp1/Laptm5/Plcg2/Tlr4	5
3	BP	GO:0032609	type II interferon production	10/389	140/23012	0.000138766	0.00159296	0.00106459	Axl/Vsir/Ripk3/Il1b/Laptm5/Sirpa/Tlr4/Irf8/Ccr2/Clec7a	10
3	BP	GO:0045639	positive regulation of myeloid cell differentiation	9/389	114/23012	0.000139736	0.00159938	0.00106888	Tgfb1/Itgb3/Nckap1l/Cd74/Csf1r/Inpp5d/Tyrobp/Ets1/Ppargc1b	9
3	BP	GO:0097553	calcium ion transmembrane import into cytosol	12/389	197/23012	0.000141238	0.00160946	0.00107562	Tgfb1/Cyba/Itgb3/Ptprc/Ngf/Coro1a/Flna/Ubash3b/Plcg2/Plcb2/Chd7/Slc8a1	12
3	BP	GO:0010950	positive regulation of endopeptidase activity	11/389	168/23012	0.000141441	0.00160946	0.00107562	Arrb1/Vsir/Syk/Casp1/Gsn/Ngf/Laptm5/Nlrp3/Acer2/Hip1/Clec7a	11
3	BP	GO:0050852	T cell receptor signaling pathway	10/389	141/23012	0.000147153	0.00166959	0.00111581	Lcp2/Fyb/Ptprc/Laptm5/Btk/Plcg2/Cd300a/Themis2/Btnl9/Lgals3	10
3	BP	GO:0062208	positive regulation of pattern recognition receptor signaling pathway	7/389	68/23012	0.000149284	0.00167535	0.00111966	Cyba/Slc15a3/Slc15a4/Btk/Plcg2/Tlr4/Treml4	7
3	BP	GO:0071470	cellular response to osmotic stress	7/389	68/23012	0.000149284	0.00167535	0.00111966	Aqp1/Casp1/Nlrp3/Dysf/Rcsd1/Tifab/Lrrc8c	7
3	BP	GO:0006022	aminoglycan metabolic process	9/389	115/23012	0.000149378	0.00167535	0.00111966	Tgfb1/Cd44/Abcc5/Pdgfrb/Il1b/Lyve1/Hpse/Stab2/Dse	9
3	BP	GO:0014909	smooth muscle cell migration	9/389	115/23012	0.000149378	0.00167535	0.00111966	Igfbp3/Itgb3/Aif1/Pdgfrb/Itga4/Sema6d/Postn/Tlr4/Prkg1	9
3	BP	GO:0051056	regulation of small GTPase mediated signal transduction	13/389	229/23012	0.000152488	0.00170534	0.0011397	Rasa4/Eps8/Timp2/Arrb1/Dock2/Sh3bp1/Pdgfrb/Ngf/Arhgdib/Stard8/Syde1/Itpkb/Rasip1	13
3	BP	GO:0006837	serotonin transport	5/389	31/23012	0.000159137	0.0017746	0.00118599	Itgb3/Syk/Cd300a/Lgals3/Fcgr3	5
3	BP	GO:0045059	positive thymic T cell selection	4/389	17/23012	0.000160735	0.00178224	0.00119109	Dock2/Cd74/Ptprc/Itpkb	4
3	BP	GO:0061450	trophoblast cell migration	4/389	17/23012	0.000160735	0.00178224	0.00119109	Itgb3/Arhgdib/Syde1/Mmp12	4
3	BP	GO:0051924	regulation of calcium ion transport	15/389	295/23012	0.000164773	0.00182184	0.00121756	Tgfb1/Cyba/Itgb3/Ehd3/Pdgfrb/Ngf/Coro1a/Ubash3b/Dysf/Plcg2/Chd7/Lgals3/Gja1/Slc8a1/Lilra5	15
3	BP	GO:0001774	microglial cell activation	6/389	49/23012	0.000169911	0.00186806	0.00124845	Aif1/Csf1r/Casp1/Tyrobp/C1qa/Tlr4	6
3	BP	GO:0030890	positive regulation of B cell proliferation	6/389	49/23012	0.000169911	0.00186806	0.00124845	Nckap1l/Cd74/Ptprc/Cd38/Btk/Tlr4	6
3	BP	GO:0050679	positive regulation of epithelial cell proliferation	13/389	233/23012	0.000180886	0.00198315	0.00132536	Ccnd2/Tgfb1/Cyba/Wnt2/Flt4/Itgb3/Itga4/Btk/Dysf/Bmp6/Pik3cd/Mmp12/Kdr	13
3	BP	GO:0006939	smooth muscle contraction	9/389	118/23012	0.000181696	0.00198644	0.00132756	Tbx2/Rgs2/Cd38/Flt1/Ptgs1/Tifab/Prkg1/Slc8a1/Calcrl	9
3	BP	GO:0090023	positive regulation of neutrophil chemotaxis	5/389	32/23012	0.000186009	0.00202792	0.00135528	Nckap1l/Cd74/Il1b/Dysf/C3ar1	5
3	BP	GO:0033628	regulation of cell adhesion mediated by integrin	6/389	50/23012	0.000190359	0.00206955	0.00138311	Itgb3/Syk/Nckap1l/Fermt3/Podxl/Acer2	6
3	BP	GO:0045446	endothelial cell differentiation	9/389	119/23012	0.000193682	0.00209984	0.00140335	Pecam1/Il1b/Msn/Cdh5/Robo4/Tie1/Hpse/Bmp6/Kdr	9
3	BP	GO:0001820	serotonin secretion	4/389	18/23012	0.000203912	0.00219247	0.00146526	Syk/Cd300a/Lgals3/Fcgr3	4
3	BP	GO:0002730	regulation of dendritic cell cytokine production	4/389	18/23012	0.000203912	0.00219247	0.00146526	Plcg2/Tlr4/Scimp/Clec7a	4
3	BP	GO:0045779	negative regulation of bone resorption	4/389	18/23012	0.000203912	0.00219247	0.00146526	Gpr137b/Inpp5d/Cd38/Ubash3b	4
3	BP	GO:2001056	positive regulation of cysteine-type endopeptidase activity	10/389	147/23012	0.000206976	0.00221931	0.00148319	Arrb1/Syk/Casp1/Gsn/Ngf/Laptm5/Nlrp3/Acer2/Hip1/Clec7a	10
3	BP	GO:0045576	mast cell activation	8/389	95/23012	0.000209572	0.00224099	0.00149768	Lcp2/Gab2/Syk/Btk/Cd300a/Tlr4/Unc13d/Fcgr3	8
3	BP	GO:0030947	regulation of vascular endothelial growth factor receptor signaling pathway	5/389	33/23012	0.000216208	0.00230562	0.00154087	Tek/Tmem204/Emilin1/Mmrn2/Kdr	5
3	BP	GO:0046328	regulation of JNK cascade	10/389	148/23012	0.000218699	0.00232584	0.00155439	Igf1r/Flt4/Per1/Dab2/Fcgr2b/Rassf2/Il1b/Sirpa/Tlr4/Naip6	10
3	BP	GO:0010761	fibroblast migration	7/389	73/23012	0.000233432	0.00246475	0.00164722	Tgfb1/Aqp1/Itgb3/Cygb/Zeb2/Thbs1/Slc8a1	7
3	BP	GO:0060840	artery development	9/389	122/23012	0.000233656	0.00246475	0.00164722	Tbx2/Efnb2/Pdgfrb/Eng/Dll4/Plxnd1/Hand2/Chd7/Adgrf5	9
3	BP	GO:1902106	negative regulation of leukocyte differentiation	9/389	122/23012	0.000233656	0.00246475	0.00164722	Cd44/Gpr137b/Cd74/Inpp5d/Ubash3b/C1qc/Pirb/Pilrb1/Mafb	9
3	BP	GO:0002478	antigen processing and presentation of exogenous peptide antigen	6/389	52/23012	0.000237056	0.00248051	0.00165775	Cd74/Fcgr2b/Fcgr3/H2-Bl/H2-Q6/H2-DMb1	6
3	BP	GO:0046641	positive regulation of alpha-beta T cell proliferation	6/389	52/23012	0.000237056	0.00248051	0.00165775	Syk/Ptprc/Cd55/Ccr2/H2-Bl/H2-Q6	6
3	BP	GO:0061028	establishment of endothelial barrier	6/389	52/23012	0.000237056	0.00248051	0.00165775	Pecam1/Il1b/Msn/Cdh5/Robo4/Hpse	6
3	BP	GO:0010758	regulation of macrophage chemotaxis	5/389	34/23012	0.000249997	0.00260197	0.00173892	Csf1r/Thbs1/C3ar1/Cmklr1/Slamf8	5
3	BP	GO:0071624	positive regulation of granulocyte chemotaxis	5/389	34/23012	0.000249997	0.00260197	0.00173892	Nckap1l/Cd74/Il1b/Dysf/C3ar1	5
3	BP	GO:0007188	adenylate cyclase-modulating G protein-coupled receptor signaling pathway	13/389	241/23012	0.000251517	0.00261082	0.00174484	Adgre5/Adgre1/Itgb3/Adcy4/Rgs2/Flna/Adcy7/Vipr1/Ramp1/Gnat1/Adgrf5/Calcrl/Adgrg3	13
3	BP	GO:0002371	dendritic cell cytokine production	4/389	19/23012	0.000254857	0.00261765	0.0017494	Plcg2/Tlr4/Scimp/Clec7a	4
3	BP	GO:0030214	hyaluronan catabolic process	4/389	19/23012	0.000254857	0.00261765	0.0017494	Tgfb1/Cd44/Lyve1/Stab2	4
3	BP	GO:0032700	negative regulation of interleukin-17 production	4/389	19/23012	0.000254857	0.00261765	0.0017494	Tgfb1/Vsir/Nckap1l/Tlr4	4
3	BP	GO:0045579	positive regulation of B cell differentiation	4/389	19/23012	0.000254857	0.00261765	0.0017494	Syk/Nckap1l/Inpp5d/Il2rg	4
3	BP	GO:0031623	receptor internalization	10/389	151/23012	0.000257264	0.00263543	0.00176129	Efnb2/Arrb1/Itgb3/Syk/Dab2/Plcg2/Ramp1/Hip1/Ceacam2/Calcrl	10
3	BP	GO:0002269	leukocyte activation involved in inflammatory response	6/389	53/23012	0.000263554	0.0026928	0.00179963	Aif1/Csf1r/Casp1/Tyrobp/C1qa/Tlr4	6
3	BP	GO:0002064	epithelial cell development	13/389	243/23012	0.000272472	0.00277665	0.00185567	Tgfb1/Pecam1/Vim/Il1b/Msn/Flna/Cdh5/Robo4/Hpse/Bmp6/Gja1/Bhlha15/Kdr	13
3	BP	GO:0035904	aorta development	7/389	75/23012	0.000276275	0.00280079	0.0018718	Tbx2/Efnb2/Pdgfrb/Eng/Dll4/Plxnd1/Chd7	7
3	BP	GO:0046637	regulation of alpha-beta T cell differentiation	7/389	75/23012	0.000276275	0.00280079	0.0018718	Tgfb1/Syk/Nckap1l/Il2rg/Nlrp3/Itpkb/Ccr2	7
3	BP	GO:0021675	nerve development	8/389	99/23012	0.000278425	0.00281526	0.00188147	Adarb1/Itga4/Ngf/Vcam1/Sema3f/Chd7/Tifab/Mafb	8
3	BP	GO:0045834	positive regulation of lipid metabolic process	11/389	182/23012	0.000284062	0.00286484	0.00191461	Tgfb1/Igf1r/Tek/Srebf1/Dab2/Cd74/Pdgfrb/Il1b/Flt1/Bmp6/Adgrf5	11
3	BP	GO:0071404	cellular response to low-density lipoprotein particle stimulus	5/389	35/23012	0.000287651	0.00289356	0.0019338	Tgfb1/Cd68/Syk/Mylip/Tlr4	5
3	BP	GO:0046638	positive regulation of alpha-beta T cell differentiation	6/389	54/23012	0.000292323	0.00292548	0.00195513	Syk/Nckap1l/Il2rg/Nlrp3/Itpkb/Ccr2	6
3	BP	GO:0061756	leukocyte adhesion to vascular endothelial cell	6/389	54/23012	0.000292323	0.00292548	0.00195513	Itga4/Vcam1/Ets1/Chst2/Ccr2/Jam2	6
3	BP	GO:0050830	defense response to Gram-positive bacterium	11/389	183/23012	0.000297746	0.00296956	0.00198459	Hck/Myo1f/Il1b/Nlrp3/Stab2/Gbp2b/Mpeg1/Lyz2/Ear2/H2-Bl/H2-Q6	11
3	BP	GO:0002312	B cell activation involved in immune response	8/389	100/23012	0.00029825	0.00296956	0.00198459	Tgfb1/Mfng/Ptprc/Slc15a4/Plcg2/Dock10/Tlr4/Irf8	8
3	BP	GO:0046851	negative regulation of bone remodeling	4/389	20/23012	0.000314341	0.00311389	0.00208105	Gpr137b/Inpp5d/Cd38/Ubash3b	4
3	BP	GO:0060099	regulation of phagocytosis, engulfment	4/389	20/23012	0.000314341	0.00311389	0.00208105	Nckap1l/Siglece/Plcg2/Cd300a	4
3	BP	GO:0032611	interleukin-1 beta production	8/389	101/23012	0.000319212	0.00315414	0.00210795	Casp1/Il1b/Tyrobp/Nlrp3/Sirpa/Tlr4/Lilra5/Clec7a	8
3	BP	GO:0002042	cell migration involved in sprouting angiogenesis	6/389	55/23012	0.0003235	0.00317241	0.00212016	Efnb2/Dll4/Thbs1/Mmrn2/Clec14a/Kdr	6
3	BP	GO:0002675	positive regulation of acute inflammatory response	6/389	55/23012	0.0003235	0.00317241	0.00212016	Adam8/Il1b/Btk/Fcgr3/H2-Bl/H2-Q6	6
3	BP	GO:0032965	regulation of collagen biosynthetic process	6/389	55/23012	0.0003235	0.00317241	0.00212016	Tgfb1/Cygb/Pdgfrb/Vim/Eng/Emilin1	6
3	BP	GO:1904036	negative regulation of epithelial cell apoptotic process	7/389	77/23012	0.000325221	0.0031813	0.0021261	Igf1r/Tek/Itgb3/Ngf/Cdh5/Hand2/Kdr	7
3	BP	GO:0043537	negative regulation of blood vessel endothelial cell migration	5/389	36/23012	0.000329454	0.00319865	0.0021377	Tgfb1/Dll4/Robo4/Thbs1/Mmrn2	5
3	BP	GO:0055094	response to lipoprotein particle	5/389	36/23012	0.000329454	0.00319865	0.0021377	Tgfb1/Cd68/Syk/Mylip/Tlr4	5
3	BP	GO:0090075	relaxation of muscle	5/389	36/23012	0.000329454	0.00319865	0.0021377	Rgs2/Gsn/Tifab/Prkg1/Slc8a1	5
3	BP	GO:0110053	regulation of actin filament organization	14/389	281/23012	0.000331937	0.00321476	0.00214847	Eps8/Plek/Pecam1/Evl/Sorbs3/Sh3bp1/Nckap1l/Shank3/Gsn/Coro1a/Flna/Cotl1/Gja1/Arhgef15	14
3	BP	GO:0001952	regulation of cell-matrix adhesion	9/389	128/23012	0.00033428	0.00322147	0.00215295	Tek/Itgb3/Fam107a/Postn/Plekha2/Acer2/Thbs1/Mmp12/Kdr	9
3	BP	GO:1903707	negative regulation of hemopoiesis	9/389	128/23012	0.00033428	0.00322147	0.00215295	Cd44/Gpr137b/Cd74/Inpp5d/Ubash3b/C1qc/Pirb/Pilrb1/Mafb	9
3	BP	GO:0008037	cell recognition	10/389	157/23012	0.000351615	0.00338018	0.00225901	Cfp/Dock2/Pear1/Plxnd1/Msn/Folr2/Sirpa/Lgals3/Fcgr3/Clec7a	10
3	BP	GO:0038066	p38MAPK cascade	6/389	56/23012	0.000357222	0.00342565	0.0022894	Per1/Gsn/Il1b/Hgf/Hand2/Ccr2	6
3	BP	GO:0002286	T cell activation involved in immune response	9/389	130/23012	0.000374871	0.00358519	0.00239602	Tgfb1/Nckap1l/Cd74/Entpd7/Nlrp3/Ccr2/Lgals3/Slfn2/H2-DMb1	9
3	BP	GO:0001953	negative regulation of cell-matrix adhesion	5/389	37/23012	0.000375696	0.00358519	0.00239602	Fam107a/Postn/Acer2/Thbs1/Mmp12	5
3	BP	GO:0002281	macrophage activation involved in immune response	4/389	21/23012	0.000383151	0.0036297	0.00242577	Syk/Tyrobp/Dysf/Plcg2	4
3	BP	GO:0048143	astrocyte activation	4/389	21/23012	0.000383151	0.0036297	0.00242577	Csf1r/Zeb2/Il1b/C1qa	4
3	BP	GO:1905153	regulation of membrane invagination	4/389	21/23012	0.000383151	0.0036297	0.00242577	Nckap1l/Siglece/Plcg2/Cd300a	4
3	BP	GO:0014910	regulation of smooth muscle cell migration	8/389	104/23012	0.00038942	0.00368016	0.0024595	Igfbp3/Itgb3/Aif1/Pdgfrb/Sema6d/Postn/Tlr4/Prkg1	8
3	BP	GO:0034113	heterotypic cell-cell adhesion	6/389	57/23012	0.000393633	0.00370204	0.00247412	Cd44/Itgb3/Ptprc/Itga4/Il1b/Vcam1	6
3	BP	GO:0045058	T cell selection	6/389	57/23012	0.000393633	0.00370204	0.00247412	Tgfb1/Dock2/Syk/Cd74/Ptprc/Itpkb	6
3	BP	GO:0035710	CD4-positive, alpha-beta T cell activation	9/389	132/23012	0.000419441	0.00393528	0.00262999	Tgfb1/Cd44/Vsir/Nckap1l/Entpd7/Cd55/Il2rg/Nlrp3/Ccr2	9
3	BP	GO:0002724	regulation of T cell cytokine production	5/389	38/23012	0.000426677	0.00397451	0.00265621	Vsir/Cd55/Il1b/Nlrp3/Ccr2	5
3	BP	GO:0002883	regulation of hypersensitivity	5/389	38/23012	0.000426677	0.00397451	0.00265621	Fcgr2b/Btk/Fcgr3/H2-Bl/H2-Q6	5
3	BP	GO:0050901	leukocyte tethering or rolling	5/389	38/23012	0.000426677	0.00397451	0.00265621	Itga4/Vcam1/Chst2/Ccr2/Jam2	5
3	BP	GO:0032731	positive regulation of interleukin-1 beta production	6/389	58/23012	0.000432878	0.00402267	0.0026884	Casp1/Tyrobp/Nlrp3/Tlr4/Lilra5/Clec7a	6
3	BP	GO:0010952	positive regulation of peptidase activity	11/389	192/23012	0.000447898	0.00415237	0.00277508	Arrb1/Vsir/Syk/Casp1/Gsn/Ngf/Laptm5/Nlrp3/Acer2/Hip1/Clec7a	11
3	BP	GO:0002693	positive regulation of cellular extravasation	4/389	22/23012	0.000462084	0.00427373	0.00285618	Pecam1/Adam8/Lyve1/Ccr2	4
3	BP	GO:0019884	antigen processing and presentation of exogenous antigen	6/389	59/23012	0.000475109	0.00438381	0.00292975	Cd74/Fcgr2b/Fcgr3/H2-Bl/H2-Q6/H2-DMb1	6
3	BP	GO:0009743	response to carbohydrate	12/389	225/23012	0.000477165	0.00439239	0.00293549	Igf1r/Cdt1/Arrb1/Srebf1/Rps6ka2/Pfkfb2/Il1b/Slc2a2/Vcam1/Slc2a5/Thbs1/Calcrl	12
3	BP	GO:0071402	cellular response to lipoprotein particle stimulus	5/389	39/23012	0.000482702	0.00443291	0.00296257	Tgfb1/Cd68/Syk/Mylip/Tlr4	5
3	BP	GO:0000302	response to reactive oxygen species	11/389	195/23012	0.000510256	0.00467495	0.00312433	Axl/Aqp1/Fbln5/Ripk3/Pdgfrb/Hk3/Hgf/Btk/Ppargc1b/Sirpa/Slc8a1	11
3	BP	GO:0002090	regulation of receptor internalization	7/389	83/23012	0.000515016	0.00469651	0.00313873	Efnb2/Arrb1/Itgb3/Syk/Dab2/Plcg2/Hip1	7
3	BP	GO:0070373	negative regulation of ERK1 and ERK2 cascade	7/389	83/23012	0.000515016	0.00469651	0.00313873	Arrb1/Sema6a/Dab2/Ptprc/Emilin1/Sirpa/Tlr4	7
3	BP	GO:0002604	regulation of dendritic cell antigen processing and presentation	3/389	10/23012	0.000526586	0.00475756	0.00317953	Cd68/Cd74/Thbs1	3
3	BP	GO:0031666	positive regulation of lipopolysaccharide-mediated signaling pathway	3/389	10/23012	0.000526586	0.00475756	0.00317953	Ly86/Bmp6/Scimp	3
3	BP	GO:0036363	transforming growth factor beta activation	3/389	10/23012	0.000526586	0.00475756	0.00317953	Adam8/Nrros/Lrrc32	3
3	BP	GO:0060312	regulation of blood vessel remodeling	3/389	10/23012	0.000526586	0.00475756	0.00317953	Abr/Flt4/Gja1	3
3	BP	GO:0010714	positive regulation of collagen metabolic process	5/389	40/23012	0.000544088	0.00489303	0.00327007	Tgfb1/Vsir/Pdgfrb/Vim/Eng	5
3	BP	GO:0090162	establishment of epithelial cell polarity	5/389	40/23012	0.000544088	0.00489303	0.00327007	Amotl1/Sh3bp1/Msn/Lama1/Gja1	5
3	BP	GO:0032693	negative regulation of interleukin-10 production	4/389	23/23012	0.00055195	0.00492966	0.00329455	Vsir/Fcgr2b/Tyrobp/Btk	4
3	BP	GO:0043552	positive regulation of phosphatidylinositol 3-kinase activity	4/389	23/23012	0.00055195	0.00492966	0.00329455	Tgfb1/Tek/Pdgfrb/Flt1	4
3	BP	GO:1900746	regulation of vascular endothelial growth factor signaling pathway	4/389	23/23012	0.00055195	0.00492966	0.00329455	Sema6a/Smoc2/Emilin1/Adgra2	4
3	BP	GO:0008154	actin polymerization or depolymerization	11/389	197/23012	0.000555734	0.00495213	0.00330956	Eps8/Plek/Pecam1/Evl/Fam107a/Sh3bp1/Nckap1l/Aif1/Gsn/Coro1a/Cotl1	11
3	BP	GO:0034109	homotypic cell-cell adhesion	7/389	85/23012	0.000594891	0.00528898	0.00353469	Plek/Itgb3/Syk/Fermt3/Pear1/Ubash3b/Prkg1	7
3	BP	GO:0002524	hypersensitivity	5/389	41/23012	0.000611154	0.00540892	0.00361484	Fcgr2b/Btk/Fcgr3/H2-Bl/H2-Q6	5
3	BP	GO:0043368	positive T cell selection	5/389	41/23012	0.000611154	0.00540892	0.00361484	Tgfb1/Dock2/Cd74/Ptprc/Itpkb	5
3	BP	GO:0035458	cellular response to interferon-beta	6/389	62/23012	0.000621283	0.00546141	0.00364993	Acod1/Ifi203/Gbp2b/Ifi204/Ifi207/Tgtp2	6
3	BP	GO:0060711	labyrinthine layer development	6/389	62/23012	0.000621283	0.00546141	0.00364993	Wnt2/Pcdh12/Itga4/Vcam1/Syde1/Socs3	6
3	BP	GO:1903053	regulation of extracellular matrix organization	6/389	62/23012	0.000621283	0.00546141	0.00364993	Tgfb1/Itgb3/Emilin1/Ets1/Lama1/Tie1	6
3	BP	GO:0062207	regulation of pattern recognition receptor signaling pathway	9/389	140/23012	0.000643578	0.00564469	0.00377241	Cyba/Acod1/Slc15a3/Slc15a4/Btk/Plcg2/Cd300a/Tlr4/Treml4	9
3	BP	GO:0033630	positive regulation of cell adhesion mediated by integrin	4/389	24/23012	0.000653566	0.00570664	0.00381381	Itgb3/Syk/Nckap1l/Podxl	4
3	BP	GO:0048015	phosphatidylinositol-mediated signaling	4/389	24/23012	0.000653566	0.00570664	0.00381381	Gsn/Plcg2/Pik3cd/Plcb2	4
3	BP	GO:0001914	regulation of T cell mediated cytotoxicity	6/389	63/23012	0.000677041	0.00589842	0.00394198	Ripk3/Nckap1l/Ptprc/H2-T24/H2-Bl/H2-Q6	6
3	BP	GO:0071604	transforming growth factor beta production	5/389	42/23012	0.000684227	0.00592317	0.00395852	Adam8/Tyrobp/Thbs1/Nrros/Lrrc32	5
3	BP	GO:0002711	positive regulation of T cell mediated immunity	7/389	87/23012	0.000684303	0.00592317	0.00395852	Ptprc/Cd55/Il1b/Nlrp3/H2-T24/H2-Bl/H2-Q6	7
3	BP	GO:1903169	regulation of calcium ion transmembrane transport	11/389	202/23012	0.000684435	0.00592317	0.00395852	Tgfb1/Cyba/Itgb3/Ehd3/Ngf/Coro1a/Ubash3b/Dysf/Plcg2/Chd7/Slc8a1	11
3	BP	GO:0051091	positive regulation of DNA-binding transcription factor activity	13/389	269/23012	0.000712888	0.00611982	0.00408995	Tgfb1/Wnt2/Ripk3/Adam8/Fcgr2b/Il1b/Ngf/Nlrp3/Ppargc1b/Plcg2/Tlr4/Nfam1/Clec7a	13
3	BP	GO:0002246	wound healing involved in inflammatory response	3/389	11/23012	0.000714998	0.00611982	0.00408995	Cd44/Tlr4/Ccr2	3
3	BP	GO:0002887	negative regulation of myeloid leukocyte mediated immunity	3/389	11/23012	0.000714998	0.00611982	0.00408995	Abr/Cd300a/Ccr2	3
3	BP	GO:0035701	hematopoietic stem cell migration	3/389	11/23012	0.000714998	0.00611982	0.00408995	Ptprc/Ccr2/Jam2	3
3	BP	GO:0070424	regulation of nucleotide-binding oligomerization domain containing signaling pathway	3/389	11/23012	0.000714998	0.00611982	0.00408995	Slc15a3/Slc15a4/Tlr4	3
3	BP	GO:0007163	establishment or maintenance of cell polarity	12/389	236/23012	0.000727691	0.00621483	0.00415344	Aqp1/Igf1r/Tek/Amotl1/Dock2/Sh3bp1/Nckap1l/Gsn/Msn/Cdh5/Lama1/Gja1	12
3	BP	GO:0097178	ruffle assembly	5/389	43/23012	0.000763643	0.00647201	0.00432532	Eps8/Evl/Sh3bp1/Aif1/Pdgfrb	5
3	BP	GO:0002495	antigen processing and presentation of peptide antigen via MHC class II	4/389	25/23012	0.000767753	0.00647201	0.00432532	Cd74/Fcgr2b/Marchf1/H2-DMb1	4
3	BP	GO:0010759	positive regulation of macrophage chemotaxis	4/389	25/23012	0.000767753	0.00647201	0.00432532	Csf1r/Thbs1/C3ar1/Cmklr1	4
3	BP	GO:0030449	regulation of complement activation	4/389	25/23012	0.000767753	0.00647201	0.00432532	Cd5l/Cd55/Il1b/Vsig4	4
3	BP	GO:1902547	regulation of cellular response to vascular endothelial growth factor stimulus	4/389	25/23012	0.000767753	0.00647201	0.00432532	Sema6a/Smoc2/Emilin1/Adgra2	4
3	BP	GO:1903306	negative regulation of regulated secretory pathway	4/389	25/23012	0.000767753	0.00647201	0.00432532	Abr/Nckap1l/Cd300a/Ccr2	4
3	BP	GO:0002707	negative regulation of lymphocyte mediated immunity	7/389	89/23012	0.000784042	0.00659508	0.00440757	Tgfb1/Vsir/Nckap1l/Ptprc/Fcgr2b/H2-Bl/H2-Q6	7
3	BP	GO:1905039	carboxylic acid transmembrane transport	9/389	144/23012	0.000787788	0.00661234	0.00441911	Slc13a3/Slc7a8/Abcc5/Abcc1/Rgs2/Slc15a4/Slc43a2/Thbs1/Lrrc8c	9
3	BP	GO:0002548	monocyte chemotaxis	6/389	65/23012	0.000800117	0.00667277	0.00445949	Pla2g7/Aif1/Flt1/Ccr2/Lgals3/Slamf8	6
3	BP	GO:0032964	collagen biosynthetic process	6/389	65/23012	0.000800117	0.00667277	0.00445949	Tgfb1/Cygb/Pdgfrb/Vim/Eng/Emilin1	6
3	BP	GO:1900015	regulation of cytokine production involved in inflammatory response	6/389	65/23012	0.000800117	0.00667277	0.00445949	Per1/Adcy7/Sirpa/Tlr4/Pld4/Clec7a	6
3	BP	GO:1903825	organic acid transmembrane transport	9/389	145/23012	0.000827672	0.00688785	0.00460323	Slc13a3/Slc7a8/Abcc5/Abcc1/Rgs2/Slc15a4/Slc43a2/Thbs1/Lrrc8c	9
3	BP	GO:0032660	regulation of interleukin-17 production	5/389	44/23012	0.00084974	0.00705646	0.00471591	Tgfb1/Vsir/Nckap1l/Btk/Tlr4	5
3	BP	GO:0007254	JNK cascade	10/389	176/23012	0.000858713	0.00711583	0.00475559	Igf1r/Flt4/Per1/Dab2/Fcgr2b/Rassf2/Il1b/Sirpa/Tlr4/Naip6	10
3	BP	GO:0050854	regulation of antigen receptor-mediated signaling pathway	6/389	66/23012	0.000867785	0.0071606	0.00478551	Ptprc/Laptm5/Cmtm3/Cd300a/Lgals3/Nfam1	6
3	BP	GO:0060760	positive regulation of response to cytokine stimulus	6/389	66/23012	0.000867785	0.0071606	0.00478551	Axl/Cd74/Casp1/Laptm5/Tlr4/Mmp12	6
3	BP	GO:0034599	cellular response to oxidative stress	12/389	242/23012	0.000905463	0.00745574	0.00498276	Axl/Aqp1/Fbln5/Ripk3/Aif1/Pdgfrb/Hk3/Hgf/Btk/Ppargc1b/Sirpa/Slc8a1	12
3	BP	GO:0046488	phosphatidylinositol metabolic process	9/389	147/23012	0.00091237	0.0074949	0.00500893	Plek/Pdgfrb/Inpp5d/Plcg2/Itpkb/Pik3cd/Plcb2/Pitpnc1/Socs3	9
3	BP	GO:1902904	negative regulation of supramolecular fiber organization	10/389	178/23012	0.00093618	0.0074949	0.00500893	Eps8/Pecam1/Evl/Shank3/Gsn/Camsap1/Emilin1/Coro1a/Cdh5/Dysf	10
3	BP	GO:0014911	positive regulation of smooth muscle cell migration	6/389	67/23012	0.000939777	0.0074949	0.00500893	Itgb3/Aif1/Pdgfrb/Sema6d/Postn/Tlr4	6
3	BP	GO:0051048	negative regulation of secretion	11/389	210/23012	0.0009414	0.0074949	0.00500893	Abr/Igfbp3/Srebf1/Nckap1l/Cd74/Il1b/Cd300a/Midn/Ptgs1/Ccr2/Tifab	11
3	BP	GO:0002732	positive regulation of dendritic cell cytokine production	3/389	12/23012	0.000941415	0.0074949	0.00500893	Plcg2/Scimp/Clec7a	3
3	BP	GO:0010572	positive regulation of platelet activation	3/389	12/23012	0.000941415	0.0074949	0.00500893	Plek/Flna/Tlr4	3
3	BP	GO:0034154	toll-like receptor 7 signaling pathway	3/389	12/23012	0.000941415	0.0074949	0.00500893	Slc15a4/Treml4/Scimp	3
3	BP	GO:0036302	atrioventricular canal development	3/389	12/23012	0.000941415	0.0074949	0.00500893	Tbx2/Eng/Chd7	3
3	BP	GO:0044557	relaxation of smooth muscle	3/389	12/23012	0.000941415	0.0074949	0.00500893	Rgs2/Prkg1/Slc8a1	3
3	BP	GO:0045588	positive regulation of gamma-delta T cell differentiation	3/389	12/23012	0.000941415	0.0074949	0.00500893	Syk/Nckap1l/Ptprc	3
3	BP	GO:0046645	positive regulation of gamma-delta T cell activation	3/389	12/23012	0.000941415	0.0074949	0.00500893	Syk/Nckap1l/Ptprc	3
3	BP	GO:1900747	negative regulation of vascular endothelial growth factor signaling pathway	3/389	12/23012	0.000941415	0.0074949	0.00500893	Sema6a/Emilin1/Adgra2	3
3	BP	GO:0002864	regulation of acute inflammatory response to antigenic stimulus	5/389	45/23012	0.000942863	0.0074949	0.00500893	Fcgr2b/Btk/Fcgr3/H2-Bl/H2-Q6	5
3	BP	GO:0031952	regulation of protein autophosphorylation	5/389	45/23012	0.000942863	0.0074949	0.00500893	Gfra2/Ptprc/Eng/Rassf2/Ngf	5
3	BP	GO:0032656	regulation of interleukin-13 production	5/389	45/23012	0.000942863	0.0074949	0.00500893	Nlrp3/Tlr4/Lilra5/H2-Bl/H2-Q6	5
3	BP	GO:0085029	extracellular matrix assembly	5/389	45/23012	0.000942863	0.0074949	0.00500893	Tgfb1/Pxdn/Fbln5/Emilin1/Tie1	5
3	BP	GO:2000516	positive regulation of CD4-positive, alpha-beta T cell activation	5/389	45/23012	0.000942863	0.0074949	0.00500893	Nckap1l/Cd55/Il2rg/Nlrp3/Ccr2	5
3	BP	GO:0048738	cardiac muscle tissue development	13/389	279/23012	0.000996389	0.00790428	0.00528253	Tbx2/Ccnd2/Efnb2/Tgfb1/Wnt2/Pdgfrb/Rgs2/Eng/Dll4/Hand2/Chd7/Gja1/Slc8a1	13
3	BP	GO:0002753	cytosolic pattern recognition receptor signaling pathway	9/389	149/23012	0.00100398	0.00794831	0.00531195	Slc15a3/Slc15a4/Btk/Nlrp3/Tlr13/Plcg2/Tlr4/Treml4/Scimp	9
3	BP	GO:0000768	syncytium formation by plasma membrane fusion	6/389	68/23012	0.00101628	0.0080092	0.00535264	Cd44/Plekho1/Dock2/Adam8/Casp1/Tyrobp	6
3	BP	GO:0140253	cell-cell fusion	6/389	68/23012	0.00101628	0.0080092	0.00535264	Cd44/Plekho1/Dock2/Adam8/Casp1/Tyrobp	6
3	BP	GO:0048708	astrocyte differentiation	7/389	93/23012	0.00101782	0.0080092	0.00535264	Abcc1/Csf1r/Vim/Zeb2/Il1b/C1qa/Tlr4	7
3	BP	GO:0002070	epithelial cell maturation	4/389	27/23012	0.00103715	0.00807981	0.00539984	Tgfb1/Gja1/Bhlha15/Kdr	4
3	BP	GO:0010575	positive regulation of vascular endothelial growth factor production	4/389	27/23012	0.00103715	0.00807981	0.00539984	Flt4/Il1b/Hpse/C3ar1	4
3	BP	GO:0045780	positive regulation of bone resorption	4/389	27/23012	0.00103715	0.00807981	0.00539984	Itgb3/Syk/Adam8/Ppargc1b	4
3	BP	GO:0090218	positive regulation of lipid kinase activity	4/389	27/23012	0.00103715	0.00807981	0.00539984	Tgfb1/Tek/Pdgfrb/Flt1	4
3	BP	GO:1904996	positive regulation of leukocyte adhesion to vascular endothelial cell	4/389	27/23012	0.00103715	0.00807981	0.00539984	Itga4/Ets1/Chst2/Ccr2	4
3	BP	GO:0032616	interleukin-13 production	5/389	46/23012	0.00104336	0.00809591	0.0054106	Nlrp3/Tlr4/Lilra5/H2-Bl/H2-Q6	5
3	BP	GO:0033028	myeloid cell apoptotic process	5/389	46/23012	0.00104336	0.00809591	0.0054106	Cd44/Fcgr2b/Itpkb/Pik3cd/Plekho2	5
3	BP	GO:0032612	interleukin-1 production	8/389	121/23012	0.00106204	0.00822451	0.00549654	Casp1/Il1b/Tyrobp/Nlrp3/Sirpa/Tlr4/Lilra5/Clec7a	8
3	BP	GO:0032732	positive regulation of interleukin-1 production	6/389	69/23012	0.00109747	0.00848202	0.00566863	Casp1/Tyrobp/Nlrp3/Tlr4/Lilra5/Clec7a	6
3	BP	GO:0032620	interleukin-17 production	5/389	47/23012	0.00115159	0.00884584	0.00591178	Tgfb1/Vsir/Nckap1l/Btk/Tlr4	5
3	BP	GO:0050850	positive regulation of calcium-mediated signaling	5/389	47/23012	0.00115159	0.00884584	0.00591178	Syk/Pdgfrb/Plcg2/Kdr/Clec7a	5
3	BP	GO:0032651	regulation of interleukin-1 beta production	7/389	95/23012	0.00115361	0.00884584	0.00591178	Casp1/Tyrobp/Nlrp3/Sirpa/Tlr4/Lilra5/Clec7a	7
3	BP	GO:1901879	regulation of protein depolymerization	7/389	95/23012	0.00115361	0.00884584	0.00591178	Eps8/Plek/Evl/Sh3bp1/Gsn/Camsap1/Dysf	7
3	BP	GO:0032963	collagen metabolic process	8/389	123/23012	0.00118082	0.00903675	0.00603937	Tgfb1/Vsir/Cygb/Pdgfrb/Vim/Eng/Emilin1/Mmp12	8
3	BP	GO:0006949	syncytium formation	6/389	70/23012	0.00118354	0.00903986	0.00604144	Cd44/Plekho1/Dock2/Adam8/Casp1/Tyrobp	6
3	BP	GO:0003094	glomerular filtration	4/389	28/23012	0.00119401	0.00906659	0.00605931	Aqp1/Cyba/Gja1/Adgrf5	4
3	BP	GO:0045061	thymic T cell selection	4/389	28/23012	0.00119401	0.00906659	0.00605931	Dock2/Cd74/Ptprc/Itpkb	4
3	BP	GO:0060039	pericardium development	4/389	28/23012	0.00119401	0.00906659	0.00605931	Itga4/Dll4/Vcam1/Hand2	4
3	BP	GO:0002468	dendritic cell antigen processing and presentation	3/389	13/23012	0.00120856	0.00912378	0.00609753	Cd68/Cd74/Thbs1	3
3	BP	GO:0031953	negative regulation of protein autophosphorylation	3/389	13/23012	0.00120856	0.00912378	0.00609753	Gfra2/Ptprc/Eng	3
3	BP	GO:0072110	glomerular mesangial cell proliferation	3/389	13/23012	0.00120856	0.00912378	0.00609753	Itgb3/Pdgfrb/C3ar1	3
3	BP	GO:0070269	pyroptosis	5/389	48/23012	0.00126791	0.00955341	0.00638466	Casp1/Zeb2/Nlrp3/Gbp2b/Naip6	5
3	BP	GO:0002534	cytokine production involved in inflammatory response	6/389	71/23012	0.00127469	0.00958597	0.00640642	Per1/Adcy7/Sirpa/Tlr4/Pld4/Clec7a	6
3	BP	GO:0008217	regulation of blood pressure	11/389	219/23012	0.001321	0.00991516	0.00662642	Cyba/Rps6ka2/Eng/Postn/Slc2a5/Agtrap/Emilin1/C3ar1/Ptgs1/Gja1/Kdr	11
3	BP	GO:0003180	aortic valve morphogenesis	4/389	29/23012	0.00136676	0.0101353	0.00677353	Tgfb1/Dll4/Emilin1/Tie1	4
3	BP	GO:0010893	positive regulation of steroid biosynthetic process	4/389	29/23012	0.00136676	0.0101353	0.00677353	Igf1r/Srebf1/Dab2/Bmp6	4
3	BP	GO:0072567	chemokine (C-X-C motif) ligand 2 production	4/389	29/23012	0.00136676	0.0101353	0.00677353	Tgfb1/Cd74/Postn/Tlr4	4
3	BP	GO:1900745	positive regulation of p38MAPK cascade	4/389	29/23012	0.00136676	0.0101353	0.00677353	Gsn/Il1b/Hand2/Ccr2	4
3	BP	GO:2000341	regulation of chemokine (C-X-C motif) ligand 2 production	4/389	29/23012	0.00136676	0.0101353	0.00677353	Tgfb1/Cd74/Postn/Tlr4	4
3	BP	GO:0031345	negative regulation of cell projection organization	11/389	220/23012	0.00137	0.0101353	0.00677353	Efnb2/Sema6a/Evl/Dab2/Vim/Sema6d/Cd38/Flna/Sema3f/Mylip/Tbc1d30	11
3	BP	GO:0007249	canonical NF-kappaB signal transduction	12/389	254/23012	0.00137053	0.0101353	0.00677353	Per1/Ripk3/Cd74/Casp1/Rassf2/Il1b/Btk/Plcg2/Sirpa/Tlr4/Tifab/Clec7a	12
3	BP	GO:0001885	endothelial cell development	6/389	72/23012	0.00137111	0.0101353	0.00677353	Pecam1/Il1b/Msn/Cdh5/Robo4/Hpse	6
3	BP	GO:0060759	regulation of response to cytokine stimulus	9/389	156/23012	0.00138503	0.0102189	0.00682938	Axl/Syk/Cd74/Casp1/Ptprc/Laptm5/Tlr4/Mmp12/Naip6	9
3	BP	GO:0043114	regulation of vascular permeability	5/389	49/23012	0.00139269	0.010256	0.00685418	Tgfb1/Abr/Zeb2/Cdh5/Bmp6	5
3	BP	GO:0001570	vasculogenesis	7/389	99/23012	0.00146755	0.0107459	0.00718163	Tgfb1/Tek/Pdgfrb/Eng/Tie1/Rasip1/Kdr	7
3	BP	GO:0006970	response to osmotic stress	7/389	99/23012	0.00146755	0.0107459	0.00718163	Aqp1/Casp1/Nlrp3/Dysf/Rcsd1/Tifab/Lrrc8c	7
3	BP	GO:0035456	response to interferon-beta	6/389	73/23012	0.00147299	0.0107459	0.00718163	Acod1/Ifi203/Gbp2b/Ifi204/Ifi207/Tgtp2	6
3	BP	GO:0045428	regulation of nitric oxide biosynthetic process	6/389	73/23012	0.00147299	0.0107459	0.00718163	Ddah2/Aif1/Il1b/Sirpa/Tlr4/Clec7a	6
3	BP	GO:1905330	regulation of morphogenesis of an epithelium	6/389	73/23012	0.00147299	0.0107459	0.00718163	Tbx2/Tgfb1/Wnt2/Hgf/Pik3cd/Mmrn2	6
3	BP	GO:0022612	gland morphogenesis	9/389	158/23012	0.00151299	0.0109181	0.0072967	Tbx2/Tgfb1/Cd44/Igf1r/Hgf/Plxnd1/Msn/Lama1/Ceacam2	9
3	BP	GO:0002069	columnar/cuboidal epithelial cell maturation	3/389	14/23012	0.00151897	0.0109181	0.0072967	Tgfb1/Gja1/Bhlha15	3
3	BP	GO:0002755	MyD88-dependent toll-like receptor signaling pathway	3/389	14/23012	0.00151897	0.0109181	0.0072967	Tlr13/Cd300a/Tlr4	3
3	BP	GO:0045060	negative thymic T cell selection	3/389	14/23012	0.00151897	0.0109181	0.0072967	Dock2/Cd74/Ptprc	3
3	BP	GO:0046886	positive regulation of hormone biosynthetic process	3/389	14/23012	0.00151897	0.0109181	0.0072967	Igf1r/Dab2/Bmp6	3
3	BP	GO:0098883	synapse pruning	3/389	14/23012	0.00151897	0.0109181	0.0072967	C1qa/C1qc/Plxnc1	3
3	BP	GO:1902548	negative regulation of cellular response to vascular endothelial growth factor stimulus	3/389	14/23012	0.00151897	0.0109181	0.0072967	Sema6a/Emilin1/Adgra2	3
3	BP	GO:2001046	positive regulation of integrin-mediated signaling pathway	3/389	14/23012	0.00151897	0.0109181	0.0072967	Dab2/Flna/Lama1	3
3	BP	GO:0002369	T cell cytokine production	5/389	50/23012	0.00152628	0.0109304	0.00730491	Vsir/Cd55/Il1b/Nlrp3/Ccr2	5
3	BP	GO:0045429	positive regulation of nitric oxide biosynthetic process	5/389	50/23012	0.00152628	0.0109304	0.00730491	Ddah2/Aif1/Il1b/Tlr4/Clec7a	5
3	BP	GO:0046330	positive regulation of JNK cascade	7/389	100/23012	0.00155556	0.0110434	0.00738044	Flt4/Dab2/Fcgr2b/Rassf2/Il1b/Tlr4/Naip6	7
3	BP	GO:0032891	negative regulation of organic acid transport	4/389	30/23012	0.00155621	0.0110434	0.00738044	Rgs2/Il1b/Slc43a2/Thbs1	4
3	BP	GO:0045730	respiratory burst	4/389	30/23012	0.00155621	0.0110434	0.00738044	Cyba/Cybb/Slamf8/Clec7a	4
3	BP	GO:0061298	retina vasculature development in camera-type eye	4/389	30/23012	0.00155621	0.0110434	0.00738044	Tgfb1/Pdgfrb/Lama1/Arhgef15	4
3	BP	GO:0097205	renal filtration	4/389	30/23012	0.00155621	0.0110434	0.00738044	Aqp1/Cyba/Gja1/Adgrf5	4
3	BP	GO:0002763	positive regulation of myeloid leukocyte differentiation	6/389	74/23012	0.00158053	0.0111754	0.00746866	Tgfb1/Itgb3/Cd74/Csf1r/Tyrobp/Ppargc1b	6
3	BP	GO:0010633	negative regulation of epithelial cell migration	6/389	74/23012	0.00158053	0.0111754	0.00746866	Tgfb1/Evl/Dll4/Robo4/Thbs1/Mmrn2	6
3	BP	GO:0003007	heart morphogenesis	13/389	294/23012	0.00159444	0.0112533	0.00752074	Tbx2/Tgfb1/Tek/Wnt2/Eng/Dll4/Plxnd1/Flna/Hand2/Thbs1/Chd7/Gja1/Slc8a1	13
3	BP	GO:0120162	positive regulation of cold-induced thermogenesis	7/389	101/23012	0.00164763	0.0116078	0.00775762	Igf1r/Syk/Gatm/Ppargc1b/Cmklr1/Ccr2/Gja1	7
3	BP	GO:0046456	icosanoid biosynthetic process	5/389	51/23012	0.00166906	0.0117375	0.00784434	Syk/Cd74/Il1b/Tbxas1/Ptgs1	5
3	BP	GO:0001516	prostaglandin biosynthetic process	4/389	31/23012	0.00176318	0.012245	0.00818348	Cd74/Il1b/Tbxas1/Ptgs1	4
3	BP	GO:0006027	glycosaminoglycan catabolic process	4/389	31/23012	0.00176318	0.012245	0.00818348	Tgfb1/Cd44/Lyve1/Stab2	4
3	BP	GO:0021602	cranial nerve morphogenesis	4/389	31/23012	0.00176318	0.012245	0.00818348	Adarb1/Sema3f/Tifab/Mafb	4
3	BP	GO:0033198	response to ATP	4/389	31/23012	0.00176318	0.012245	0.00818348	Casp1/Il1b/Plcg2/Slc8a1	4
3	BP	GO:0033688	regulation of osteoblast proliferation	4/389	31/23012	0.00176318	0.012245	0.00818348	Igf1r/Itgb3/Fbln5/Hpse	4
3	BP	GO:0046457	prostanoid biosynthetic process	4/389	31/23012	0.00176318	0.012245	0.00818348	Cd74/Il1b/Tbxas1/Ptgs1	4
3	BP	GO:1905523	positive regulation of macrophage migration	4/389	31/23012	0.00176318	0.012245	0.00818348	Csf1r/Thbs1/C3ar1/Cmklr1	4
3	BP	GO:0036293	response to decreased oxygen levels	12/389	262/23012	0.0017788	0.0123097	0.00822671	Tgfb1/Aqp1/Tek/Cybb/Adam8/Casp1/Eng/Zeb2/Cd38/Flt1/Slc8a1/Kdr	12
3	BP	GO:0090092	regulation of transmembrane receptor protein serine/threonine kinase signaling pathway	12/389	262/23012	0.0017788	0.0123097	0.00822671	Tgfb1/Vsir/Dab2/Eng/Zeb2/Emilin1/Cdh5/Adamtsl2/Bmp6/Thbs1/Nrros/Kdr	12
3	BP	GO:0001913	T cell mediated cytotoxicity	6/389	76/23012	0.00181343	0.012461	0.00832782	Ripk3/Nckap1l/Ptprc/H2-T24/H2-Bl/H2-Q6	6
3	BP	GO:0002714	positive regulation of B cell mediated immunity	6/389	76/23012	0.00181343	0.012461	0.00832782	Tgfb1/Ptprc/Btk/Fcgr3/H2-Bl/H2-Q6	6
3	BP	GO:0002891	positive regulation of immunoglobulin mediated immune response	6/389	76/23012	0.00181343	0.012461	0.00832782	Tgfb1/Ptprc/Btk/Fcgr3/H2-Bl/H2-Q6	6
3	BP	GO:0080164	regulation of nitric oxide metabolic process	6/389	76/23012	0.00181343	0.012461	0.00832782	Ddah2/Aif1/Il1b/Sirpa/Tlr4/Clec7a	6
3	BP	GO:0043666	regulation of phosphoprotein phosphatase activity	5/389	52/23012	0.0018214	0.0124718	0.00833505	Nckap1l/Pdgfrb/Ptprc/Cd300a/Ppp1r9b	5
3	BP	GO:1904407	positive regulation of nitric oxide metabolic process	5/389	52/23012	0.0018214	0.0124718	0.00833505	Ddah2/Aif1/Il1b/Tlr4/Clec7a	5
3	BP	GO:1901222	regulation of non-canonical NF-kappaB signal transduction	7/389	103/23012	0.00184445	0.0125313	0.00837481	Tek/Rassf2/Il1b/Laptm5/Nlrp3/Tlr4/Adgrg3	7
3	BP	GO:0001837	epithelial to mesenchymal transition	9/389	163/23012	0.00187477	0.0125313	0.00837481	Tgfb1/Wnt2/Dab2/Adam8/Eng/Il1b/Flna/Akna/Gja1	9
3	BP	GO:0051147	regulation of muscle cell differentiation	9/389	163/23012	0.00187477	0.0125313	0.00837481	Ccnd2/Efnb2/Tgfb1/Csf1r/Rgs2/Eng/Dmpk/Lama1/Bhlha15	9
3	BP	GO:0030213	hyaluronan biosynthetic process	3/389	15/23012	0.00187504	0.0125313	0.00837481	Tgfb1/Abcc5/Il1b	3
3	BP	GO:0032026	response to magnesium ion	3/389	15/23012	0.00187504	0.0125313	0.00837481	Slc41a1/Plcg2/Thbs1	3
3	BP	GO:0032905	transforming growth factor beta1 production	3/389	15/23012	0.00187504	0.0125313	0.00837481	Adam8/Tyrobp/Nrros	3
3	BP	GO:0043312	neutrophil degranulation	3/389	15/23012	0.00187504	0.0125313	0.00837481	Abr/Syk/Myo1f	3
3	BP	GO:0043383	negative T cell selection	3/389	15/23012	0.00187504	0.0125313	0.00837481	Dock2/Cd74/Ptprc	3
3	BP	GO:0045586	regulation of gamma-delta T cell differentiation	3/389	15/23012	0.00187504	0.0125313	0.00837481	Syk/Nckap1l/Ptprc	3
3	BP	GO:0046643	regulation of gamma-delta T cell activation	3/389	15/23012	0.00187504	0.0125313	0.00837481	Syk/Nckap1l/Ptprc	3
3	BP	GO:0070572	positive regulation of neuron projection regeneration	3/389	15/23012	0.00187504	0.0125313	0.00837481	Igf1r/Hgf/Flna	3
3	BP	GO:1900426	positive regulation of defense response to bacterium	3/389	15/23012	0.00187504	0.0125313	0.00837481	Cyba/Emilin1/Mmrn2	3
3	BP	GO:1903238	positive regulation of leukocyte tethering or rolling	3/389	15/23012	0.00187504	0.0125313	0.00837481	Itga4/Chst2/Ccr2	3
3	BP	GO:1903671	negative regulation of sprouting angiogenesis	3/389	15/23012	0.00187504	0.0125313	0.00837481	Sema6a/Flt1/Thbs1	3
3	BP	GO:0045055	regulated exocytosis	12/389	264/23012	0.00189513	0.0126224	0.00843567	Gab2/Abr/Plek/Syk/Nckap1l/Myo1f/Coro1a/Btk/Syde1/Cd300a/Ccr2/Unc13d	12
3	BP	GO:0090257	regulation of muscle system process	12/389	264/23012	0.00189513	0.0126224	0.00843567	Ehd3/Aif1/Rgs2/Gsn/Flt1/Dmpk/Hand2/Ptgs1/Tifab/Prkg1/Slc8a1/Calcrl	12
3	BP	GO:0014706	striated muscle tissue development	13/389	300/23012	0.00190518	0.0126677	0.00846597	Tbx2/Ccnd2/Efnb2/Tgfb1/Wnt2/Pdgfrb/Rgs2/Eng/Dll4/Hand2/Chd7/Gja1/Slc8a1	13
3	BP	GO:0002455	humoral immune response mediated by circulating immunoglobulin	5/389	53/23012	0.00198368	0.0131321	0.00877634	Ptprc/Cd55/Fcgr2b/C1qa/C1qc	5
3	BP	GO:0002888	positive regulation of myeloid leukocyte mediated immunity	5/389	53/23012	0.00198368	0.0131321	0.00877634	Tyrobp/Btk/Fcgr3/H2-Bl/H2-Q6	5
3	BP	GO:0006516	glycoprotein catabolic process	4/389	32/23012	0.00198849	0.0131321	0.00877634	Btk/Hpse/Man1c1/Mmp12	4
3	BP	GO:0060384	innervation	4/389	32/23012	0.00198849	0.0131321	0.00877634	Adarb1/Itga4/Vcam1/Chd7	4
3	BP	GO:0001666	response to hypoxia	11/389	231/23012	0.00201438	0.0132806	0.0088756	Tgfb1/Aqp1/Tek/Cybb/Adam8/Casp1/Eng/Cd38/Flt1/Slc8a1/Kdr	11
3	BP	GO:0043244	regulation of protein-containing complex disassembly	8/389	134/23012	0.00203663	0.013388	0.00894737	Igf1r/Eps8/Plek/Evl/Sh3bp1/Gsn/Camsap1/Dysf	8
3	BP	GO:0010977	negative regulation of neuron projection development	9/389	165/23012	0.00203753	0.013388	0.00894737	Efnb2/Sema6a/Dab2/Vim/Sema6d/Cd38/Flna/Sema3f/Mylip	9
3	BP	GO:0008064	regulation of actin polymerization or depolymerization	9/389	166/23012	0.00212303	0.0139264	0.00930716	Eps8/Plek/Pecam1/Evl/Sh3bp1/Nckap1l/Gsn/Coro1a/Cotl1	9
3	BP	GO:0006024	glycosaminoglycan biosynthetic process	5/389	54/23012	0.00215626	0.014097	0.00942117	Tgfb1/Abcc5/Pdgfrb/Il1b/Dse	5
3	BP	GO:0010718	positive regulation of epithelial to mesenchymal transition	5/389	54/23012	0.00215626	0.014097	0.00942117	Tgfb1/Dab2/Adam8/Eng/Il1b	5
3	BP	GO:0048146	positive regulation of fibroblast proliferation	6/389	79/23012	0.0022104	0.014409	0.00962968	Tgfb1/Aqp1/Wnt2/Itgb3/Cd74/Pdgfrb	6
3	BP	GO:0030010	establishment of cell polarity	9/389	167/23012	0.00221137	0.014409	0.00962968	Igf1r/Amotl1/Dock2/Sh3bp1/Gsn/Msn/Cdh5/Lama1/Gja1	9
3	BP	GO:0043372	positive regulation of CD4-positive, alpha-beta T cell differentiation	4/389	33/23012	0.00223294	0.014477	0.00967518	Nckap1l/Il2rg/Nlrp3/Ccr2	4
3	BP	GO:2000108	positive regulation of leukocyte apoptotic process	4/389	33/23012	0.00223294	0.014477	0.00967518	Cd44/Adam8/Siglec1/Pik3cd	4
3	BP	GO:2000352	negative regulation of endothelial cell apoptotic process	4/389	33/23012	0.00223294	0.014477	0.00967518	Tek/Itgb3/Cdh5/Kdr	4
3	BP	GO:0007512	adult heart development	3/389	16/23012	0.00227899	0.0146539	0.00979336	Hand2/Chd7/Gja1	3
3	BP	GO:0071801	regulation of podosome assembly	3/389	16/23012	0.00227899	0.0146539	0.00979336	Hck/Gsn/Msn	3
3	BP	GO:0072109	glomerular mesangium development	3/389	16/23012	0.00227899	0.0146539	0.00979336	Itgb3/Pdgfrb/C3ar1	3
3	BP	GO:0090051	negative regulation of cell migration involved in sprouting angiogenesis	3/389	16/23012	0.00227899	0.0146539	0.00979336	Dll4/Thbs1/Mmrn2	3
3	BP	GO:1902287	semaphorin-plexin signaling pathway involved in axon guidance	3/389	16/23012	0.00227899	0.0146539	0.00979336	Plxnd1/Sema3f/Plxnc1	3
3	BP	GO:0002507	tolerance induction	5/389	55/23012	0.00233954	0.0149692	0.0100041	Tgfb1/Acod1/C3ar1/H2-Bl/H2-Q6	5
3	BP	GO:0030834	regulation of actin filament depolymerization	5/389	55/23012	0.00233954	0.0149692	0.0100041	Eps8/Plek/Evl/Sh3bp1/Gsn	5
3	BP	GO:0043370	regulation of CD4-positive, alpha-beta T cell differentiation	5/389	55/23012	0.00233954	0.0149692	0.0100041	Tgfb1/Nckap1l/Il2rg/Nlrp3/Ccr2	5
3	BP	GO:0043154	negative regulation of cysteine-type endopeptidase activity involved in apoptotic process	6/389	80/23012	0.00235626	0.015027	0.0100427	Aqp1/Cd44/Arrb1/Hgf/Thbs1/Naip6	6
3	BP	GO:1903036	positive regulation of response to wounding	6/389	80/23012	0.00235626	0.015027	0.0100427	Igf1r/Smoc2/Flna/Hpse/Thbs1/Clec7a	6
3	BP	GO:0030832	regulation of actin filament length	9/389	169/23012	0.00239681	0.0152606	0.0101989	Eps8/Plek/Pecam1/Evl/Sh3bp1/Nckap1l/Gsn/Coro1a/Cotl1	9
3	BP	GO:0051153	regulation of striated muscle cell differentiation	7/389	108/23012	0.00241649	0.0153609	0.0102658	Ccnd2/Efnb2/Tgfb1/Csf1r/Rgs2/Dmpk/Bhlha15	7
3	BP	GO:0021782	glial cell development	8/389	138/23012	0.00244724	0.0155058	0.0103627	Tgfb1/Csf1r/Vim/Zeb2/Il1b/C1qa/Tlr4/Nrros	8
3	BP	GO:0046632	alpha-beta T cell differentiation	8/389	138/23012	0.00244724	0.0155058	0.0103627	Tgfb1/Syk/Nckap1l/Entpd7/Il2rg/Nlrp3/Itpkb/Ccr2	8
3	BP	GO:0030041	actin filament polymerization	9/389	170/23012	0.00249405	0.0157211	0.0105066	Eps8/Pecam1/Evl/Fam107a/Nckap1l/Aif1/Gsn/Coro1a/Cotl1	9
3	BP	GO:2001236	regulation of extrinsic apoptotic signaling pathway	9/389	170/23012	0.00249405	0.0157211	0.0105066	Dab2/Ptprc/Siglec1/Il1b/Hgf/Tlr4/Thbs1/Tmc8/Lgals3	9
3	BP	GO:0002885	positive regulation of hypersensitivity	4/389	34/23012	0.00249734	0.0157211	0.0105066	Btk/Fcgr3/H2-Bl/H2-Q6	4
3	BP	GO:0003176	aortic valve development	4/389	34/23012	0.00249734	0.0157211	0.0105066	Tgfb1/Dll4/Emilin1/Tie1	4
3	BP	GO:0042130	negative regulation of T cell proliferation	6/389	81/23012	0.00250925	0.0157707	0.0105397	Tgfb1/Cd44/Vsir/Laptm5/Vsig4/Lrrc32	6
3	BP	GO:0001911	negative regulation of leukocyte mediated cytotoxicity	5/389	56/23012	0.00253388	0.0158744	0.010609	Tgfb1/Nckap1l/Ptprc/H2-Bl/H2-Q6	5
3	BP	GO:0002438	acute inflammatory response to antigenic stimulus	5/389	56/23012	0.00253388	0.0158744	0.010609	Fcgr2b/Btk/Fcgr3/H2-Bl/H2-Q6	5
3	BP	GO:0001771	immunological synapse formation	3/389	17/23012	0.0027329	0.0168925	0.0112895	Dock2/Msn/Lgals3	3
3	BP	GO:0003222	ventricular trabecula myocardium morphogenesis	3/389	17/23012	0.0027329	0.0168925	0.0112895	Eng/Dll4/Chd7	3
3	BP	GO:0050855	regulation of B cell receptor signaling pathway	3/389	17/23012	0.0027329	0.0168925	0.0112895	Cmtm3/Cd300a/Nfam1	3
3	BP	GO:1901201	regulation of extracellular matrix assembly	3/389	17/23012	0.0027329	0.0168925	0.0112895	Tgfb1/Emilin1/Tie1	3
3	BP	GO:1902285	semaphorin-plexin signaling pathway involved in neuron projection guidance	3/389	17/23012	0.0027329	0.0168925	0.0112895	Plxnd1/Sema3f/Plxnc1	3
3	BP	GO:1903587	regulation of blood vessel endothelial cell proliferation involved in sprouting angiogenesis	3/389	17/23012	0.0027329	0.0168925	0.0112895	Dll4/Thbs1/Mmrn2	3
3	BP	GO:0010596	negative regulation of endothelial cell migration	5/389	57/23012	0.00273968	0.0168925	0.0112895	Tgfb1/Dll4/Robo4/Thbs1/Mmrn2	5
3	BP	GO:0021545	cranial nerve development	5/389	57/23012	0.00273968	0.0168925	0.0112895	Adarb1/Sema3f/Chd7/Tifab/Mafb	5
3	BP	GO:0061383	trabecula morphogenesis	5/389	57/23012	0.00273968	0.0168925	0.0112895	Tek/Eng/Dll4/Ppargc1b/Chd7	5
3	BP	GO:0070509	calcium ion import	5/389	57/23012	0.00273968	0.0168925	0.0112895	Pdgfrb/Dysf/Slc24a5/Lgals3/Slc8a1	5
3	BP	GO:0007179	transforming growth factor beta receptor signaling pathway	10/389	206/23012	0.00276507	0.0170222	0.0113761	Tgfb1/Dab2/Eng/Zeb2/Emilin1/Cdh5/Adamtsl2/Thbs1/Nrros/Lrrc32	10
3	BP	GO:0002092	positive regulation of receptor internalization	4/389	35/23012	0.00278246	0.0170486	0.0113937	Arrb1/Syk/Dab2/Plcg2	4
3	BP	GO:0002313	mature B cell differentiation involved in immune response	4/389	35/23012	0.00278246	0.0170486	0.0113937	Mfng/Plcg2/Dock10/Irf8	4
3	BP	GO:0006862	nucleotide transport	4/389	35/23012	0.00278246	0.0170486	0.0113937	Abcc5/Abcc1/Gja1/Lrrc8c	4
3	BP	GO:1903034	regulation of response to wounding	9/389	173/23012	0.00280469	0.017131	0.0114488	Igf1r/Smoc2/Tfpi/Flna/Ubash3b/Hpse/Thbs1/Prkg1/Clec7a	9
3	BP	GO:1990845	adaptive thermogenesis	9/389	173/23012	0.00280469	0.017131	0.0114488	Ckb/Igf1r/Syk/Gatm/Ppargc1b/Tlr4/Cmklr1/Ccr2/Gja1	9
3	BP	GO:0097191	extrinsic apoptotic signaling pathway	11/389	242/23012	0.00288625	0.0176016	0.0117634	Tgfb1/Dab2/Ptprc/Siglec1/Il1b/Ngf/Hgf/Tlr4/Thbs1/Tmc8/Lgals3	11
3	BP	GO:0032757	positive regulation of interleukin-8 production	5/389	58/23012	0.0029573	0.0179508	0.0119967	Syk/Cd74/Il1b/Tlr4/Clec7a	5
3	BP	GO:0036037	CD8-positive, alpha-beta T cell activation	5/389	58/23012	0.0029573	0.0179508	0.0119967	Vsir/Nckap1l/Wdfy4/H2-Bl/H2-Q6	5
3	BP	GO:0043536	positive regulation of blood vessel endothelial cell migration	5/389	58/23012	0.0029573	0.0179508	0.0119967	Tgfb1/Amotl1/Ets1/Thbs1/Kdr	5
3	BP	GO:0098739	import across plasma membrane	10/389	209/23012	0.00306698	0.0185876	0.0124223	Slc7a8/Abcc1/Slc15a3/Rgs2/Slc2a5/Slc15a4/Slc43a2/Thbs1/Slc8a1/Lrrc8c	10
3	BP	GO:0002866	positive regulation of acute inflammatory response to antigenic stimulus	4/389	36/23012	0.00308908	0.018606	0.0124346	Btk/Fcgr3/H2-Bl/H2-Q6	4
3	BP	GO:0043304	regulation of mast cell degranulation	4/389	36/23012	0.00308908	0.018606	0.0124346	Gab2/Syk/Cd300a/Unc13d	4
3	BP	GO:0090025	regulation of monocyte chemotaxis	4/389	36/23012	0.00308908	0.018606	0.0124346	Pla2g7/Aif1/Ccr2/Slamf8	4
3	BP	GO:1904994	regulation of leukocyte adhesion to vascular endothelial cell	4/389	36/23012	0.00308908	0.018606	0.0124346	Itga4/Ets1/Chst2/Ccr2	4
3	BP	GO:0051494	negative regulation of cytoskeleton organization	9/389	176/23012	0.00314515	0.0189145	0.0126408	Eps8/Pecam1/Evl/Shank3/Gsn/Camsap1/Coro1a/Cdh5/Dysf	9
3	BP	GO:0001961	positive regulation of cytokine-mediated signaling pathway	5/389	59/23012	0.00318713	0.01902	0.0127113	Axl/Cd74/Casp1/Laptm5/Mmp12	5
3	BP	GO:0006023	aminoglycan biosynthetic process	5/389	59/23012	0.00318713	0.01902	0.0127113	Tgfb1/Abcc5/Pdgfrb/Il1b/Dse	5
3	BP	GO:0030042	actin filament depolymerization	5/389	59/23012	0.00318713	0.01902	0.0127113	Eps8/Plek/Evl/Sh3bp1/Gsn	5
3	BP	GO:1900024	regulation of substrate adhesion-dependent cell spreading	5/389	59/23012	0.00318713	0.01902	0.0127113	Itgb3/Dab2/Postn/Flna/Unc13d	5
3	BP	GO:1902808	positive regulation of cell cycle G1/S phase transition	5/389	59/23012	0.00318713	0.01902	0.0127113	Tbx2/Ccnd2/Aif1/Csf1r/Plcg2	5
3	BP	GO:0035023	regulation of Rho protein signal transduction	6/389	85/23012	0.0031968	0.01902	0.0127113	Eps8/Arrb1/Pdgfrb/Arhgdib/Stard8/Rasip1	6
3	BP	GO:0070228	regulation of lymphocyte apoptotic process	6/389	85/23012	0.0031968	0.01902	0.0127113	Cd44/Ripk3/Cd74/Adam8/Siglec1/Lgals3	6
3	BP	GO:0033631	cell-cell adhesion mediated by integrin	3/389	18/23012	0.0032387	0.0191816	0.0128193	Fermt3/Podxl/Itga4	3
3	BP	GO:0061042	vascular wound healing	3/389	18/23012	0.0032387	0.0191816	0.0128193	Smoc2/Hpse/Kdr	3
3	BP	GO:1902563	regulation of neutrophil activation	3/389	18/23012	0.0032387	0.0191816	0.0128193	Abr/Syk/Cd300a	3
3	BP	GO:0002637	regulation of immunoglobulin production	7/389	114/23012	0.00327311	0.0193267	0.0129163	Tgfb1/Ptprc/Fcgr2b/Slc15a4/Btk/H2-Bl/H2-Q6	7
3	BP	GO:0046889	positive regulation of lipid biosynthetic process	7/389	114/23012	0.00327311	0.0193267	0.0129163	Igf1r/Srebf1/Dab2/Cd74/Il1b/Bmp6/Adgrf5	7
3	BP	GO:0001959	regulation of cytokine-mediated signaling pathway	8/389	145/23012	0.00331908	0.0195686	0.0130779	Axl/Syk/Cd74/Casp1/Ptprc/Laptm5/Mmp12/Naip6	8
3	BP	GO:0006809	nitric oxide biosynthetic process	6/389	86/23012	0.00338868	0.0199487	0.013332	Ddah2/Aif1/Il1b/Sirpa/Tlr4/Clec7a	6
3	BP	GO:0014912	negative regulation of smooth muscle cell migration	4/389	37/23012	0.00341798	0.0199706	0.0133466	Igfbp3/Aif1/Sema6d/Prkg1	4
3	BP	GO:0032967	positive regulation of collagen biosynthetic process	4/389	37/23012	0.00341798	0.0199706	0.0133466	Tgfb1/Pdgfrb/Vim/Eng	4
3	BP	GO:0033687	osteoblast proliferation	4/389	37/23012	0.00341798	0.0199706	0.0133466	Igf1r/Itgb3/Fbln5/Hpse	4
3	BP	GO:0045920	negative regulation of exocytosis	4/389	37/23012	0.00341798	0.0199706	0.0133466	Abr/Nckap1l/Cd300a/Ccr2	4
3	BP	GO:0061384	heart trabecula morphogenesis	4/389	37/23012	0.00341798	0.0199706	0.0133466	Tek/Eng/Dll4/Chd7	4
3	BP	GO:0030225	macrophage differentiation	5/389	60/23012	0.00342955	0.0200083	0.0133718	Tgfb1/Csf1r/C1qc/Tlr4/Nrros	5
3	BP	GO:0032652	regulation of interleukin-1 production	7/389	115/23012	0.00343588	0.0200153	0.0133764	Casp1/Tyrobp/Nlrp3/Sirpa/Tlr4/Lilra5/Clec7a	7
3	BP	GO:0071560	cellular response to transforming growth factor beta stimulus	11/389	248/23012	0.00347674	0.020193	0.0134952	Tgfb1/Igf1r/Dab2/Eng/Zeb2/Emilin1/Cdh5/Adamtsl2/Thbs1/Nrros/Lrrc32	11
3	BP	GO:1901617	organic hydroxy compound biosynthetic process	11/389	248/23012	0.00347674	0.020193	0.0134952	Plek/Srebf1/Dab2/Zeb2/Hdc/Plcg2/Slc24a5/Acer2/Hand2/Itpkb/Bmp6	11
3	BP	GO:0060415	muscle tissue morphogenesis	6/389	87/23012	0.003589	0.0208141	0.0139103	Tgfb1/Wnt2/Adarb1/Eng/Dll4/Chd7	6
3	BP	GO:0015844	monoamine transport	7/389	116/23012	0.00360474	0.0208743	0.0139506	Itgb3/Syk/Cd300a/Gnat1/Ptgs1/Lgals3/Fcgr3	7
3	BP	GO:0010812	negative regulation of cell-substrate adhesion	5/389	61/23012	0.00368495	0.0212442	0.0141978	Fam107a/Postn/Acer2/Thbs1/Mmp12	5
3	BP	GO:0031342	negative regulation of cell killing	5/389	61/23012	0.00368495	0.0212442	0.0141978	Tgfb1/Nckap1l/Ptprc/H2-Bl/H2-Q6	5
3	BP	GO:0050832	defense response to fungus	5/389	61/23012	0.00368495	0.0212442	0.0141978	Tgfb1/Cotl1/Plcg2/Pik3cd/Clec7a	5
3	BP	GO:0001773	myeloid dendritic cell activation	4/389	38/23012	0.00376989	0.0214534	0.0143375	Tgfb1/Dock2/Pirb/Pilrb1	4
3	BP	GO:0019934	cGMP-mediated signaling	4/389	38/23012	0.00376989	0.0214534	0.0143375	Aqp1/Npr1/Thbs1/Prkg1	4
3	BP	GO:0033032	regulation of myeloid cell apoptotic process	4/389	38/23012	0.00376989	0.0214534	0.0143375	Cd44/Fcgr2b/Itpkb/Pik3cd	4
3	BP	GO:0045672	positive regulation of osteoclast differentiation	4/389	38/23012	0.00376989	0.0214534	0.0143375	Itgb3/Csf1r/Tyrobp/Ppargc1b	4
3	BP	GO:0051953	negative regulation of amine transport	4/389	38/23012	0.00376989	0.0214534	0.0143375	Rgs2/Il1b/Slc43a2/Ptgs1	4
3	BP	GO:0002921	negative regulation of humoral immune response	3/389	19/23012	0.00379817	0.0214534	0.0143375	Cd55/Fcgr2b/Vsig4	3
3	BP	GO:0007252	I-kappaB phosphorylation	3/389	19/23012	0.00379817	0.0214534	0.0143375	Plcg2/Sirpa/Tlr4	3
3	BP	GO:0032516	positive regulation of phosphoprotein phosphatase activity	3/389	19/23012	0.00379817	0.0214534	0.0143375	Pdgfrb/Ptprc/Cd300a	3
3	BP	GO:0032695	negative regulation of interleukin-12 production	3/389	19/23012	0.00379817	0.0214534	0.0143375	Thbs1/Cmklr1/Lilra5	3
3	BP	GO:0042492	gamma-delta T cell differentiation	3/389	19/23012	0.00379817	0.0214534	0.0143375	Syk/Nckap1l/Ptprc	3
3	BP	GO:0045198	establishment of epithelial cell apical/basal polarity	3/389	19/23012	0.00379817	0.0214534	0.0143375	Sh3bp1/Msn/Lama1	3
3	BP	GO:0045986	negative regulation of smooth muscle contraction	3/389	19/23012	0.00379817	0.0214534	0.0143375	Rgs2/Prkg1/Calcrl	3
3	BP	GO:0070431	nucleotide-binding oligomerization domain containing 2 signaling pathway	3/389	19/23012	0.00379817	0.0214534	0.0143375	Slc15a3/Slc15a4/Tlr4	3
3	BP	GO:2000725	regulation of cardiac muscle cell differentiation	3/389	19/23012	0.00379817	0.0214534	0.0143375	Ccnd2/Efnb2/Tgfb1	3
3	BP	GO:0071559	response to transforming growth factor beta	11/389	252/23012	0.00392153	0.0220965	0.0147674	Tgfb1/Igf1r/Dab2/Eng/Zeb2/Emilin1/Cdh5/Adamtsl2/Thbs1/Nrros/Lrrc32	11
3	BP	GO:0010951	negative regulation of endopeptidase activity	9/389	182/23012	0.00392336	0.0220965	0.0147674	Aqp1/Cd44/Timp2/Arrb1/Hgf/Thbs1/Serpina3g/Serpina3f/Naip6	9
3	BP	GO:0001755	neural crest cell migration	5/389	62/23012	0.00395369	0.0221395	0.0147961	Sema6a/Zeb2/Sema6d/Sema3f/Hand2	5
3	BP	GO:0002011	morphogenesis of an epithelial sheet	5/389	62/23012	0.00395369	0.0221395	0.0147961	Cd44/Dll4/Flna/Lama1/Mmp12	5
3	BP	GO:0002861	regulation of inflammatory response to antigenic stimulus	5/389	62/23012	0.00395369	0.0221395	0.0147961	Fcgr2b/Btk/Fcgr3/H2-Bl/H2-Q6	5
3	BP	GO:0070301	cellular response to hydrogen peroxide	5/389	62/23012	0.00395369	0.0221395	0.0147961	Axl/Aqp1/Ripk3/Pdgfrb/Sirpa	5
3	BP	GO:0001892	embryonic placenta development	7/389	118/23012	0.00396133	0.0221505	0.0148035	Wnt2/Pcdh12/Itga4/Vcam1/Syde1/Socs3/Slc8a1	7
3	BP	GO:2000117	negative regulation of cysteine-type endopeptidase activity	6/389	89/23012	0.00401587	0.0224234	0.0149858	Aqp1/Cd44/Arrb1/Hgf/Thbs1/Naip6	6
3	BP	GO:0043547	positive regulation of GTPase activity	11/389	253/23012	0.00403953	0.0225233	0.0150526	Abr/Sh3bp1/Rgl1/Vav1/Arhgap27/Arhgap45/Dock10/Rapgef5/Tbc1d30/Arhgef15/Rasgrp3	11
3	BP	GO:0120161	regulation of cold-induced thermogenesis	8/389	150/23012	0.00407688	0.0226991	0.0151701	Igf1r/Syk/Gatm/Ppargc1b/Tlr4/Cmklr1/Ccr2/Gja1	8
3	BP	GO:0031032	actomyosin structure organization	10/389	218/23012	0.00413312	0.0229795	0.0153575	Cnn2/Arrb1/Epb41l2/Evl/Sorbs3/Pdgfrb/Csrp1/Zeb2/Fam171a1/Arhgef15	10
3	BP	GO:0045940	positive regulation of steroid metabolic process	4/389	39/23012	0.00414557	0.0229832	0.0153599	Igf1r/Srebf1/Dab2/Bmp6	4
3	BP	GO:0090049	regulation of cell migration involved in sprouting angiogenesis	4/389	39/23012	0.00414557	0.0229832	0.0153599	Dll4/Thbs1/Mmrn2/Kdr	4
3	BP	GO:0010466	negative regulation of peptidase activity	11/389	254/23012	0.00416035	0.0230324	0.0153928	Aqp1/Cd44/Timp2/Arrb1/Tfpi/Ngf/Hgf/Thbs1/Serpina3g/Serpina3f/Naip6	11
3	BP	GO:0071383	cellular response to steroid hormone stimulus	9/389	185/23012	0.00436514	0.0241319	0.0161277	Tgfb1/Aqp1/Per1/Fam107a/Acod1/Dab2/Lbh/Ppargc1b/Zfp366	9
3	BP	GO:0002923	regulation of humoral immune response mediated by circulating immunoglobulin	3/389	20/23012	0.00441297	0.0242349	0.0161965	Ptprc/Cd55/Fcgr2b	3
3	BP	GO:0051956	negative regulation of amino acid transport	3/389	20/23012	0.00441297	0.0242349	0.0161965	Rgs2/Il1b/Slc43a2	3
3	BP	GO:0060973	cell migration involved in heart development	3/389	20/23012	0.00441297	0.0242349	0.0161965	Pdgfrb/Eng/Hand2	3
3	BP	GO:0090030	regulation of steroid hormone biosynthetic process	3/389	20/23012	0.00441297	0.0242349	0.0161965	Igf1r/Dab2/Bmp6	3
3	BP	GO:0003206	cardiac chamber morphogenesis	8/389	152/23012	0.00441482	0.0242349	0.0161965	Tbx2/Tgfb1/Tek/Wnt2/Eng/Dll4/Hand2/Chd7	8
3	BP	GO:0039531	regulation of viral-induced cytoplasmic pattern recognition receptor signaling pathway	6/389	91/23012	0.00447918	0.0243709	0.0162874	Slc15a3/Slc15a4/Btk/Plcg2/Tlr4/Treml4	6
3	BP	GO:0046209	nitric oxide metabolic process	6/389	91/23012	0.00447918	0.0243709	0.0162874	Ddah2/Aif1/Il1b/Sirpa/Tlr4/Clec7a	6
3	BP	GO:0050848	regulation of calcium-mediated signaling	6/389	91/23012	0.00447918	0.0243709	0.0162874	Syk/Pdgfrb/Plcg2/Cmklr1/Kdr/Clec7a	6
3	BP	GO:0035296	regulation of tube diameter	9/389	186/23012	0.00452071	0.0243709	0.0162874	Rgs2/Npr1/Cd38/Tbxas1/Ptgs1/Gja1/Prkg1/Slc8a1/Kdr	9
3	BP	GO:0097746	blood vessel diameter maintenance	9/389	186/23012	0.00452071	0.0243709	0.0162874	Rgs2/Npr1/Cd38/Tbxas1/Ptgs1/Gja1/Prkg1/Slc8a1/Kdr	9
3	BP	GO:0048260	positive regulation of receptor-mediated endocytosis	5/389	64/23012	0.00453273	0.0243709	0.0162874	Arrb1/Syk/Dab2/Plcg2/Hip1	5
3	BP	GO:0090497	mesenchymal cell migration	5/389	64/23012	0.00453273	0.0243709	0.0162874	Sema6a/Zeb2/Sema6d/Sema3f/Hand2	5
3	BP	GO:0002446	neutrophil mediated immunity	4/389	40/23012	0.00454574	0.0243709	0.0162874	Abr/Syk/Myo1f/Dnase1l3	4
3	BP	GO:0006026	aminoglycan catabolic process	4/389	40/23012	0.00454574	0.0243709	0.0162874	Tgfb1/Cd44/Lyve1/Stab2	4
3	BP	GO:0009595	detection of biotic stimulus	4/389	40/23012	0.00454574	0.0243709	0.0162874	Nlrp3/Tlr4/Naip6/Clec7a	4
3	BP	GO:0030513	positive regulation of BMP signaling pathway	4/389	40/23012	0.00454574	0.0243709	0.0162874	Vsir/Eng/Cdh5/Kdr	4
3	BP	GO:0032736	positive regulation of interleukin-13 production	4/389	40/23012	0.00454574	0.0243709	0.0162874	Nlrp3/Tlr4/H2-Bl/H2-Q6	4
3	BP	GO:0033006	regulation of mast cell activation involved in immune response	4/389	40/23012	0.00454574	0.0243709	0.0162874	Gab2/Syk/Cd300a/Unc13d	4
3	BP	GO:0033144	negative regulation of intracellular steroid hormone receptor signaling pathway	4/389	40/23012	0.00454574	0.0243709	0.0162874	Per1/Dab2/Lbh/Zfp366	4
3	BP	GO:0045589	regulation of regulatory T cell differentiation	4/389	40/23012	0.00454574	0.0243709	0.0162874	Tgfb1/Cd44/Vsir/Il2rg	4
3	BP	GO:0071634	regulation of transforming growth factor beta production	4/389	40/23012	0.00454574	0.0243709	0.0162874	Adam8/Tyrobp/Thbs1/Lrrc32	4
3	BP	GO:1905314	semi-lunar valve development	4/389	40/23012	0.00454574	0.0243709	0.0162874	Tgfb1/Dll4/Emilin1/Tie1	4
3	BP	GO:0035150	regulation of tube size	9/389	187/23012	0.00468057	0.0250594	0.0167475	Rgs2/Npr1/Cd38/Tbxas1/Ptgs1/Gja1/Prkg1/Slc8a1/Kdr	9
3	BP	GO:0106106	cold-induced thermogenesis	8/389	154/23012	0.00477389	0.025524	0.017058	Igf1r/Syk/Gatm/Ppargc1b/Tlr4/Cmklr1/Ccr2/Gja1	8
3	BP	GO:0033673	negative regulation of kinase activity	10/389	223/23012	0.00484082	0.0258323	0.017264	Ptprb/Adarb1/Rgs2/Ptprc/Il1b/Ubash3b/Cd300a/Midn/Rasip1/Slc8a1	10
3	BP	GO:1903531	negative regulation of secretion by cell	9/389	188/23012	0.00484479	0.0258323	0.017264	Abr/Igfbp3/Srebf1/Nckap1l/Il1b/Cd300a/Midn/Ptgs1/Ccr2	9
3	BP	GO:0010803	regulation of tumor necrosis factor-mediated signaling pathway	4/389	41/23012	0.0049711	0.0263617	0.0176178	Syk/Casp1/Laptm5/Naip6	4
3	BP	GO:0032689	negative regulation of type II interferon production	4/389	41/23012	0.0049711	0.0263617	0.0176178	Axl/Vsir/Laptm5/Tlr4	4
3	BP	GO:0044546	NLRP3 inflammasome complex assembly	4/389	41/23012	0.0049711	0.0263617	0.0176178	Btk/Nlrp3/Plcg2/Tlr4	4
3	BP	GO:1900026	positive regulation of substrate adhesion-dependent cell spreading	4/389	41/23012	0.0049711	0.0263617	0.0176178	Itgb3/Dab2/Flna/Unc13d	4
3	BP	GO:2001057	reactive nitrogen species metabolic process	6/389	93/23012	0.00498074	0.026377	0.017628	Ddah2/Aif1/Il1b/Sirpa/Tlr4/Clec7a	6
3	BP	GO:0001946	lymphangiogenesis	3/389	21/23012	0.00508461	0.0266737	0.0178263	Flt4/Tie1/Clec14a	3
3	BP	GO:0002577	regulation of antigen processing and presentation	3/389	21/23012	0.00508461	0.0266737	0.0178263	Cd68/Cd74/Thbs1	3
3	BP	GO:0019886	antigen processing and presentation of exogenous peptide antigen via MHC class II	3/389	21/23012	0.00508461	0.0266737	0.0178263	Cd74/Fcgr2b/H2-DMb1	3
3	BP	GO:0030852	regulation of granulocyte differentiation	3/389	21/23012	0.00508461	0.0266737	0.0178263	Inpp5d/C1qc/Rbp1	3
3	BP	GO:0071639	positive regulation of monocyte chemotactic protein-1 production	3/389	21/23012	0.00508461	0.0266737	0.0178263	Syk/Il1b/Clec7a	3
3	BP	GO:0072537	fibroblast activation	3/389	21/23012	0.00508461	0.0266737	0.0178263	Cygb/Pdgfrb/Zeb2	3
3	BP	GO:1900424	regulation of defense response to bacterium	3/389	21/23012	0.00508461	0.0266737	0.0178263	Cyba/Emilin1/Mmrn2	3
3	BP	GO:0072330	monocarboxylic acid biosynthetic process	10/389	225/23012	0.00514919	0.0269702	0.0180245	Srebf1/Cd74/Gatm/Il1b/Tbxas1/Pkm/Dse/Rbp1/Ptgs1/Ceacam2	10
3	BP	GO:0051092	positive regulation of NF-kappaB transcription factor activity	8/389	156/23012	0.00515495	0.0269702	0.0180245	Tgfb1/Ripk3/Adam8/Il1b/Nlrp3/Plcg2/Tlr4/Clec7a	8
3	BP	GO:0030193	regulation of blood coagulation	5/389	66/23012	0.00516969	0.026975	0.0180277	Tfpi/Ubash3b/Hpse/Thbs1/Prkg1	5
3	BP	GO:0043303	mast cell degranulation	5/389	66/23012	0.00516969	0.026975	0.0180277	Gab2/Syk/Btk/Cd300a/Unc13d	5
3	BP	GO:0001912	positive regulation of leukocyte mediated cytotoxicity	6/389	94/23012	0.00524642	0.0273388	0.0182709	Ptprc/Tyrobp/Vav1/H2-T24/H2-Bl/H2-Q6	6
3	BP	GO:0002863	positive regulation of inflammatory response to antigenic stimulus	4/389	42/23012	0.00542235	0.0281085	0.0187853	Btk/Fcgr3/H2-Bl/H2-Q6	4
3	BP	GO:0006636	unsaturated fatty acid biosynthetic process	4/389	42/23012	0.00542235	0.0281085	0.0187853	Cd74/Il1b/Tbxas1/Ptgs1	4
3	BP	GO:0030866	cortical actin cytoskeleton organization	4/389	42/23012	0.00542235	0.0281085	0.0187853	Epb41l2/Plek/Nckap1l/Fmnl3	4
3	BP	GO:0038061	non-canonical NF-kappaB signal transduction	7/389	125/23012	0.00542294	0.0281085	0.0187853	Tek/Rassf2/Il1b/Laptm5/Nlrp3/Tlr4/Adgrg3	7
3	BP	GO:0043393	regulation of protein binding	10/389	227/23012	0.00547277	0.0283292	0.0189327	Mfng/Arrb1/Dab2/Itga4/Ngf/Plxnd1/Ubash3b/Dysf/Ramp1/Tmc8	10
3	BP	GO:0032835	glomerulus development	5/389	67/23012	0.00551081	0.0284883	0.0190391	Aqp1/Tek/Itgb3/Pdgfrb/C3ar1	5
3	BP	GO:0048644	muscle organ morphogenesis	6/389	95/23012	0.00552234	0.0285102	0.0190537	Tgfb1/Wnt2/Adarb1/Eng/Dll4/Chd7	6
3	BP	GO:0007189	adenylate cyclase-activating G protein-coupled receptor signaling pathway	8/389	158/23012	0.00555884	0.0286607	0.0191543	Adgre5/Adgre1/Adcy4/Adcy7/Ramp1/Adgrf5/Calcrl/Adgrg3	8
3	BP	GO:0048145	regulation of fibroblast proliferation	7/389	126/23012	0.00566084	0.0291481	0.01948	Tgfb1/Aqp1/Wnt2/Itgb3/Cd74/Pdgfrb/Cd300a	7
3	BP	GO:0035584	calcium-mediated signaling using intracellular calcium source	3/389	22/23012	0.00581448	0.0296265	0.0197997	Ptprc/Vcam1/Kdr	3
3	BP	GO:0045056	transcytosis	3/389	22/23012	0.00581448	0.0296265	0.0197997	Igf1r/Cd300lg/Gpihbp1	3
3	BP	GO:0046629	gamma-delta T cell activation	3/389	22/23012	0.00581448	0.0296265	0.0197997	Syk/Nckap1l/Ptprc	3
3	BP	GO:0070423	nucleotide-binding oligomerization domain containing signaling pathway	3/389	22/23012	0.00581448	0.0296265	0.0197997	Slc15a3/Slc15a4/Tlr4	3
3	BP	GO:0072111	cell proliferation involved in kidney development	3/389	22/23012	0.00581448	0.0296265	0.0197997	Itgb3/Pdgfrb/C3ar1	3
3	BP	GO:1900227	positive regulation of NLRP3 inflammasome complex assembly	3/389	22/23012	0.00581448	0.0296265	0.0197997	Btk/Plcg2/Tlr4	3
3	BP	GO:1903236	regulation of leukocyte tethering or rolling	3/389	22/23012	0.00581448	0.0296265	0.0197997	Itga4/Chst2/Ccr2	3
3	BP	GO:2001044	regulation of integrin-mediated signaling pathway	3/389	22/23012	0.00581448	0.0296265	0.0197997	Dab2/Flna/Lama1	3
3	BP	GO:0002224	toll-like receptor signaling pathway	5/389	68/23012	0.00586752	0.0297029	0.0198508	Tlr13/Plcg2/Cd300a/Tlr4/Scimp	5
3	BP	GO:0002448	mast cell mediated immunity	5/389	68/23012	0.00586752	0.0297029	0.0198508	Gab2/Syk/Btk/Cd300a/Unc13d	5
3	BP	GO:0032233	positive regulation of actin filament bundle assembly	5/389	68/23012	0.00586752	0.0297029	0.0198508	Plek/Evl/Sorbs3/Flna/Arhgef15	5
3	BP	GO:0032720	negative regulation of tumor necrosis factor production	5/389	68/23012	0.00586752	0.0297029	0.0198508	Axl/Vsir/Sirpa/Tlr4/C5ar2	5
3	BP	GO:1900046	regulation of hemostasis	5/389	68/23012	0.00586752	0.0297029	0.0198508	Tfpi/Ubash3b/Hpse/Thbs1/Prkg1	5
3	BP	GO:0043550	regulation of lipid kinase activity	4/389	43/23012	0.00590017	0.0297074	0.0198538	Tgfb1/Tek/Pdgfrb/Flt1	4
3	BP	GO:0050919	negative chemotaxis	4/389	43/23012	0.00590017	0.0297074	0.0198538	Sema6a/Itgb3/Sema6d/Sema3f	4
3	BP	GO:1903670	regulation of sprouting angiogenesis	4/389	43/23012	0.00590017	0.0297074	0.0198538	Sema6a/Flt1/Pkm/Thbs1	4
3	BP	GO:0003073	regulation of systemic arterial blood pressure	7/389	127/23012	0.00590647	0.0297074	0.0198538	Cyba/Rps6ka2/Eng/Postn/Slc2a5/Gja1/Kdr	7
3	BP	GO:0061041	regulation of wound healing	7/389	127/23012	0.00590647	0.0297074	0.0198538	Smoc2/Tfpi/Ubash3b/Hpse/Thbs1/Prkg1/Clec7a	7
3	BP	GO:0033135	regulation of peptidyl-serine phosphorylation	8/389	160/23012	0.00598642	0.0300708	0.0200967	Tgfb1/Cd44/Tek/Arrb1/Rassf2/Ngf/Hgf/Fnip2	8
3	BP	GO:0001659	temperature homeostasis	9/389	195/23012	0.00612322	0.0307184	0.0205295	Igf1r/Syk/Gatm/Il1b/Ppargc1b/Tlr4/Cmklr1/Ccr2/Gja1	9
3	BP	GO:0003014	renal system process	7/389	128/23012	0.00615997	0.0308235	0.0205997	Aqp1/Cyba/Oit3/Dab2/Gsn/Gja1/Adgrf5	7
3	BP	GO:0051261	protein depolymerization	7/389	128/23012	0.00615997	0.0308235	0.0205997	Eps8/Plek/Evl/Sh3bp1/Gsn/Camsap1/Dysf	7
3	BP	GO:0006940	regulation of smooth muscle contraction	5/389	69/23012	0.00624018	0.0311053	0.020788	Rgs2/Flt1/Ptgs1/Prkg1/Calcrl	5
3	BP	GO:0032008	positive regulation of TOR signaling	5/389	69/23012	0.00624018	0.0311053	0.020788	Gpr137b/Syk/Nckap1l/Fnip2/Kdr	5
3	BP	GO:1903556	negative regulation of tumor necrosis factor superfamily cytokine production	5/389	69/23012	0.00624018	0.0311053	0.020788	Axl/Vsir/Sirpa/Tlr4/C5ar2	5
3	BP	GO:0032480	negative regulation of type I interferon production	4/389	44/23012	0.00640521	0.031806	0.0212563	Acod1/Siglec1/Tyrobp/Sirpa	4
3	BP	GO:0051154	negative regulation of striated muscle cell differentiation	4/389	44/23012	0.00640521	0.031806	0.0212563	Ccnd2/Csf1r/Rgs2/Bhlha15	4
3	BP	GO:0140632	canonical inflammasome complex assembly	4/389	44/23012	0.00640521	0.031806	0.0212563	Btk/Nlrp3/Plcg2/Tlr4	4
3	BP	GO:0048864	stem cell development	6/389	98/23012	0.00641377	0.031806	0.0212563	Sema6a/Ptprc/Zeb2/Sema6d/Sema3f/Hand2	6
3	BP	GO:0045824	negative regulation of innate immune response	7/389	129/23012	0.0064215	0.031806	0.0212563	Tgfb1/Acod1/Vsig4/Mmp12/Slamf8/H2-Bl/H2-Q6	7
3	BP	GO:0035051	cardiocyte differentiation	9/389	197/23012	0.00653233	0.0322589	0.021559	Tbx2/Ccnd2/Efnb2/Tgfb1/Pdgfrb/Rgs2/Vcam1/Hand2/Slc8a1	9
3	BP	GO:0002043	blood vessel endothelial cell proliferation involved in sprouting angiogenesis	3/389	23/23012	0.00660386	0.0322589	0.021559	Dll4/Thbs1/Mmrn2	3
3	BP	GO:0002922	positive regulation of humoral immune response	3/389	23/23012	0.00660386	0.0322589	0.021559	Acod1/Ptprc/Il1b	3
3	BP	GO:0009190	cyclic nucleotide biosynthetic process	3/389	23/23012	0.00660386	0.0322589	0.021559	Adcy4/Npr1/Adcy7	3
3	BP	GO:0031579	membrane raft organization	3/389	23/23012	0.00660386	0.0322589	0.021559	Dock2/Ptprc/Gsn	3
3	BP	GO:0035089	establishment of apical/basal cell polarity	3/389	23/23012	0.00660386	0.0322589	0.021559	Sh3bp1/Msn/Lama1	3
3	BP	GO:0035872	nucleotide-binding domain, leucine rich repeat containing receptor signaling pathway	3/389	23/23012	0.00660386	0.0322589	0.021559	Slc15a3/Slc15a4/Tlr4	3
3	BP	GO:0051043	regulation of membrane protein ectodomain proteolysis	3/389	23/23012	0.00660386	0.0322589	0.021559	Timp2/Adam8/Il1b	3
3	BP	GO:0071800	podosome assembly	3/389	23/23012	0.00660386	0.0322589	0.021559	Hck/Gsn/Msn	3
3	BP	GO:0141087	positive regulation of inflammasome-mediated signaling pathway	3/389	23/23012	0.00660386	0.0322589	0.021559	Btk/Plcg2/Tlr4	3
3	BP	GO:2001026	regulation of endothelial cell chemotaxis	3/389	23/23012	0.00660386	0.0322589	0.021559	Smoc2/Thbs1/Kdr	3
3	BP	GO:0002279	mast cell activation involved in immune response	5/389	70/23012	0.00662915	0.0322613	0.0215606	Gab2/Syk/Btk/Cd300a/Unc13d	5
3	BP	GO:0002752	cell surface pattern recognition receptor signaling pathway	5/389	70/23012	0.00662915	0.0322613	0.0215606	Cyba/Acod1/Tlr4/Scimp/Clec7a	5
3	BP	GO:0097006	regulation of plasma lipoprotein particle levels	5/389	70/23012	0.00662915	0.0322613	0.0215606	Gpihbp1/Pla2g7/Msr1/Soat1/Mylip	5
3	BP	GO:0043367	CD4-positive, alpha-beta T cell differentiation	6/389	99/23012	0.00673288	0.0326846	0.0218435	Tgfb1/Nckap1l/Entpd7/Il2rg/Nlrp3/Ccr2	6
3	BP	GO:0046683	response to organophosphorus	6/389	99/23012	0.00673288	0.0326846	0.0218435	Aqp1/Per1/Casp1/Il1b/Plcg2/Slc8a1	6
3	BP	GO:0051099	positive regulation of binding	9/389	198/23012	0.0067446	0.0327008	0.0218544	Tgfb1/Cdt1/Mfng/Arrb1/Ngf/Plxnd1/Ramp1/Hand2/Tlr4	9
3	BP	GO:0045066	regulatory T cell differentiation	4/389	45/23012	0.00693812	0.0335557	0.0224257	Tgfb1/Cd44/Vsir/Il2rg	4
3	BP	GO:2001185	regulation of CD8-positive, alpha-beta T cell activation	4/389	45/23012	0.00693812	0.0335557	0.0224257	Vsir/Nckap1l/H2-Bl/H2-Q6	4
3	BP	GO:0050818	regulation of coagulation	5/389	71/23012	0.00703479	0.0339812	0.02271	Tfpi/Ubash3b/Hpse/Thbs1/Prkg1	5
3	BP	GO:0006650	glycerophospholipid metabolic process	11/389	273/23012	0.00705532	0.0340349	0.0227459	Plek/Pla2g7/Pdgfrb/Inpp5d/Plcg2/Itpkb/Pik3cd/Plcb2/Pitpnc1/Gpat2/Socs3	11
3	BP	GO:0003333	amino acid transmembrane transport	6/389	100/23012	0.00706334	0.0340349	0.0227459	Slc13a3/Slc7a8/Rgs2/Slc15a4/Slc43a2/Lrrc8c	6
3	BP	GO:0031099	regeneration	8/389	165/23012	0.00716472	0.0344807	0.0230439	Tgfb1/Igf1r/Hgf/Flna/Pkm/Dysf/Gnat1/Gja1	8
3	BP	GO:0048259	regulation of receptor-mediated endocytosis	7/389	132/23012	0.00725578	0.034876	0.023308	Efnb2/Arrb1/Itgb3/Syk/Dab2/Plcg2/Hip1	7
3	BP	GO:0006470	protein dephosphorylation	10/389	237/23012	0.00733618	0.0352191	0.0235373	Tgfb1/Ptprb/Nckap1l/Pdgfrb/Ptprc/Cdh5/Ubash3b/Cd300a/Ppp1r9b/Pirb	10
3	BP	GO:0003205	cardiac chamber development	9/389	201/23012	0.00741326	0.0354787	0.0237109	Tbx2/Tgfb1/Tek/Wnt2/Eng/Dll4/Plxnd1/Hand2/Chd7	9
3	BP	GO:0036303	lymph vessel morphogenesis	3/389	24/23012	0.0074539	0.0354787	0.0237109	Flt4/Tie1/Clec14a	3
3	BP	GO:0045591	positive regulation of regulatory T cell differentiation	3/389	24/23012	0.0074539	0.0354787	0.0237109	Tgfb1/Vsir/Il2rg	3
3	BP	GO:0060055	angiogenesis involved in wound healing	3/389	24/23012	0.0074539	0.0354787	0.0237109	Smoc2/Hpse/Kdr	3
3	BP	GO:0090330	regulation of platelet aggregation	3/389	24/23012	0.0074539	0.0354787	0.0237109	Syk/Ubash3b/Prkg1	3
3	BP	GO:0150105	protein localization to cell-cell junction	3/389	24/23012	0.0074539	0.0354787	0.0237109	Pecam1/Flna/Cdh5	3
3	BP	GO:1903428	positive regulation of reactive oxygen species biosynthetic process	3/389	24/23012	0.0074539	0.0354787	0.0237109	Cyba/Plcg2/Tlr4	3
3	BP	GO:0030195	negative regulation of blood coagulation	4/389	46/23012	0.00749952	0.0355658	0.023769	Tfpi/Ubash3b/Thbs1/Prkg1	4
3	BP	GO:0072538	T-helper 17 type immune response	4/389	46/23012	0.00749952	0.0355658	0.023769	Tgfb1/Entpd7/Nlrp3/Clec7a	4
3	BP	GO:0141084	inflammasome-mediated signaling pathway	4/389	46/23012	0.00749952	0.0355658	0.023769	Btk/Nlrp3/Plcg2/Tlr4	4
3	BP	GO:0006469	negative regulation of protein kinase activity	9/389	202/23012	0.00764704	0.0362213	0.0242072	Ptprb/Adarb1/Rgs2/Ptprc/Il1b/Ubash3b/Cd300a/Rasip1/Slc8a1	9
3	BP	GO:0006937	regulation of muscle contraction	8/389	167/23012	0.00768206	0.0363431	0.0242885	Ehd3/Rgs2/Flt1/Dmpk/Ptgs1/Prkg1/Slc8a1/Calcrl	8
3	BP	GO:0002028	regulation of sodium ion transport	6/389	102/23012	0.00775923	0.0366195	0.0244732	Tgfb1/Fxyd5/Per1/Dmpk/Hecw2/Slc8a1	6
3	BP	GO:0002437	inflammatory response to antigenic stimulus	6/389	102/23012	0.00775923	0.0366195	0.0244732	Cd68/Fcgr2b/Btk/Fcgr3/H2-Bl/H2-Q6	6
3	BP	GO:0060541	respiratory system development	11/389	277/23012	0.0078284	0.0369013	0.0246616	Tbx2/Tgfb1/Wnt2/Sparc/Flt4/Pdgfrb/Lama1/Adamtsl2/Chd7/Mmp12/Kdr	11
3	BP	GO:0046579	positive regulation of Ras protein signal transduction	5/389	73/23012	0.00789749	0.0370479	0.0247596	Arrb1/Dock2/Pdgfrb/Ngf/Itpkb	5
3	BP	GO:0048662	negative regulation of smooth muscle cell proliferation	5/389	73/23012	0.00789749	0.0370479	0.0247596	Igfbp3/Aif1/Rgs5/Npr1/Prkg1	5
3	BP	GO:0050805	negative regulation of synaptic transmission	5/389	73/23012	0.00789749	0.0370479	0.0247596	Shank3/Il1b/Cd38/Pcdh17/Pirb	5
3	BP	GO:0055008	cardiac muscle tissue morphogenesis	5/389	73/23012	0.00789749	0.0370479	0.0247596	Tgfb1/Wnt2/Eng/Dll4/Chd7	5
3	BP	GO:0045761	regulation of adenylate cyclase activity	4/389	47/23012	0.00809003	0.0378148	0.0252721	Timp2/Adcy4/Adcy7/P2ry13	4
3	BP	GO:0098927	vesicle-mediated transport between endosomal compartments	4/389	47/23012	0.00809003	0.0378148	0.0252721	Dab2/Coro1a/Msn/Flna	4
3	BP	GO:1900047	negative regulation of hemostasis	4/389	47/23012	0.00809003	0.0378148	0.0252721	Tfpi/Ubash3b/Thbs1/Prkg1	4
3	BP	GO:0140029	exocytic process	6/389	103/23012	0.0081251	0.0379333	0.0253513	Plek/Syk/Btk/Syde1/Cd300a/Unc13d	6
3	BP	GO:0060348	bone development	10/389	241/23012	0.00820573	0.038264	0.0255723	Sparc/Fbln5/Ptprc/Tyrobp/Bgn/Bmp6/Thbs1/Tifab/Gja1/Kdr	10
3	BP	GO:0043433	negative regulation of DNA-binding transcription factor activity	8/389	169/23012	0.00822702	0.0383175	0.025608	Igf1r/Arrb1/Acod1/Flna/Nlrp3/Hand2/Cmklr1/Adgrg3	8
3	BP	GO:1901264	carbohydrate derivative transport	5/389	74/23012	0.00835524	0.038732	0.0258851	Abcc5/Slc15a3/Slc15a4/Gja1/Lrrc8c	5
3	BP	GO:0002710	negative regulation of T cell mediated immunity	3/389	25/23012	0.00836565	0.038732	0.0258851	Vsir/Nckap1l/Ptprc	3
3	BP	GO:0032352	positive regulation of hormone metabolic process	3/389	25/23012	0.00836565	0.038732	0.0258851	Igf1r/Dab2/Bmp6	3
3	BP	GO:0061162	establishment of monopolar cell polarity	3/389	25/23012	0.00836565	0.038732	0.0258851	Sh3bp1/Msn/Lama1	3
3	BP	GO:2000353	positive regulation of endothelial cell apoptotic process	3/389	25/23012	0.00836565	0.038732	0.0258851	Tgfb1/Itga4/Thbs1	3
3	BP	GO:0030308	negative regulation of cell growth	9/389	205/23012	0.00838222	0.0387628	0.0259056	Tgfb1/Sema6a/Dab2/Rgs2/Sema6d/Sema3f/Ppp1r9b/Gja1/Ccdc85b	9
3	BP	GO:0030101	natural killer cell activation	7/389	136/23012	0.00848969	0.0392133	0.0262067	Axl/Ptprc/Tyrobp/Coro1a/Unc13d/H2-Bl/H2-Q6	7
3	BP	GO:0006865	amino acid transport	8/389	170/23012	0.00851013	0.0392613	0.0262388	Slc13a3/Slc7a8/Rgs2/Il1b/Slc15a4/Slc43a2/Gja1/Lrrc8c	8
3	BP	GO:0032271	regulation of protein polymerization	9/389	206/23012	0.00863884	0.039808	0.0266042	Eps8/Pecam1/Evl/Nckap1l/Gsn/Camsap1/Coro1a/Cotl1/Cdh5	9
3	BP	GO:1904037	positive regulation of epithelial cell apoptotic process	4/389	48/23012	0.00871022	0.0400896	0.0267924	Tgfb1/Gsn/Itga4/Thbs1	4
3	BP	GO:0030324	lung development	10/389	244/23012	0.00890833	0.0409532	0.0273695	Tbx2/Tgfb1/Wnt2/Sparc/Flt4/Pdgfrb/Lama1/Adamtsl2/Mmp12/Kdr	10
3	BP	GO:0051258	protein polymerization	11/389	283/23012	0.00910982	0.0418302	0.0279556	Eps8/Pecam1/Evl/Fam107a/Nckap1l/Aif1/Gsn/Camsap1/Coro1a/Cotl1/Cdh5	11
3	BP	GO:0007266	Rho protein signal transduction	7/389	138/23012	0.00916146	0.0420179	0.028081	Eps8/Arrb1/Pecam1/Pdgfrb/Arhgdib/Stard8/Rasip1	7
3	BP	GO:0002726	positive regulation of T cell cytokine production	3/389	26/23012	0.00934003	0.0424822	0.0283914	Cd55/Il1b/Nlrp3	3
3	BP	GO:0030859	polarized epithelial cell differentiation	3/389	26/23012	0.00934003	0.0424822	0.0283914	Sh3bp1/Msn/Lama1	3
3	BP	GO:0038083	peptidyl-tyrosine autophosphorylation	3/389	26/23012	0.00934003	0.0424822	0.0283914	Igf1r/Btk/Kdr	3
3	BP	GO:0061339	establishment or maintenance of monopolar cell polarity	3/389	26/23012	0.00934003	0.0424822	0.0283914	Sh3bp1/Msn/Lama1	3
3	BP	GO:0072677	eosinophil migration	3/389	26/23012	0.00934003	0.0424822	0.0283914	Adam8/Cd300a/Lgals3	3
3	BP	GO:0150146	cell junction disassembly	3/389	26/23012	0.00934003	0.0424822	0.0283914	C1qa/C1qc/Plxnc1	3
3	BP	GO:2000561	regulation of CD4-positive, alpha-beta T cell proliferation	3/389	26/23012	0.00934003	0.0424822	0.0283914	Cd44/Vsir/Cd55	3
3	BP	GO:0002701	negative regulation of production of molecular mediator of immune response	4/389	49/23012	0.00936067	0.0424822	0.0283914	Axl/Tgfb1/Vsir/Fcgr2b	4
3	BP	GO:0050819	negative regulation of coagulation	4/389	49/23012	0.00936067	0.0424822	0.0283914	Tfpi/Ubash3b/Thbs1/Prkg1	4
3	BP	GO:0017015	regulation of transforming growth factor beta receptor signaling pathway	7/389	139/23012	0.00951157	0.0431169	0.0288156	Tgfb1/Eng/Zeb2/Emilin1/Adamtsl2/Thbs1/Nrros	7
3	BP	GO:0030323	respiratory tube development	10/389	247/23012	0.00965617	0.0437216	0.0292197	Tbx2/Tgfb1/Wnt2/Sparc/Flt4/Pdgfrb/Lama1/Adamtsl2/Mmp12/Kdr	10
3	BP	GO:0070167	regulation of biomineral tissue development	6/389	107/23012	0.00971309	0.0439284	0.0293579	Tgfb1/Srgn/Csf1r/Bmp6/Gja1/Slc8a1	6
3	BP	GO:0098742	cell-cell adhesion via plasma-membrane adhesion molecules	9/389	211/23012	0.0100124	0.045102	0.0301422	Pecam1/Pcdh12/Itga4/Vcam1/Cdh5/Mcam/Ntng2/Pcdh17/Ceacam2	9
3	BP	GO:0045646	regulation of erythrocyte differentiation	4/389	50/23012	0.0100419	0.045102	0.0301422	Nckap1l/Inpp5d/Ets1/Mafb	4
3	BP	GO:0048483	autonomic nervous system development	4/389	50/23012	0.0100419	0.045102	0.0301422	Adarb1/Vcam1/Sema3f/Hand2	4
3	BP	GO:0048806	genitalia development	4/389	50/23012	0.0100419	0.045102	0.0301422	Axl/Bmp6/Chd7/Tifab	4
3	BP	GO:0070232	regulation of T cell apoptotic process	4/389	50/23012	0.0100419	0.045102	0.0301422	Ripk3/Adam8/Siglec1/Lgals3	4
3	BP	GO:0098586	cellular response to virus	4/389	50/23012	0.0100419	0.045102	0.0301422	Tgfb1/Nlrp3/Mmp12/Wdfy4	4
3	BP	GO:0006919	activation of cysteine-type endopeptidase activity involved in apoptotic process	5/389	78/23012	0.0103701	0.0460283	0.0307613	Ngf/Laptm5/Nlrp3/Acer2/Hip1	5
3	BP	GO:0007193	adenylate cyclase-inhibiting G protein-coupled receptor signaling pathway	5/389	78/23012	0.0103701	0.0460283	0.0307613	Itgb3/Adcy4/Rgs2/Flna/Adcy7	5
3	BP	GO:0032703	negative regulation of interleukin-2 production	3/389	27/23012	0.0103779	0.0460283	0.0307613	Ptprc/Laptm5/Vsig4	3
3	BP	GO:0032878	regulation of establishment or maintenance of cell polarity	3/389	27/23012	0.0103779	0.0460283	0.0307613	Tek/Gsn/Cdh5	3
3	BP	GO:0033622	integrin activation	3/389	27/23012	0.0103779	0.0460283	0.0307613	Plek/Fermt3/Rasip1	3
3	BP	GO:0034656	nucleobase-containing small molecule catabolic process	3/389	27/23012	0.0103779	0.0460283	0.0307613	Entpd7/Upp2/Pnp2	3
3	BP	GO:0048843	negative regulation of axon extension involved in axon guidance	3/389	27/23012	0.0103779	0.0460283	0.0307613	Sema6a/Sema6d/Sema3f	3
3	BP	GO:0050857	positive regulation of antigen receptor-mediated signaling pathway	3/389	27/23012	0.0103779	0.0460283	0.0307613	Ptprc/Cmtm3/Nfam1	3
3	BP	GO:0051016	barbed-end actin filament capping	3/389	27/23012	0.0103779	0.0460283	0.0307613	Eps8/Evl/Gsn	3
3	BP	GO:0060391	positive regulation of SMAD protein signal transduction	3/389	27/23012	0.0103779	0.0460283	0.0307613	Tgfb1/Dab2/Bmp6	3
3	BP	GO:0097396	response to interleukin-17	3/389	27/23012	0.0103779	0.0460283	0.0307613	Shank3/Il1b/Socs3	3
3	BP	GO:1903844	regulation of cellular response to transforming growth factor beta stimulus	7/389	142/23012	0.0106206	0.0470513	0.031445	Tgfb1/Eng/Zeb2/Emilin1/Adamtsl2/Thbs1/Nrros	7
3	BP	GO:0099173	postsynapse organization	10/389	251/23012	0.0107267	0.0473757	0.0316617	Igf1r/Srgn/Itgb3/Shank3/Fcgr2b/Sema3f/Ntng2/Dock10/Arhgef15/Marcks	10
3	BP	GO:0016601	Rac protein signal transduction	4/389	51/23012	0.0107545	0.0473757	0.0316617	Eps8/Dock2/Sh3bp1/Aif1	4
3	BP	GO:0032753	positive regulation of interleukin-4 production	4/389	51/23012	0.0107545	0.0473757	0.0316617	Syk/Nlrp3/H2-Bl/H2-Q6	4
3	BP	GO:0140894	endolysosomal toll-like receptor signaling pathway	4/389	51/23012	0.0107545	0.0473757	0.0316617	Slc15a4/Tlr13/Treml4/Scimp	4
3	BP	GO:1902041	regulation of extrinsic apoptotic signaling pathway via death domain receptors	4/389	51/23012	0.0107545	0.0473757	0.0316617	Hgf/Thbs1/Tmc8/Lgals3	4
3	BP	GO:0007566	embryo implantation	5/389	79/23012	0.0109215	0.0480028	0.0320808	Itgb3/Acod1/Arhgdib/Syde1/Mmp12	5
3	BP	GO:0014009	glial cell proliferation	5/389	79/23012	0.0109215	0.0480028	0.0320808	Shank3/Csf1r/Vim/Il1b/Flt1	5
3	BP	GO:0030278	regulation of ossification	7/389	143/23012	0.0110103	0.048339	0.0323055	Tgfb1/Srgn/Csf1r/Bmp6/Gja1/Slc8a1/Ccdc134	7
3	BP	GO:0060560	developmental growth involved in morphogenesis	11/389	292/23012	0.011329	0.0495275	0.0330998	Tbx2/Tgfb1/Sema6a/Csf1r/Zeb2/Itga4/Sema6d/Postn/Ngf/Sema3f/Prkg1	11
3	BP	GO:0046165	alcohol biosynthetic process	7/389	144/23012	0.0114103	0.0495275	0.0330998	Plek/Srebf1/Dab2/Plcg2/Acer2/Itpkb/Bmp6	7
3	BP	GO:0001788	antibody-dependent cellular cytotoxicity	3/389	28/23012	0.01148	0.0495275	0.0330998	Fcgr3/H2-Bl/H2-Q6	3
3	BP	GO:0035739	CD4-positive, alpha-beta T cell proliferation	3/389	28/23012	0.01148	0.0495275	0.0330998	Cd44/Vsir/Cd55	3
3	BP	GO:0045648	positive regulation of erythrocyte differentiation	3/389	28/23012	0.01148	0.0495275	0.0330998	Nckap1l/Inpp5d/Ets1	3
3	BP	GO:0045723	positive regulation of fatty acid biosynthetic process	3/389	28/23012	0.01148	0.0495275	0.0330998	Srebf1/Cd74/Il1b	3
3	BP	GO:0060445	branching involved in salivary gland morphogenesis	3/389	28/23012	0.01148	0.0495275	0.0330998	Hgf/Plxnd1/Lama1	3
3	BP	GO:0060713	labyrinthine layer morphogenesis	3/389	28/23012	0.01148	0.0495275	0.0330998	Itga4/Vcam1/Socs3	3
3	BP	GO:0090026	positive regulation of monocyte chemotaxis	3/389	28/23012	0.01148	0.0495275	0.0330998	Pla2g7/Aif1/Ccr2	3
3	BP	GO:0099149	regulation of postsynaptic neurotransmitter receptor internalization	3/389	28/23012	0.01148	0.0495275	0.0330998	Efnb2/Itgb3/Hip1	3
3	BP	GO:1905207	regulation of cardiocyte differentiation	3/389	28/23012	0.01148	0.0495275	0.0330998	Ccnd2/Efnb2/Tgfb1	3
3	BP	GO:0051057	positive regulation of small GTPase mediated signal transduction	5/389	80/23012	0.0114925	0.0495275	0.0330998	Arrb1/Dock2/Pdgfrb/Ngf/Itpkb	5
3	BP	GO:0002474	antigen processing and presentation of peptide antigen via MHC class I	4/389	52/23012	0.0114989	0.0495275	0.0330998	H2-T24/Fcgr3/H2-Bl/H2-Q6	4
3	BP	GO:0042304	regulation of fatty acid biosynthetic process	4/389	52/23012	0.0114989	0.0495275	0.0330998	Srebf1/Cd74/Il1b/Ceacam2	4
3	BP	GO:0060043	regulation of cardiac muscle cell proliferation	4/389	52/23012	0.0114989	0.0495275	0.0330998	Tbx2/Ccnd2/Wnt2/Gja1	4
3	BP	GO:0002315	marginal zone B cell differentiation	2/389	10/23012	0.0117252	0.0495275	0.0330998	Mfng/Dock10	2
3	BP	GO:0015820	leucine transport	2/389	10/23012	0.0117252	0.0495275	0.0330998	Slc7a8/Slc43a2	2
3	BP	GO:0021603	cranial nerve formation	2/389	10/23012	0.0117252	0.0495275	0.0330998	Tifab/Mafb	2
3	BP	GO:0030167	proteoglycan catabolic process	2/389	10/23012	0.0117252	0.0495275	0.0330998	Btk/Hpse	2
3	BP	GO:0030853	negative regulation of granulocyte differentiation	2/389	10/23012	0.0117252	0.0495275	0.0330998	Inpp5d/C1qc	2
3	BP	GO:0033034	positive regulation of myeloid cell apoptotic process	2/389	10/23012	0.0117252	0.0495275	0.0330998	Cd44/Pik3cd	2
3	BP	GO:0033131	regulation of glucokinase activity	2/389	10/23012	0.0117252	0.0495275	0.0330998	Pfkfb2/Midn	2
3	BP	GO:0033860	regulation of NAD(P)H oxidase activity	2/389	10/23012	0.0117252	0.0495275	0.0330998	Cyba/Slamf8	2
3	BP	GO:0034163	regulation of toll-like receptor 9 signaling pathway	2/389	10/23012	0.0117252	0.0495275	0.0330998	Slc15a4/Treml4	2
3	BP	GO:0035907	dorsal aorta development	2/389	10/23012	0.0117252	0.0495275	0.0330998	Eng/Dll4	2
3	BP	GO:0043320	natural killer cell degranulation	2/389	10/23012	0.0117252	0.0495275	0.0330998	Coro1a/Unc13d	2
3	BP	GO:0051823	regulation of synapse structural plasticity	2/389	10/23012	0.0117252	0.0495275	0.0330998	Shank3/Dmpk	2
3	BP	GO:0060710	chorio-allantoic fusion	2/389	10/23012	0.0117252	0.0495275	0.0330998	Itga4/Vcam1	2
3	BP	GO:0071670	smooth muscle cell chemotaxis	2/389	10/23012	0.0117252	0.0495275	0.0330998	Aif1/Pdgfrb	2
3	BP	GO:0090331	negative regulation of platelet aggregation	2/389	10/23012	0.0117252	0.0495275	0.0330998	Ubash3b/Prkg1	2
3	BP	GO:0098598	learned vocalization behavior or vocal learning	2/389	10/23012	0.0117252	0.0495275	0.0330998	Shank3/Tifab	2
3	BP	GO:0150078	positive regulation of neuroinflammatory response	2/389	10/23012	0.0117252	0.0495275	0.0330998	Csf1r/Plcg2	2
3	BP	GO:1901724	positive regulation of cell proliferation involved in kidney development	2/389	10/23012	0.0117252	0.0495275	0.0330998	Itgb3/C3ar1	2
3	BP	GO:1903265	positive regulation of tumor necrosis factor-mediated signaling pathway	2/389	10/23012	0.0117252	0.0495275	0.0330998	Casp1/Laptm5	2
3	BP	GO:2000727	positive regulation of cardiac muscle cell differentiation	2/389	10/23012	0.0117252	0.0495275	0.0330998	Efnb2/Tgfb1	2
3	BP	GO:0006690	icosanoid metabolic process	7/389	145/23012	0.0118208	0.0498234	0.0332976	Syk/Cd74/Il1b/Tbxas1/Cyp2b10/Tlr4/Ptgs1	7
3	BP	GO:0014902	myotube differentiation	7/389	145/23012	0.0118208	0.0498234	0.0332976	Plekho1/Dock2/Csf1r/Casp1/Dmpk/Dysf/Bhlha15	7
3	CC	GO:0001726	ruffle	14/388	155/22778	4.51532e-07	0.000128235	0.000106467	Plekho1/Eps8/Plek/Itgb3/Pecam1/Fam107a/Fgd2/Aif1/Pdgfrb/Podxl/Gsn/Plcg2/Ppp1r9b/Scimp	14
3	CC	GO:0016323	basolateral plasma membrane	18/388	268/22778	9.03383e-07	0.00012828	0.000106504	Aqp1/Cd44/Tek/Slc41a1/Cd300lg/Slc13a3/Arrb1/Slc7a8/Gpihbp1/Abcc5/Abcc1/Slc43a3/Slc2a2/Cd38/Msn/Slc43a2/Ceacam2/Slc8a1	18
3	CC	GO:0030027	lamellipodium	14/388	180/22778	2.71994e-06	0.000257488	0.000213778	Cd44/Amotl1/Itgb3/Evl/Sh3bp1/Arhgap31/Aif1/Podxl/Gsn/Plxnd1/Coro1a/Arhgef6/Dysf/Ppp1r9b	14
3	CC	GO:0005902	microvillus	10/388	107/22778	1.48376e-05	0.00105347	0.000874637	Tgfb1/Cd44/Tek/Itgb3/Slc7a8/Myo1f/Podxl/Vcam1/Msn/Lyz2	10
3	CC	GO:0045335	phagocytic vesicle	10/388	111/22778	2.04927e-05	0.00116398	0.000966391	Cybb/Evl/Syk/Adam8/Vim/Gsn/Coro1a/Mpeg1/Pld4/Scimp	10
3	CC	GO:0001891	phagocytic cup	5/388	22/22778	2.89841e-05	0.00123297	0.00102367	Sh3bp1/Aif1/Pear1/Coro1a/Tlr4	5
3	CC	GO:0098802	plasma membrane signaling receptor complex	13/388	194/22778	3.03902e-05	0.00123297	0.00102367	Igf1r/Eps8/Itgb3/Syk/Osmr/Itga4/Emilin1/Flna/Ramp1/Itga9/Ceacam2/Calcrl/Csf2rb2	13
3	CC	GO:0032587	ruffle membrane	8/388	75/22778	4.11237e-05	0.00145989	0.00121207	Plekho1/Eps8/Plek/Itgb3/Fam107a/Aif1/Plcg2/Ppp1r9b	8
3	CC	GO:0098858	actin-based cell projection	14/388	233/22778	5.0499e-05	0.00159353	0.00132302	Tgfb1/Cd44/Tek/Eps8/Itgb3/Slc7a8/Myo1f/Podxl/Vcam1/Coro1a/Msn/Ppp1r9b/Scimp/Lyz2	14
3	CC	GO:0030139	endocytic vesicle	13/388	210/22778	6.88771e-05	0.00195611	0.00162405	Cybb/Evl/Syk/Ehd3/Adam8/Vim/Gsn/Csf3r/Coro1a/Dysf/Mpeg1/Pld4/Scimp	13
3	CC	GO:0031256	leading edge membrane	11/388	159/22778	9.2611e-05	0.00239105	0.00198516	Adgre5/Cd44/Plekho1/Eps8/Plek/Itgb3/Fam107a/Aif1/Plcg2/Ppp1r9b/Scimp	11
3	CC	GO:0098636	protein complex involved in cell adhesion	6/388	57/22778	0.00040979	0.00969837	0.00805202	Itgb3/Itga4/Emilin1/Lama1/Itga9/Jam2	6
3	CC	GO:0005581	collagen trimer	7/388	81/22778	0.000464447	0.0100312	0.00832831	Col6a1/Msr1/Marco/Fcna/Emilin1/C1qa/C1qc	7
3	CC	GO:0005884	actin filament	9/388	134/22778	0.000494494	0.0100312	0.00832831	Hck/Tek/Myo1f/Aif1/Inpp5d/Coro1a/Flna/Cotl1/Wipf1	9
3	CC	GO:0098562	cytoplasmic side of membrane	11/388	212/22778	0.00108054	0.0204582	0.0169853	Cfp/Hck/Syk/Rgs2/Ptprc/Gnb4/Msn/Gnat1/Ppp1r9b/Socs3/Otulinl	11
3	CC	GO:0030055	cell-substrate junction	10/388	186/22778	0.00138105	0.023481	0.0194949	Hck/Cyba/Itgb3/Evl/Fam107a/Sorbs3/Fermt3/Ptprc/Gsn/Msn	10
3	CC	GO:0002102	podosome	4/388	29/22778	0.00140555	0.023481	0.0194949	Fermt3/Adam8/Gsn/Vcam1	4
3	CC	GO:0034362	low-density lipoprotein particle	3/388	14/22778	0.00155253	0.0244955	0.0203373	Pla2g7/Msr1/Apobr	3
3	CC	GO:0008305	integrin complex	4/388	33/22778	0.0022954	0.0343102	0.0284858	Itgb3/Itga4/Emilin1/Itga9	4
3	CC	GO:0042383	sarcolemma	9/388	170/22778	0.00262326	0.0372503	0.0309268	Col6a1/Aqp1/Igf1r/Vcam1/Slc2a5/Msn/Bgn/Dysf/Slc8a1	9
3	CC	GO:0005614	interstitial matrix	3/388	17/22778	0.00279249	0.0377652	0.0313543	Ccdc80/Smoc2/Mamdc2	3
3	CC	GO:0005925	focal adhesion	9/388	173/22778	0.00294902	0.0380691	0.0316067	Hck/Cyba/Itgb3/Evl/Fam107a/Sorbs3/Ptprc/Gsn/Msn	9
3	CC	GO:0005604	basement membrane	7/388	114/22778	0.00341231	0.0421346	0.0349821	Timp2/Sparc/Pxdn/Ccdc80/Smoc2/Lama1/Mmrn2	7
3	CC	GO:0009898	cytoplasmic side of plasma membrane	9/388	180/22778	0.00383371	0.0453656	0.0376646	Hck/Syk/Rgs2/Ptprc/Gnb4/Msn/Gnat1/Ppp1r9b/Socs3	9
3	CC	GO:0031091	platelet alpha granule	3/388	20/22778	0.00450791	0.0473632	0.0393231	Sparc/Igfbp3/Thbs1	3
3	CC	GO:0061702	canonical inflammasome complex	3/388	20/22778	0.00450791	0.0473632	0.0393231	Casp1/Nlrp3/Naip6	3
3	CC	GO:0030863	cortical cytoskeleton	7/388	120/22778	0.00452591	0.0473632	0.0393231	Myo1f/Inpp5d/Gsn/Coro1a/Flna/Cotl1/Ppp1r9b	7
3	CC	GO:0042611	MHC protein complex	4/388	40/22778	0.00466961	0.0473632	0.0393231	Cd74/H2-Bl/H2-Q6/H2-DMb1	4
3	MF	GO:0140375	immune receptor activity	18/382	139/22543	2.55356e-11	1.47341e-08	1.20152e-08	Cd44/Gfra2/Osmr/Cd74/Fcgr2b/Csf3r/Il2rg/Il10ra/C3ar1/Cmklr1/Fpr1/Ccr2/Pirb/Fcgr3/Lilra5/Csf2rb2/C5ar2/Ackr4	18
3	MF	GO:0019955	cytokine binding	18/382	146/22543	5.87966e-11	1.69628e-08	1.38327e-08	Cd44/Itgb3/Osmr/Cd74/Csf1r/Eng/Itga4/Csf3r/Il2rg/Bgn/Il10ra/Thbs1/Gbp2b/Ccr2/Tmc8/Nrros/Ackr4/Lrrc32	18
3	MF	GO:0019838	growth factor binding	17/382	146/22543	4.99324e-10	9.60366e-08	7.8315e-08	Col6a1/Igf1r/Tek/Flt4/Igfbp3/Itgb3/Osmr/Pdgfrb/Csf1r/Eng/Flt1/Il2rg/Il10ra/Thbs1/Nrros/Kdr/Lrrc32	17
3	MF	GO:0050840	extracellular matrix binding	11/382	58/22543	3.19843e-09	4.61374e-07	3.76237e-07	Sparc/Pxdn/Itgb3/Smoc2/Tinagl1/Bgn/Plekha2/Itga9/Thbs1/Clec14a/Lgals3	11
3	MF	GO:0038024	cargo receptor activity	12/382	82/22543	1.34556e-08	1.55278e-06	1.26625e-06	Cd44/Cd163/Cd5l/Dab2/Msr1/Marco/Mrc1/Lyve1/Folr2/Stab2/Apobr/Ackr4	12
3	MF	GO:0005178	integrin binding	15/382	154/22543	6.02328e-08	5.79239e-06	4.72352e-06	Timp2/Itgb3/Fbln5/Syk/Dab2/Fermt3/Adam8/Itga4/Il1b/Vcam1/Emilin1/Itga9/Thbs1/Jam2/Kdr	15
3	MF	GO:0005096	GTPase activator activity	18/382	238/22543	1.45209e-07	1.19694e-05	9.76067e-06	Rasa4/Abr/Arrb1/Dock2/Sh3bp1/Nckap1l/Arhgap31/Rgs2/Rgs5/Arhgdib/Stard8/Syde1/Arhgap27/Arhgap45/Arhgap30/Tbc1d30/Arhgef15/Rasgrp3	18
3	MF	GO:0004713	protein tyrosine kinase activity	13/382	131/22543	3.70869e-07	2.67489e-05	2.18129e-05	Axl/Hck/Igf1r/Tek/Flt4/Syk/Pdgfrb/Csf1r/Flt1/Btk/Pkm/Tie1/Kdr	13
3	MF	GO:0004714	transmembrane receptor protein tyrosine kinase activity	9/382	58/22543	5.36701e-07	3.44085e-05	2.80591e-05	Axl/Igf1r/Tek/Flt4/Pdgfrb/Csf1r/Flt1/Tie1/Kdr	9
3	MF	GO:0019199	transmembrane receptor protein kinase activity	10/382	76/22543	6.12985e-07	3.53693e-05	2.88426e-05	Axl/Igf1r/Tek/Flt4/Pdgfrb/Csf1r/Eng/Flt1/Tie1/Kdr	10
3	MF	GO:0004896	cytokine receptor activity	10/382	96/22543	5.36537e-06	0.000281438	0.000229505	Cd44/Gfra2/Osmr/Cd74/Csf3r/Il2rg/Il10ra/Ccr2/Csf2rb2/Ackr4	10
3	MF	GO:0043236	laminin binding	6/382	31/22543	1.17121e-05	0.000563155	0.000459236	Pxdn/Tinagl1/Plekha2/Itga9/Thbs1/Lgals3	6
3	MF	GO:0045309	protein phosphorylated amino acid binding	8/382	65/22543	1.37305e-05	0.000609425	0.000496968	Hck/Arrb1/Syk/Vav1/Plcg2/Sirpa/She/Socs3	8
3	MF	GO:0001786	phosphatidylserine binding	8/382	69/22543	2.14453e-05	0.000880672	0.000718162	Axl/Cd300a/Osbpl5/Gramd1b/Thbs1/Cavin2/Timd4/Marcks	8
3	MF	GO:0051219	phosphoprotein binding	10/382	113/22543	2.28944e-05	0.000880672	0.000718162	Hck/Cd44/Arrb1/Syk/Ubash3b/Vav1/Plcg2/Sirpa/She/Socs3	10
3	MF	GO:0072341	modified amino acid binding	9/382	93/22543	2.87929e-05	0.00103835	0.000846739	Axl/Folr2/Cd300a/Osbpl5/Gramd1b/Thbs1/Cavin2/Timd4/Marcks	9
3	MF	GO:0001968	fibronectin binding	6/382	37/22543	3.39411e-05	0.001152	0.000939423	Igfbp3/Itgb3/Ccdc80/Itga4/Plekha2/Thbs1	6
3	MF	GO:0005201	extracellular matrix structural constituent	11/382	145/22543	3.82021e-05	0.00122459	0.000998617	Col6a1/Sparc/Pxdn/Fbln5/Postn/Tinagl1/Emilin1/Bgn/Lama1/Thbs1/Mmrn2	11
3	MF	GO:0004875	complement receptor activity	4/382	14/22543	7.10221e-05	0.0019615	0.00159954	C3ar1/Cmklr1/Fpr1/C5ar2	4
3	MF	GO:0043548	phosphatidylinositol 3-kinase binding	6/382	42/22543	7.13126e-05	0.0019615	0.00159954	Axl/Igf1r/Pdgfrb/Gsn/Coro1a/Tlr4	6
3	MF	GO:0017124	SH3 domain binding	10/382	129/22543	7.1389e-05	0.0019615	0.00159954	Cyba/Evl/Sh3bp1/Shank3/Arhgap31/Afap1l1/Arhgap27/Sirpa/Gja1/Wipf1	10
3	MF	GO:0019902	phosphatase binding	14/382	244/22543	7.83617e-05	0.00204969	0.00167146	Gab2/Flt4/Pecam1/Syk/Csf1r/Vim/Cdh5/Ppp1r18/Cd300a/Sirpa/Ppp1r9b/Lgals3/Ceacam2/Pirb	14
3	MF	GO:0005044	scavenger receptor activity	6/382	43/22543	8.17035e-05	0.00204969	0.00167146	Cd163/Cd5l/Msr1/Marco/Stab2/Ackr4	6
3	MF	GO:0030246	carbohydrate binding	15/382	281/22543	9.88753e-05	0.00230432	0.00187911	Clec4f/Galnt15/Hk3/Pam/Mrc1/Eng/Fcna/Siglec1/Cd93/Cd72/Slc2a5/Siglece/Clec14a/Lgals3/Clec7a	15
3	MF	GO:0051015	actin filament binding	13/382	219/22543	9.98407e-05	0.00230432	0.00187911	Cnn2/Fmnl3/Myo1f/Aif1/Gsn/Coro1a/Flna/Cotl1/Ppp1r9b/Hip1/Rcsd1/Marcksl1/Marcks	13
3	MF	GO:0042562	hormone binding	8/382	87/22543	0.000115046	0.00255314	0.00208201	Igf1r/Hk3/Npr1/Pkm/Vipr1/Ramp1/Cmklr1/Calcrl	8
3	MF	GO:0048029	monosaccharide binding	8/382	92/22543	0.00017031	0.00354564	0.00289136	Clec4f/Hk3/Pam/Mrc1/Eng/Slc2a5/Siglece/Lgals3	8
3	MF	GO:0001784	phosphotyrosine residue binding	6/382	49/22543	0.000172059	0.00354564	0.00289136	Hck/Syk/Vav1/Plcg2/She/Socs3	6
3	MF	GO:0005518	collagen binding	7/382	70/22543	0.00018189	0.00361898	0.00295117	Col6a1/Sparc/Srgn/Pcolce/Itga9/Thbs1/Mmp12	7
3	MF	GO:0017046	peptide hormone binding	6/382	51/22543	0.000215375	0.00414238	0.00337799	Igf1r/Npr1/Vipr1/Ramp1/Cmklr1/Calcrl	6
3	MF	GO:0005539	glycosaminoglycan binding	13/382	239/22543	0.000236977	0.00441083	0.0035969	Adgre5/Cd44/Ccdc80/Smoc2/Ptprc/Eng/Postn/Pcolce/Lyve1/Bgn/Mamdc2/Stab2/Thbs1	13
3	MF	GO:1990782	protein tyrosine kinase binding	9/382	127/22543	0.000320671	0.00572679	0.00467003	Gab2/Dok2/Vim/Cdh5/Plcg2/Sirpa/Bank1/Gja1/Ceacam2	9
3	MF	GO:0042287	MHC protein binding	6/382	55/22543	0.000327529	0.00572679	0.00467003	Cd74/Marchf1/Pirb/Pilrb1/H2-Bl/H2-Q6	6
3	MF	GO:0019903	protein phosphatase binding	11/382	192/22543	0.000456391	0.00768593	0.00626765	Gab2/Flt4/Pecam1/Csf1r/Vim/Cdh5/Sirpa/Ppp1r9b/Lgals3/Ceacam2/Pirb	11
3	MF	GO:0030215	semaphorin receptor binding	4/382	22/22543	0.000466218	0.00768593	0.00626765	Sema6a/Sh3bp1/Sema6d/Sema3f	4
3	MF	GO:0005080	protein kinase C binding	6/382	62/22543	0.000628885	0.0100121	0.00816453	Plek/Itgb3/Adcy4/Flna/Cavin2/Marcks	6
3	MF	GO:0061134	peptidase regulator activity	13/382	266/22543	0.000655844	0.0100121	0.00816453	Tgfb1/Timp2/Vsir/Tfpi/Ngf/Pcolce/Nlrp3/Thbs1/Gbp2b/Serpina3g/Tifab/Serpina3f/Ctla2b	13
3	MF	GO:0050431	transforming growth factor beta binding	4/382	24/22543	0.000659373	0.0100121	0.00816453	Eng/Thbs1/Nrros/Lrrc32	4
3	MF	GO:0016504	peptidase activator activity	6/382	63/22543	0.000685305	0.010139	0.00826805	Tgfb1/Vsir/Ngf/Pcolce/Nlrp3/Tifab	6
3	MF	GO:0005114	type II transforming growth factor beta receptor binding	3/382	11/22543	0.000719967	0.0103855	0.00846909	Tgfb1/Cd44/Eng	3
3	MF	GO:0097110	scaffold protein binding	7/382	88/22543	0.000742824	0.0103934	0.0084755	Cd163/Syk/Shank3/Casp1/Vim/Plcg2/Gja1	7
3	MF	GO:0015026	coreceptor activity	5/382	43/22543	0.000771725	0.0103934	0.0084755	Eng/Il2rg/Ramp1/Kdr/Csf2rb2	5
3	MF	GO:0016849	phosphorus-oxygen lyase activity	4/382	25/22543	0.000774551	0.0103934	0.0084755	Adcy4/Npr1/Cd38/Adcy7	4
3	MF	GO:0019865	immunoglobulin binding	4/382	26/22543	0.000903238	0.0118447	0.00965903	Cd300lg/Fcgr2b/Lgals3/Fcgr3	4
3	MF	GO:0035612	AP-2 adaptor complex binding	3/382	12/22543	0.00094793	0.0121546	0.00991169	Arrb1/Dab2/Hip1	3
3	MF	GO:0031994	insulin-like growth factor I binding	3/382	13/22543	0.00121688	0.015264	0.0124473	Igf1r/Igfbp3/Itgb3	3
3	MF	GO:0043325	phosphatidylinositol-3,4-bisphosphate binding	4/382	30/22543	0.00156975	0.0192712	0.0157151	Gab2/Plek/Plekha2/Hip1	4
3	MF	GO:0051861	glycolipid binding	4/382	31/22543	0.00177847	0.0205236	0.0167364	Gltp/Clec4f/Lama1/Ceacam2	4
3	MF	GO:0071813	lipoprotein particle binding	4/382	31/22543	0.00177847	0.0205236	0.0167364	Gpihbp1/Msr1/Stab2/Thbs1	4
3	MF	GO:0071814	protein-lipid complex binding	4/382	31/22543	0.00177847	0.0205236	0.0167364	Gpihbp1/Msr1/Stab2/Thbs1	4
3	MF	GO:0020037	heme binding	9/382	162/22543	0.00182554	0.0206537	0.0168425	Cyba/Cybb/Pxdn/Cygb/Cyp4b1/Tbxas1/Cyp2b10/Ptgs1/Adgb	9
3	MF	GO:0034987	immunoglobulin receptor binding	3/382	15/22543	0.00188785	0.0209479	0.0170824	Flna/Lgals3/Fcgr3	3
3	MF	GO:0005085	guanyl-nucleotide exchange factor activity	10/382	201/22543	0.00235347	0.0256218	0.0208938	Abr/Dock2/Fgd2/Rgl1/Arhgef6/Vav1/Dock10/Rapgef5/Arhgef15/Rasgrp3	10
3	MF	GO:0030507	spectrin binding	4/382	34/22543	0.00251877	0.0269135	0.0219472	Epb41l2/Ptprc/Camsap1/Gbp2b	4
3	MF	GO:0046906	tetrapyrrole binding	9/382	171/22543	0.00263433	0.0276365	0.0225367	Cyba/Cybb/Pxdn/Cygb/Cyp4b1/Tbxas1/Cyp2b10/Ptgs1/Adgb	9
3	MF	GO:0019956	chemokine binding	4/382	35/22543	0.00280626	0.0289145	0.0235789	Itgb3/Itga4/Ccr2/Ackr4	4
3	MF	GO:0005520	insulin-like growth factor binding	3/382	18/22543	0.00326055	0.0318871	0.026003	Igf1r/Igfbp3/Itgb3	3
3	MF	GO:0015562	efflux transmembrane transporter activity	3/382	18/22543	0.00326055	0.0318871	0.026003	Abcc5/Abcc1/Gja1	3
3	MF	GO:0030169	low-density lipoprotein particle binding	3/382	18/22543	0.00326055	0.0318871	0.026003	Msr1/Stab2/Thbs1	3
3	MF	GO:0061135	endopeptidase regulator activity	10/382	215/22543	0.00381006	0.03575	0.0291531	Timp2/Vsir/Tfpi/Ngf/Nlrp3/Thbs1/Gbp2b/Serpina3g/Serpina3f/Ctla2b	10
3	MF	GO:0004016	adenylate cyclase activity	3/382	19/22543	0.00382369	0.03575	0.0291531	Adcy4/Npr1/Adcy7	3
3	MF	GO:0035591	signaling adaptor activity	6/382	88/22543	0.00384142	0.03575	0.0291531	Gab2/Dok2/Shank3/Gnb4/Nlrp3/Bank1	6
3	MF	GO:0030159	signaling receptor complex adaptor activity	4/382	39/22543	0.00418054	0.0382884	0.0312231	Gab2/Dok2/Shank3/Gnb4	4
3	MF	GO:0035615	clathrin adaptor activity	3/382	20/22543	0.00444249	0.0400518	0.032661	Arrb1/Dab2/Hip1	3
3	MF	GO:0003823	antigen binding	8/382	155/22543	0.00502978	0.044649	0.0364099	Tgfb1/Fcna/Itga4/Sirpa/H2-T24/H2-Bl/H2-Q6/H2-DMb1	8
3	MF	GO:0140312	cargo adaptor activity	3/382	21/22543	0.00511847	0.0447478	0.0364905	Arrb1/Dab2/Hip1	3
4	MF	GO:0005539	glycosaminoglycan binding	4/33	239/22543	0.000395932	0.0376136	0.0262566	Vcan/Gpnmb/Fgfr1/Adgrg1	4
4	MF	GO:1901681	sulfur compound binding	4/33	295/22543	0.000871789	0.04141	0.0289067	Rcc1/Gpnmb/Fgfr1/Adgrg1	4
5	BP	GO:0034341	response to type II interferon	24/364	148/23012	1.30077e-17	4.90131e-14	4.03787e-14	Il12rb1/Ccl24/Irf1/Cxcl16/Ccl6/Ciita/Flnb/Ifitm1/Stat1/Slc11a1/Sp100/Gbp3/Gbp2/Gbp9/Gbp8/Ubd/H2-Aa/Gbp7/H2-Eb1/Irgm2/H2-Ab1/Igtp/Tgtp1/Gbp4	24
5	BP	GO:0035456	response to interferon-beta	14/364	73/23012	7.6108e-12	1.43388e-08	1.18128e-08	Irf1/Ifitm1/Stat1/Gbp3/Gbp2/Ifi206/Gbp7/Gm4841/Irgm2/Trim6/Ifi213/Igtp/Tgtp1/Mndal	14
5	BP	GO:0035458	cellular response to interferon-beta	13/364	62/23012	1.29502e-11	1.62654e-08	1.34e-08	Irf1/Stat1/Gbp3/Gbp2/Ifi206/Gbp7/Gm4841/Irgm2/Trim6/Ifi213/Igtp/Tgtp1/Mndal	13
5	BP	GO:0071346	cellular response to type II interferon	15/364	120/23012	7.66187e-10	6.13025e-07	5.05031e-07	Il12rb1/Ccl24/Irf1/Ccl6/Flnb/Stat1/Gbp3/Gbp2/Gbp9/Gbp8/Gbp7/Irgm2/H2-Ab1/Igtp/Gbp4	15
5	BP	GO:0042832	defense response to protozoan	10/364	42/23012	8.13462e-10	6.13025e-07	5.05031e-07	Slc11a1/Gbp3/Gbp2/Gbp9/Gbp8/Gbp7/Irgm2/Igtp/Tgtp1/Gbp4	10
5	BP	GO:0001562	response to protozoan	10/364	46/23012	2.13038e-09	1.33788e-06	1.10219e-06	Slc11a1/Gbp3/Gbp2/Gbp9/Gbp8/Gbp7/Irgm2/Igtp/Tgtp1/Gbp4	10
5	BP	GO:0030199	collagen fibril organization	9/364	61/23012	4.71862e-07	0.000253997	0.000209251	Col1a1/Col14a1/Col5a2/Col5a1/Col1a2/Anxa2/Tnxb/Loxl2/Serpinh1	9
5	BP	GO:0019886	antigen processing and presentation of exogenous peptide antigen via MHC class II	6/364	21/23012	6.6737e-07	0.00031162	0.000256724	H2-Aa/H2-DMa/Ctss/Fcer1g/H2-Eb1/H2-Ab1	6
5	BP	GO:0002285	lymphocyte activation involved in immune response	16/364	227/23012	7.44316e-07	0.00031162	0.000256724	Spi1/Ly9/Ada/Irf1/Anxa1/Slc11a1/Apbb1ip/Il6ra/Lfng/Ung/Pglyrp1/Itgal/Rab27a/Fgl2/Fcer1g/Fcgr4	16
5	BP	GO:0002262	myeloid cell homeostasis	15/364	215/23012	1.87687e-06	0.000707206	0.000582621	Spi1/Hmox1/Kit/Kcnq1/Mertk/Csf1/Ikzf1/Hcls1/Racgap1/Anxa1/Stat1/Tgfbr3/Slc37a4/Klf13/Fcer1g	15
5	BP	GO:0002495	antigen processing and presentation of peptide antigen via MHC class II	6/364	25/23012	2.06464e-06	0.000707232	0.000582643	H2-Aa/H2-DMa/Ctss/Fcer1g/H2-Eb1/H2-Ab1	6
5	BP	GO:0050866	negative regulation of cell activation	15/364	224/23012	3.11742e-06	0.000904292	0.000744987	Spi1/Hmox1/Mertk/Cd274/C1qtnf1/Irf1/Cd86/Tnfrsf21/Anxa1/Pglyrp1/H2-Aa/Cd84/Fgl2/Cnr2/Clec4g	15
5	BP	GO:0007249	canonical NF-kappaB signal transduction	16/364	254/23012	3.24135e-06	0.000904292	0.000744987	Irf1/Fyn/Ednrb/Clec4n/Stat1/Gbp3/Ednra/Tmem106a/Ubd/Tnfsf10/Gbp7/Tlr7/Irgm2/Trim6/Igtp/Trim34b	16
5	BP	GO:0002504	antigen processing and presentation of peptide or polysaccharide antigen via MHC class II	6/364	27/23012	3.35989e-06	0.000904292	0.000744987	H2-Aa/H2-DMa/Ctss/Fcer1g/H2-Eb1/H2-Ab1	6
5	BP	GO:0030595	leukocyte chemotaxis	15/364	235/23012	5.5975e-06	0.00128026	0.00105473	Itgb2/Il16/Spi1/Ccl24/Kit/Csf1/Cxcl16/Ccl6/Ednrb/Anxa1/Ednra/Slc37a4/Gpsm3/Fcer1g/Cnr2	15
5	BP	GO:0002695	negative regulation of leukocyte activation	14/364	206/23012	5.599e-06	0.00128026	0.00105473	Spi1/Hmox1/Mertk/Cd274/Irf1/Cd86/Tnfrsf21/Anxa1/Pglyrp1/H2-Aa/Cd84/Fgl2/Cnr2/Clec4g	14
5	BP	GO:0019882	antigen processing and presentation	11/364	127/23012	5.77614e-06	0.00128026	0.00105473	Slc11a1/Rab27a/H2-Aa/Tap1/H2-DMa/Ctss/Fgl2/Fcer1g/Fcgr4/H2-Eb1/H2-Ab1	11
5	BP	GO:0007623	circadian rhythm	14/364	228/23012	1.77304e-05	0.00371157	0.00305772	Ada/Nampt/Per3/Bhlhe40/Bhlhe41/Usp2/Klf10/Ciart/Kcna2/Bdnf/Ntrk2/Per2/Dbp/Cry2	14
5	BP	GO:0043542	endothelial cell migration	14/364	231/23012	2.05143e-05	0.0040683	0.00335161	Itgb2/Acvrl1/Hmox1/Dcn/Tns3/Fstl1/Anxa1/Sp100/Atp2b4/Glul/Ptprm/Loxl2/Ccbe1/Gdf2	14
5	BP	GO:0032922	circadian regulation of gene expression	8/364	74/23012	2.20327e-05	0.00415096	0.00341971	Nampt/Per3/Bhlhe40/Bhlhe41/Usp2/Ciart/Per2/Cry2	8
5	BP	GO:1902106	negative regulation of leukocyte differentiation	10/364	122/23012	2.48615e-05	0.00436062	0.00359243	Irf1/Anxa1/Fbn1/Pglyrp1/Fgl2/Pik3r1/Tob2/Tnfrsf11b/Clec4g/Pira2	10
5	BP	GO:0002399	MHC class II protein complex assembly	4/364	12/23012	2.757e-05	0.00436062	0.00359243	H2-Aa/H2-DMa/H2-Eb1/H2-Ab1	4
5	BP	GO:0002503	peptide antigen assembly with MHC class II protein complex	4/364	12/23012	2.757e-05	0.00436062	0.00359243	H2-Aa/H2-DMa/H2-Eb1/H2-Ab1	4
5	BP	GO:0042098	T cell proliferation	15/364	269/23012	2.77746e-05	0.00436062	0.00359243	Itgb2/Il12rb1/Cd274/Irf1/Fyn/Cd86/Tnfrsf21/Anxa1/Slc11a1/Itgal/Elf4/Psmb10/H2-Aa/Slc7a1/Clec4g	15
5	BP	GO:0048002	antigen processing and presentation of peptide antigen	8/364	77/23012	2.95213e-05	0.00444946	0.00366562	Slc11a1/H2-Aa/Tap1/H2-DMa/Ctss/Fcer1g/H2-Eb1/H2-Ab1	8
5	BP	GO:1903707	negative regulation of hemopoiesis	10/364	128/23012	3.7638e-05	0.00545461	0.0044937	Irf1/Anxa1/Fbn1/Pglyrp1/Fgl2/Pik3r1/Tob2/Tnfrsf11b/Clec4g/Pira2	10
5	BP	GO:0043153	entrainment of circadian clock by photoperiod	5/364	25/23012	3.94433e-05	0.00550453	0.00453482	Per3/Bhlhe40/Usp2/Per2/Cry2	5
5	BP	GO:0042119	neutrophil activation	6/364	41/23012	4.23462e-05	0.00558528	0.00460135	Itgb2/Il16/Spi1/Anxa1/Fcer1g/Fcgr4	6
5	BP	GO:0002286	T cell activation involved in immune response	10/364	130/23012	4.29865e-05	0.00558528	0.00460135	Ly9/Irf1/Anxa1/Slc11a1/Apbb1ip/Il6ra/Itgal/Rab27a/Fgl2/Fcer1g	10
5	BP	GO:0051701	biological process involved in interaction with host	11/364	159/23012	4.78687e-05	0.00585911	0.00482694	Cav2/Ciita/Ifitm1/Gbp3/Gbp2/Gbp9/Pglyrp1/Gbp7/Trim6/Clec4g/Trim34b	11
5	BP	GO:0009648	photoperiodism	5/364	26/23012	4.8204e-05	0.00585911	0.00482694	Per3/Bhlhe40/Usp2/Per2/Cry2	5
5	BP	GO:0008217	regulation of blood pressure	13/364	219/23012	4.99871e-05	0.00588598	0.00484908	Acvrl1/Ramp2/Corin/Hmox1/Kcnq1/Nampt/Ednrb/Col1a2/Abcc9/Ednra/Gucy1a1/Pik3r1/Adrb2	13
5	BP	GO:0009649	entrainment of circadian clock	5/364	27/23012	5.83958e-05	0.00666774	0.00549312	Per3/Bhlhe40/Usp2/Per2/Cry2	5
5	BP	GO:0071276	cellular response to cadmium ion	5/364	28/23012	7.01732e-05	0.00726029	0.00598128	Hmox1/Cyp2a5/Slc11a1/Mt2/Mt1	5
5	BP	GO:0003158	endothelium development	10/364	138/23012	7.13625e-05	0.00726029	0.00598128	Acvrl1/Ednrb/Fstl1/Itgax/Ednra/Arhgef26/Dmd/Fzd4/Gdf2/Heg1	10
5	BP	GO:0072337	modified amino acid transport	6/364	45/23012	7.27343e-05	0.00726029	0.00598128	Slc19a1/Slc5a6/Slc16a12/Slc11a1/Slc16a9/Slc7a1	6
5	BP	GO:0044406	adhesion of symbiont to host	4/364	15/23012	7.32195e-05	0.00726029	0.00598128	Gbp3/Gbp2/Gbp9/Gbp7	4
5	BP	GO:0099550	trans-synaptic signaling, modulating synaptic transmission	4/364	15/23012	7.32195e-05	0.00726029	0.00598128	Gucy1b1/Gucy1a1/Bdnf/Ntrk2	4
5	BP	GO:0002396	MHC protein complex assembly	4/364	16/23012	9.64107e-05	0.00908188	0.00748198	H2-Aa/H2-DMa/H2-Eb1/H2-Ab1	4
5	BP	GO:0002501	peptide antigen assembly with MHC protein complex	4/364	16/23012	9.64107e-05	0.00908188	0.00748198	H2-Aa/H2-DMa/H2-Eb1/H2-Ab1	4
5	BP	GO:0002573	myeloid leukocyte differentiation	14/364	269/23012	0.00010696	0.00982986	0.00809818	Spi1/Kit/Csf1/Ikzf1/Hcls1/Fbn1/Bmp2/Ubd/Klf10/Pik3r1/Tob2/Fcer1g/Tnfrsf11b/Pira2	14
5	BP	GO:0045446	endothelial cell differentiation	9/364	119/23012	0.000117839	0.0105718	0.00870944	Acvrl1/Ednrb/Fstl1/Ednra/Arhgef26/Dmd/Fzd4/Gdf2/Heg1	9
5	BP	GO:0043299	leukocyte degranulation	8/364	94/23012	0.00012375	0.0106623	0.00878399	Itgb2/Spi1/Hmox1/Kit/Rab27a/Cd84/Fcer1g/Fcgr4	8
5	BP	GO:0045342	MHC class II biosynthetic process	4/364	17/23012	0.000124507	0.0106623	0.00878399	Spi1/Ciita/Slc11a1/Tmem106a	4
5	BP	GO:0022408	negative regulation of cell-cell adhesion	12/364	209/23012	0.000132645	0.0108766	0.00896056	Spi1/Cd274/C1qtnf1/Irf1/Cd86/Tnfrsf21/Anxa1/Bmp2/H2-Aa/Fgl2/Pik3r1/Clec4g	12
5	BP	GO:0036230	granulocyte activation	6/364	50/23012	0.000132783	0.0108766	0.00896056	Itgb2/Il16/Spi1/Anxa1/Fcer1g/Fcgr4	6
5	BP	GO:0007263	nitric oxide mediated signal transduction	5/364	32/23012	0.000136513	0.0109443	0.00901628	Atp2b4/Gucy1b1/Mt2/Mt1/Gucy1a1	5
5	BP	GO:0002274	myeloid leukocyte activation	14/364	276/23012	0.000140038	0.010993	0.0090564	Itgb2/Il16/Spi1/Hmox1/Kit/Nampt/Anxa1/Slc11a1/Tmem106a/Ubd/Cd84/Fcer1g/Fcgr4/Cnr2	14
5	BP	GO:0002062	chondrocyte differentiation	9/364	123/23012	0.000151716	0.0116667	0.00961142	Por/Efemp1/Slc39a14/Bmp2/Ecm1/Pth1r/Chsy1/Loxl2/Serpinh1	9
5	BP	GO:0043122	regulation of canonical NF-kappaB signal transduction	12/364	213/23012	0.000158403	0.0117339	0.00966677	Fyn/Clec4n/Stat1/Gbp3/Tmem106a/Ubd/Tnfsf10/Gbp7/Irgm2/Trim6/Igtp/Trim34b	12
5	BP	GO:0002825	regulation of T-helper 1 type immune response	5/364	33/23012	0.000158818	0.0117339	0.00966677	Il12rb1/Irf1/Anxa1/Slc11a1/H2-Ab1	5
5	BP	GO:0002478	antigen processing and presentation of exogenous peptide antigen	6/364	52/23012	0.00016566	0.012004	0.0098893	H2-Aa/H2-DMa/Ctss/Fcer1g/H2-Eb1/H2-Ab1	6
5	BP	GO:0010633	negative regulation of epithelial cell migration	7/364	74/23012	0.000169482	0.0120492	0.00992654	Acvrl1/Dcn/Sp100/Atp2b4/Tgfbr3/Ptprm/Gdf2	7
5	BP	GO:0003018	vascular process in circulatory system	13/364	248/23012	0.000174578	0.0121781	0.0100327	Ramp2/Slc5a6/Ednrb/Adcy6/Tgfbr3/Ednra/Ptprm/Gucy1a1/Plvap/Pde3a/Adrb2/Per2/Sod3	13
5	BP	GO:0001570	vasculogenesis	8/364	99/23012	0.000177759	0.0121781	0.0100327	Ramp2/Foxm1/Egfl7/Tgfbr3/Fzd4/Ntrk2/Gdf2/Heg1	8
5	BP	GO:0042088	T-helper 1 type immune response	6/364	53/23012	0.000184346	0.0121863	0.0100395	Il12rb1/Irf1/Anxa1/Slc11a1/Il18bp/H2-Ab1	6
5	BP	GO:0050798	activated T cell proliferation	6/364	53/23012	0.000184346	0.0121863	0.0100395	Itgb2/Il12rb1/Cd274/Fyn/Cd86/Itgal	6
5	BP	GO:0031640	killing of cells of another organism	8/364	103/23012	0.000233752	0.0149284	0.0122986	Ncf1/Gbp3/Gbp2/Pglyrp1/Fgl2/Gbp7/Irgm2/Igtp	8
5	BP	GO:0141061	disruption of cell in another organism	8/364	103/23012	0.000233752	0.0149284	0.0122986	Ncf1/Gbp3/Gbp2/Pglyrp1/Fgl2/Gbp7/Irgm2/Igtp	8
5	BP	GO:0051216	cartilage development	12/364	223/23012	0.000242194	0.0152098	0.0125303	Col1a1/Por/Efemp1/Slc39a14/Bmp2/Ecm1/Bmp5/Pth1r/Chsy1/Loxl2/Serpinh1/Gdf2	12
5	BP	GO:0045185	maintenance of protein location	8/364	104/23012	0.000249799	0.0154302	0.012712	Hk2/Adcy6/Sp100/Fbn1/Ccdc88a/Ptprm/Tmsb4x/Tmsb10	8
5	BP	GO:0010596	negative regulation of endothelial cell migration	6/364	57/23012	0.000276343	0.0167945	0.0138359	Acvrl1/Dcn/Sp100/Atp2b4/Ptprm/Gdf2	6
5	BP	GO:0051988	regulation of attachment of spindle microtubules to kinetochore	4/364	21/23012	0.000297823	0.0178127	0.0146747	Birc5/Racgap1/Knstrn/Cenpe	4
5	BP	GO:0030316	osteoclast differentiation	9/364	136/23012	0.000322601	0.0189931	0.0156472	Csf1/Fbn1/Bmp2/Klf10/Pik3r1/Tob2/Fcer1g/Tnfrsf11b/Pira2	9
5	BP	GO:0019884	antigen processing and presentation of exogenous antigen	6/364	59/23012	0.000334153	0.0193706	0.0159582	H2-Aa/H2-DMa/Ctss/Fcer1g/H2-Eb1/H2-Ab1	6
5	BP	GO:0034101	erythrocyte homeostasis	10/364	167/23012	0.000340858	0.0194599	0.0160317	Spi1/Hmox1/Kit/Kcnq1/Ikzf1/Hcls1/Racgap1/Stat1/Tgfbr3/Klf13	10
5	BP	GO:0045637	regulation of myeloid cell differentiation	12/364	233/23012	0.000361062	0.0203028	0.0167261	Spi1/Csf1/Ikzf1/Hcls1/Stat1/Fbn1/Klf10/Pik3r1/Tob2/Klf13/Tnfrsf11b/Pira2	12
5	BP	GO:0035924	cellular response to vascular endothelial growth factor stimulus	6/364	60/23012	0.000366398	0.0203028	0.0167261	Ramp2/Dcn/Anxa1/Nrp2/Atp2b4/Ccbe1	6
5	BP	GO:0051091	positive regulation of DNA-binding transcription factor activity	13/364	269/23012	0.000383232	0.0209278	0.017241	Itgb2/Kit/Hcls1/Slco3a1/Sp100/Bmp2/Tgfbr3/Cd84/Reln/Bdnf/Fzd4/Trim6/Trim34b	13
5	BP	GO:0046686	response to cadmium ion	5/364	40/23012	0.000402179	0.0216487	0.017835	Hmox1/Cyp2a5/Slc11a1/Mt2/Mt1	5
5	BP	GO:0042481	regulation of odontogenesis	4/364	23/23012	0.000429773	0.0224915	0.0185293	Csf1/Bmp2/Ednra/Tnfrsf11b	4
5	BP	GO:0060333	type II interferon-mediated signaling pathway	4/364	23/23012	0.000429773	0.0224915	0.0185293	Irf1/Stat1/Irgm2/Igtp	4
5	BP	GO:0001935	endothelial cell proliferation	10/364	174/23012	0.000471694	0.0240181	0.019787	Cav2/Acvrl1/Ccl24/Hmox1/Stat1/Egfl7/Ecm1/Ptprm/Loxl2/Gdf2	10
5	BP	GO:0051250	negative regulation of lymphocyte activation	10/364	174/23012	0.000471694	0.0240181	0.019787	Mertk/Cd274/Irf1/Cd86/Tnfrsf21/Anxa1/Pglyrp1/H2-Aa/Fgl2/Clec4g	10
5	BP	GO:0006022	aminoglycan metabolic process	8/364	115/23012	0.00049377	0.024807	0.0204369	Hmmr/Ednrb/Pglyrp1/Ednra/B3gnt3/Cln6/Chsy1/Chst12	8
5	BP	GO:0098739	import across plasma membrane	11/364	209/23012	0.000525185	0.0260381	0.0214511	Slc19a1/Slc1a2/Slc5a6/Kcnq1/Fyn/Slc39a14/Abcc9/Slc9a9/Slc7a1/Adrb2/Per2	11
5	BP	GO:0010594	regulation of endothelial cell migration	10/364	177/23012	0.000539301	0.0263907	0.0217416	Acvrl1/Hmox1/Dcn/Anxa1/Sp100/Atp2b4/Glul/Ptprm/Ccbe1/Gdf2	10
5	BP	GO:0002218	activation of innate immune response	13/364	280/23012	0.000559293	0.0267185	0.0220116	Irf1/Cd86/Clec4n/Gbp3/Gbp2/Ifi206/Gbp7/Pik3r1/Tlr7/Irgm2/Ifi213/Igtp/Mndal	13
5	BP	GO:0045671	negative regulation of osteoclast differentiation	5/364	43/23012	0.000565981	0.0267185	0.0220116	Fbn1/Pik3r1/Tob2/Tnfrsf11b/Pira2	5
5	BP	GO:0050766	positive regulation of phagocytosis	7/364	90/23012	0.000567271	0.0267185	0.0220116	Mertk/Slc11a1/Rab27a/Colec11/Colec10/Rab31/Fcer1g	7
5	BP	GO:0006939	smooth muscle contraction	8/364	118/23012	0.000586239	0.0270817	0.0223109	Kit/Ncf1/Ada/Ednrb/Atp2b4/Ednra/Gucy1a1/Adrb2	8
5	BP	GO:0002887	negative regulation of myeloid leukocyte mediated immunity	3/364	11/23012	0.000589358	0.0270817	0.0223109	Spi1/Hmox1/Cd84	3
5	BP	GO:0097529	myeloid leukocyte migration	12/364	247/23012	0.00060773	0.0275895	0.0227292	Itgb2/Spi1/Ccl24/Kit/Csf1/Ccl6/Ednrb/Anxa1/Ednra/Slc37a4/Pik3r1/Fcer1g	12
5	BP	GO:0032480	negative regulation of type I interferon production	5/364	44/23012	0.000630353	0.0282758	0.0232946	Gbp3/Gbp7/Irgm2/Igtp/Gbp4	5
5	BP	GO:0045766	positive regulation of angiogenesis	10/364	182/23012	0.000669729	0.0292866	0.0241273	Itgb2/Acvrl1/Hk2/Ramp2/Ccl24/Hmox1/Ecm1/Itgax/Ccbe1/Gdf2	10
5	BP	GO:1904018	positive regulation of vasculature development	10/364	182/23012	0.000669729	0.0292866	0.0241273	Itgb2/Acvrl1/Hk2/Ramp2/Ccl24/Hmox1/Ecm1/Itgax/Ccbe1/Gdf2	10
5	BP	GO:0001101	response to acid chemical	11/364	216/23012	0.000690533	0.0292866	0.0241273	Col1a1/Slc1a2/Fyn/Cpeb1/Col5a2/Atp2b4/Col1a2/Anxa2/Bdnf/Ntrk2/Tuba1a	11
5	BP	GO:0045670	regulation of osteoclast differentiation	7/364	93/23012	0.000690879	0.0292866	0.0241273	Csf1/Fbn1/Klf10/Pik3r1/Tob2/Tnfrsf11b/Pira2	7
5	BP	GO:0002761	regulation of myeloid leukocyte differentiation	9/364	151/23012	0.000691747	0.0292866	0.0241273	Csf1/Ikzf1/Hcls1/Fbn1/Klf10/Pik3r1/Tob2/Tnfrsf11b/Pira2	9
5	BP	GO:0001936	regulation of endothelial cell proliferation	9/364	152/23012	0.000725258	0.0303641	0.025015	Cav2/Acvrl1/Ccl24/Hmox1/Stat1/Egfl7/Ecm1/Ptprm/Gdf2	9
5	BP	GO:0032963	collagen metabolic process	8/364	123/23012	0.000771079	0.0312235	0.025723	Col1a1/Col5a1/Il6ra/Tgfbr3/Col1a2/Tnxb/Ctss/Serpinh1	8
5	BP	GO:0043301	negative regulation of leukocyte degranulation	3/364	12/23012	0.00077662	0.0312235	0.025723	Spi1/Hmox1/Cd84	3
5	BP	GO:2000322	regulation of glucocorticoid receptor signaling pathway	3/364	12/23012	0.00077662	0.0312235	0.025723	Bdnf/Ntrk2/Cry2	3
5	BP	GO:0007622	rhythmic behavior	6/364	69/23012	0.00077893	0.0312235	0.025723	Kcnq1/Ada/Per3/Usp2/Ciart/Kcna2	6
5	BP	GO:0050792	regulation of viral process	10/364	186/23012	0.000791909	0.0314096	0.0258763	Ciita/Ifitm1/Stat1/Sp100/Gbp3/Oasl2/Gbp7/Trim6/Clec4g/Trim34b	10
5	BP	GO:0030218	erythrocyte differentiation	9/364	155/23012	0.000833817	0.0327273	0.0269619	Spi1/Kit/Kcnq1/Ikzf1/Hcls1/Racgap1/Stat1/Tgfbr3/Klf13	9
5	BP	GO:0001937	negative regulation of endothelial cell proliferation	5/364	47/23012	0.000856551	0.033273	0.0274115	Cav2/Acvrl1/Stat1/Ptprm/Gdf2	5
5	BP	GO:0071867	response to monoamine	6/364	71/23012	0.000906355	0.0344964	0.0284194	Cav2/Kcnq1/Adcy6/Atp2b4/Klf16/Adrb2	6
5	BP	GO:0071869	response to catecholamine	6/364	71/23012	0.000906355	0.0344964	0.0284194	Cav2/Kcnq1/Adcy6/Atp2b4/Klf16/Adrb2	6
5	BP	GO:0060039	pericardium development	4/364	28/23012	0.000933717	0.0351378	0.0289477	Bmp2/Tgfbr3/Bmp5/Heg1	4
5	BP	GO:0042752	regulation of circadian rhythm	8/364	127/23012	0.000950445	0.0351378	0.0289477	Ada/Per3/Bhlhe40/Usp2/Klf10/Kcna2/Per2/Cry2	8
5	BP	GO:0060538	skeletal muscle organ development	11/364	225/23012	0.000964678	0.0351378	0.0289477	Cav2/Hlf/Flnb/Gpcpd1/Cntfr/Nupr1/Usp2/Bcl9/Dmd/Tcf21/Adrb2	11
5	BP	GO:0032507	maintenance of protein location in cell	6/364	72/23012	0.000975794	0.0351378	0.0289477	Hk2/Adcy6/Sp100/Ccdc88a/Tmsb4x/Tmsb10	6
5	BP	GO:0002468	dendritic cell antigen processing and presentation	3/364	13/23012	0.000997808	0.0351378	0.0289477	Slc11a1/Fgl2/Fcgr4	3
5	BP	GO:0021604	cranial nerve structural organization	3/364	13/23012	0.000997808	0.0351378	0.0289477	Nrp2/Kcna2/Dmd	3
5	BP	GO:0070294	renal sodium ion absorption	3/364	13/23012	0.000997808	0.0351378	0.0289477	Kcnq1/Ednrb/Ednra	3
5	BP	GO:0097501	stress response to metal ion	3/364	13/23012	0.000997808	0.0351378	0.0289477	Slc11a1/Mt2/Mt1	3
5	BP	GO:0002822	regulation of adaptive immune response based on somatic recombination of immune receptors built from immunoglobulin superfamily domains	11/364	227/23012	0.00103644	0.0361604	0.0297902	Il12rb1/Cd274/Ada/Irf1/Clec4n/Anxa1/Slc11a1/H2-DMa/Fcer1g/H2-Ab1/Clec4g	11
5	BP	GO:0044403	biological process involved in symbiotic interaction	12/364	263/23012	0.00104932	0.0362736	0.0298834	Cav2/Ncf1/Ciita/Ifitm1/Gbp3/Gbp2/Gbp9/Pglyrp1/Gbp7/Trim6/Clec4g/Trim34b	12
5	BP	GO:0046688	response to copper ion	4/364	29/23012	0.00106972	0.0366428	0.0301876	Mt2/Mt1/Loxl2/Sod3	4
5	BP	GO:0071621	granulocyte chemotaxis	8/364	130/23012	0.00110574	0.0375353	0.0309229	Itgb2/Ccl24/Csf1/Ccl6/Anxa1/Ednra/Slc37a4/Fcer1g	8
5	BP	GO:0030203	glycosaminoglycan metabolic process	7/364	101/23012	0.00112665	0.0379037	0.0312264	Hmmr/Ednrb/Pglyrp1/Ednra/Cln6/Chsy1/Chst12	7
5	BP	GO:0050688	regulation of defense response to virus	7/364	102/23012	0.00119356	0.0396176	0.0326384	Il12rb1/Stat1/Fgl2/Irgm2/Trim6/Igtp/Gbp4	7
5	BP	GO:0045931	positive regulation of mitotic cell cycle	8/364	132/23012	0.00122006	0.0396176	0.0326384	Cdc20/Birc5/Anxa1/Asns/Usp2/Cenpe/Rad51b/Ccnd1	8
5	BP	GO:0002318	myeloid progenitor cell differentiation	3/364	14/23012	0.00125511	0.0396176	0.0326384	Spi1/Kit/Slc37a4	3
5	BP	GO:0032341	aldosterone metabolic process	3/364	14/23012	0.00125511	0.0396176	0.0326384	Ednrb/Bmp2/Bmp5	3
5	BP	GO:0042487	regulation of odontogenesis of dentin-containing tooth	3/364	14/23012	0.00125511	0.0396176	0.0326384	Csf1/Bmp2/Tnfrsf11b	3
5	BP	GO:0061635	regulation of protein complex stability	3/364	14/23012	0.00125511	0.0396176	0.0326384	Cstpp1/Irgm2/Igtp	3
5	BP	GO:0061687	detoxification of inorganic compound	3/364	14/23012	0.00125511	0.0396176	0.0326384	Slc11a1/Mt2/Mt1	3
5	BP	GO:0001938	positive regulation of endothelial cell proliferation	7/364	103/23012	0.00126355	0.0396176	0.0326384	Cav2/Acvrl1/Ccl24/Hmox1/Egfl7/Ecm1/Gdf2	7
5	BP	GO:0001906	cell killing	12/364	269/23012	0.00127222	0.0396176	0.0326384	Spi1/Ncf1/Gbp3/Gbp2/Pglyrp1/Rab27a/Tap1/Fgl2/Gbp7/Fcgr4/Irgm2/Igtp	12
5	BP	GO:0032479	regulation of type I interferon production	8/364	134/23012	0.00134361	0.0414979	0.0341874	Irf1/Stat1/Gbp3/Gbp7/Tlr7/Irgm2/Igtp/Gbp4	8
5	BP	GO:0050680	negative regulation of epithelial cell proliferation	9/364	167/23012	0.00140802	0.0428158	0.0352731	Cav2/Acvrl1/Mtss1/Stat1/Tgfbr3/Nupr1/Ptprm/Aqp11/Gdf2	9
5	BP	GO:0141060	disruption of anatomical structure in another organism	8/364	135/23012	0.00140901	0.0428158	0.0352731	Ncf1/Gbp3/Gbp2/Pglyrp1/Fgl2/Gbp7/Irgm2/Igtp	8
5	BP	GO:0002698	negative regulation of immune effector process	9/364	169/23012	0.00152895	0.0448803	0.0369739	Spi1/Hmox1/Irf1/Anxa1/Pglyrp1/Tap1/Cd84/Fgl2/Clec4g	9
5	BP	GO:0050870	positive regulation of T cell activation	12/364	275/23012	0.00153299	0.0448803	0.0369739	Il12rb1/Cd274/Ada/Irf1/Cd86/Anxa1/Itgal/H2-Aa/H2-DMa/Slc7a1/H2-Eb1/H2-Ab1	12
5	BP	GO:0018119	peptidyl-cysteine S-nitrosylation	3/364	15/23012	0.00155058	0.0448803	0.0369739	Atp2b4/Tbc1d24/Dmd	3
5	BP	GO:0033004	negative regulation of mast cell activation	3/364	15/23012	0.00155058	0.0448803	0.0369739	Hmox1/Cd84/Cnr2	3
5	BP	GO:0042754	negative regulation of circadian rhythm	3/364	15/23012	0.00155058	0.0448803	0.0369739	Ada/Per2/Cry2	3
5	BP	GO:0061036	positive regulation of cartilage development	4/364	32/23012	0.00156033	0.0448803	0.0369739	Por/Bmp2/Loxl2/Gdf2	4
5	BP	GO:0140058	neuron projection arborization	4/364	32/23012	0.00156033	0.0448803	0.0369739	Myo9a/Fzd4/Phactr1/Tuba1a	4
5	BP	GO:0048066	developmental pigmentation	5/364	54/23012	0.00161377	0.0455673	0.03754	Kit/Adamtsl4/Ednrb/Ednra/Rab27a	5
5	BP	GO:0032606	type I interferon production	8/364	138/23012	0.00162049	0.0455673	0.03754	Irf1/Stat1/Gbp3/Gbp7/Tlr7/Irgm2/Igtp/Gbp4	8
5	BP	GO:0050868	negative regulation of T cell activation	8/364	138/23012	0.00162049	0.0455673	0.03754	Cd274/Irf1/Cd86/Tnfrsf21/Anxa1/H2-Aa/Fgl2/Clec4g	8
5	BP	GO:0034612	response to tumor necrosis factor	10/364	205/23012	0.00164886	0.0460216	0.0379142	Ccl24/Irf1/Cxcl16/Ccl6/Tnfrsf21/Stat1/Gbp3/Plvap/Ubd/Tuba1a	10
5	BP	GO:0045453	bone resorption	6/364	80/23012	0.00168906	0.0467969	0.038553	Tns3/Pth1r/Ctss/Adrb2/Fcgr4/Tnfrsf11b	6
5	BP	GO:0001764	neuron migration	10/364	206/23012	0.00170925	0.0470106	0.038729	Fyn/Septin4/Ntn1/Nrp2/Tbc1d24/Reln/Trim46/Phactr1/Ntrk2/Tuba1a	10
5	BP	GO:0043300	regulation of leukocyte degranulation	5/364	55/23012	0.00175248	0.0475375	0.0391631	Itgb2/Spi1/Hmox1/Cd84/Fcer1g	5
5	BP	GO:0001780	neutrophil homeostasis	4/364	33/23012	0.00175364	0.0475375	0.0391631	Mertk/Csf1/Anxa1/Slc37a4	4
5	BP	GO:0002819	regulation of adaptive immune response	11/364	243/23012	0.00178465	0.0480326	0.039571	Il12rb1/Cd274/Ada/Irf1/Clec4n/Anxa1/Slc11a1/H2-DMa/Fcer1g/H2-Ab1/Clec4g	11
5	BP	GO:0003096	renal sodium ion transport	3/364	16/23012	0.00188616	0.0490141	0.0403796	Kcnq1/Ednrb/Ednra	3
5	BP	GO:0008212	mineralocorticoid metabolic process	3/364	16/23012	0.00188616	0.0490141	0.0403796	Ednrb/Bmp2/Bmp5	3
5	BP	GO:0017014	protein nitrosylation	3/364	16/23012	0.00188616	0.0490141	0.0403796	Atp2b4/Tbc1d24/Dmd	3
5	BP	GO:0042921	glucocorticoid receptor signaling pathway	3/364	16/23012	0.00188616	0.0490141	0.0403796	Bdnf/Ntrk2/Cry2	3
5	BP	GO:0045346	regulation of MHC class II biosynthetic process	3/364	16/23012	0.00188616	0.0490141	0.0403796	Spi1/Ciita/Tmem106a	3
5	BP	GO:0001779	natural killer cell differentiation	4/364	34/23012	0.00196295	0.0497927	0.041021	Mertk/Ikzf1/Irf1/Pglyrp1	4
5	BP	GO:0035929	steroid hormone secretion	4/364	34/23012	0.00196295	0.0497927	0.041021	Kcnq1/C1qtnf1/Fzd4/Cry2	4
5	BP	GO:0043524	negative regulation of neuron apoptotic process	10/364	210/23012	0.00196898	0.0497927	0.041021	Hmox1/Birc5/Fyn/Cntfr/Mt1/Amigo2/Bdnf/Ntrk2/Ccnd1/Pcdhgc3	10
5	BP	GO:0051048	negative regulation of secretion	10/364	210/23012	0.00196898	0.0497927	0.041021	Spi1/Hmox1/Kcnq1/Ada/Anxa1/Frmd4a/Fbn1/Cd84/Entpd1/Cry2	10
5	CC	GO:0005581	collagen trimer	13/370	81/22778	6.16076e-10	1.82974e-07	1.64719e-07	Col1a1/C1qtnf1/Dcn/Col6a2/Col14a1/Col5a2/Col5a1/Col1a2/Lum/Colec11/C1qb/Colec10/Ccbe1	13
5	CC	GO:0005583	fibrillar collagen trimer	5/370	12/22778	7.93828e-07	7.85889e-05	7.07482e-05	Col1a1/Col5a2/Col5a1/Col1a2/Lum	5
5	CC	GO:0098643	banded collagen fibril	5/370	12/22778	7.93828e-07	7.85889e-05	7.07482e-05	Col1a1/Col5a2/Col5a1/Col1a2/Lum	5
5	CC	GO:0098644	complex of collagen trimers	5/370	19/22778	1.06114e-05	0.000787899	0.00070929	Col1a1/Col5a2/Col5a1/Col1a2/Lum	5
5	CC	GO:0005604	basement membrane	10/370	114/22778	1.72373e-05	0.00102389	0.00092174	Lamb1/Timp3/Efemp1/Ntn1/Col5a1/Fbn1/Anxa2/Loxl2/Tgfbi/Entpd1	10
5	CC	GO:0042613	MHC class II protein complex	4/370	13/22778	4.3614e-05	0.00215889	0.0019435	H2-Aa/H2-DMa/H2-Eb1/H2-Ab1	4
5	CC	GO:0042383	sarcolemma	11/370	170/22778	0.000110732	0.00469818	0.00422944	Cav2/Kcnq1/Col6a2/Adcy6/Anxa1/Atp2b4/Abcc9/Ednra/Anxa2/Dmd/Adrb2	11
5	CC	GO:0031902	late endosome membrane	8/370	93/22778	0.000137676	0.00511124	0.00460129	Slc39a14/Slc11a1/Rab27a/Anxa2/H2-Aa/H2-DMa/H2-Eb1/H2-Ab1	8
5	CC	GO:0005770	late endosome	13/370	253/22778	0.000274045	0.00904349	0.00814123	Kcnq1/Slc39a14/Slc11a1/Lrat/Rab27a/Anxa2/H2-Aa/H2-DMa/Colec10/Ctss/Rab31/H2-Eb1/H2-Ab1	13
5	CC	GO:0030670	phagocytic vesicle membrane	4/370	25/22778	0.000661427	0.0196444	0.0176845	Slc11a1/Slc9a9/Tap1/Rab31	4
5	CC	GO:0043230	extracellular organelle	8/370	127/22778	0.00112597	0.0278678	0.0250874	Cd274/Cd86/Anxa1/Gbp3/Gbp2/Gbp9/Anxa2/Gbp7	8
5	CC	GO:0065010	extracellular membrane-bounded organelle	8/370	127/22778	0.00112597	0.0278678	0.0250874	Cd274/Cd86/Anxa1/Gbp3/Gbp2/Gbp9/Anxa2/Gbp7	8
5	CC	GO:0098802	plasma membrane signaling receptor complex	10/370	194/22778	0.00133022	0.0287381	0.0258709	Itgb2/Acvrl1/Il12rb1/Ramp2/Apbb1ip/Bmp2/Il6ra/Cntfr/Itgax/Itgal	10
5	CC	GO:0032009	early phagosome	3/370	14/22778	0.00135466	0.0287381	0.0258709	Slc9a9/Tlr7/Rab31	3
5	CC	GO:0044853	plasma membrane raft	8/370	134/22778	0.00158771	0.0314367	0.0283003	Cav2/Itgb2/Hmox1/Plpp1/Lrp4/Plvap/Adrb2/Myof	8
5	CC	GO:0045335	phagocytic vesicle	7/370	111/22778	0.00225831	0.0419199	0.0377376	Flnb/Slc11a1/Slc9a9/Tap1/Ctss/Tlr7/Rab31	7
5	CC	GO:0005771	multivesicular body	5/370	58/22778	0.00249106	0.0435203	0.0391783	Lrat/Rab27a/H2-DMa/Colec10/H2-Ab1	5
5	MF	GO:0005201	extracellular matrix structural constituent	18/363	145/22543	2.26611e-11	1.35287e-08	1.15929e-08	Col1a1/Lamb1/Dcn/Col6a2/Efemp1/Ntn1/Col14a1/Col5a2/Col5a1/Fbn1/Ecm1/Col1a2/Tnxb/Tgfbi/Igfbp7/Lum/Prelp/Reln	18
5	MF	GO:0005518	collagen binding	9/363	70/22543	1.80514e-06	0.000538835	0.000461737	C1qtnf1/Dcn/Col6a2/Tnxb/Tgfbi/Lum/Ctss/Ccbe1/Serpinh1	9
5	MF	GO:0019838	growth factor binding	11/363	146/22543	2.55791e-05	0.00326993	0.00280206	Acvrl1/Col1a1/Kit/Igfbp5/Col5a1/Il6ra/Tgfbr3/Col1a2/Igfbp7/Tsku/Ntrk2	11
5	MF	GO:0019955	cytokine binding	11/363	146/22543	2.55791e-05	0.00326993	0.00280206	Acvrl1/Il12rb1/Kit/Il6ra/Gbp2/Cntfr/Tgfbr3/Tsku/Fzd4/Grem2/Il18bp	11
5	MF	GO:0005125	cytokine activity	14/363	233/22543	2.73864e-05	0.00326993	0.00280206	Il16/Ccl24/Csf1/Cxcl16/Ccl6/Nampt/Gdf10/Bmp2/Pglyrp1/Bmp5/Tnfsf10/Inhbe/Grem2/Gdf2	14
5	MF	GO:0023026	MHC class II protein complex binding	4/363	14/22543	5.82586e-05	0.00579673	0.00496731	H2-Aa/H2-DMa/H2-Eb1/H2-Ab1	4
5	MF	GO:0030020	extracellular matrix structural constituent conferring tensile strength	6/363	45/22543	8.01883e-05	0.00683891	0.00586038	Col1a1/Col6a2/Col14a1/Col5a2/Col5a1/Col1a2	6
5	MF	GO:0005537	mannose binding	5/363	33/22543	0.000172488	0.0128719	0.0110302	Clec4n/Colec11/Colec10/Clec4a1/Clec4g	5
5	MF	GO:0030246	carbohydrate binding	14/363	281/22543	0.000202268	0.0133281	0.0114211	Hk2/Clec4n/Gpcpd1/Clec1b/Gys2/Galnt7/Clec1a/Loxl2/Colec11/Colec10/Clec4a1/Clec12a/H2-Eb1/Clec4g	14
5	MF	GO:0019199	transmembrane receptor protein kinase activity	7/363	76/22543	0.000223252	0.0133281	0.0114211	Acvrl1/Kit/Mertk/Efemp1/Nrp2/Tgfbr3/Ntrk2	7
5	MF	GO:0072349	modified amino acid transmembrane transporter activity	5/363	37/22543	0.000300525	0.0163103	0.0139766	Slc19a1/Slc5a6/Slc16a12/Slc16a9/Slc7a1	5
5	MF	GO:0023023	MHC protein complex binding	4/363	23/22543	0.000459569	0.0228635	0.0195921	H2-Aa/H2-DMa/H2-Eb1/H2-Ab1	4
5	MF	GO:0005539	glycosaminoglycan binding	12/363	239/22543	0.000530407	0.0243579	0.0208727	Dcn/Hmmr/Fstl1/Nrp2/Col5a1/Fbn1/Tgfbr3/Pglyrp1/Tnxb/Prelp/Stab1/Grem2	12
5	MF	GO:0042609	CD4 receptor binding	3/363	11/22543	0.000620689	0.026468	0.0226808	Il16/Fyn/H2-Eb1	3
5	MF	GO:0008083	growth factor activity	9/363	149/22543	0.000712608	0.0268111	0.0229748	Csf1/Efemp1/Gdf10/Bmp2/Bmp5/Nrg4/Inhbe/Bdnf/Gdf2	9
5	MF	GO:0048029	monosaccharide binding	7/363	92/22543	0.000718555	0.0268111	0.0229748	Hk2/Clec4n/Gys2/Colec11/Colec10/Clec4a1/Clec4g	7
5	MF	GO:0048407	platelet-derived growth factor binding	3/363	12/22543	0.000817734	0.0287169	0.024608	Col1a1/Col5a1/Col1a2	3
5	MF	GO:0015291	secondary active transmembrane transporter activity	13/363	291/22543	0.000938969	0.0311425	0.0266865	Slc19a1/Slc1a2/Slc5a6/Slc16a12/Slc39a14/Slco3a1/Slc11a1/Slc41a3/Slco1a4/Slc9a9/Slc37a4/Slc25a24/Slc16a5	13
5	MF	GO:0002020	protease binding	10/363	194/22543	0.00124574	0.0365071	0.0312835	Col1a1/Kit/Adamtsl4/Timp3/Ecm1/Col1a2/Anxa2/Ccbe1/Ntrk2/Serpinb6a	10
5	MF	GO:0004713	protein tyrosine kinase activity	8/363	131/22543	0.00129994	0.0365071	0.0312835	Kit/Mertk/Fyn/Efemp1/Map2k6/Nrp2/Wee1/Ntrk2	8
5	MF	GO:0030021	extracellular matrix structural constituent conferring compression resistance	3/363	14/22543	0.001321	0.0365071	0.0312835	Dcn/Lum/Prelp	3
5	MF	GO:0004866	endopeptidase inhibitor activity	10/363	196/22543	0.00134532	0.0365071	0.0312835	Birc5/Timp3/Serpinb8/Gbp2/Anxa2/Serpinb6a/Serpina6/Serpina3c/Serpinh1/Serpina3m	10
5	MF	GO:0003925	G protein activity	5/363	54/22543	0.00174423	0.0434349	0.0372201	Gbp2/Rerg/Rab27a/Irgm2/Igtp	5
5	MF	GO:0030414	peptidase inhibitor activity	10/363	203/22543	0.00174613	0.0434349	0.0372201	Birc5/Timp3/Serpinb8/Gbp2/Anxa2/Serpinb6a/Serpina6/Serpina3c/Serpinh1/Serpina3m	10
5	MF	GO:0140375	immune receptor activity	8/363	139/22543	0.00189441	0.0452386	0.0387656	Il12rb1/Il6ra/Cntfr/Fzd4/Fcer1g/Fcgr4/H2-Eb1/Pira2	8
5	MF	GO:0038024	cargo receptor activity	6/363	82/22543	0.00209528	0.0481108	0.0412269	Itgb2/Corin/Cxcl16/Hmmr/Loxl2/Stab1	6
6	BP	GO:0006805	xenobiotic metabolic process	12/44	128/23012	9.38822e-18	5.92397e-15	3.86399e-15	Gsta3/Nceh1/Gsta4/Ugt2b1/Cyp2c37/Ugt1a6a/Ugt2b5/Gsta2/Gstm1/Aox1/Gsta1/Ugt1a6b	12
6	BP	GO:0071466	cellular response to xenobiotic stimulus	12/44	190/23012	1.18385e-15	3.73504e-13	2.43623e-13	Gsta3/Nceh1/Gsta4/Ugt2b1/Cyp2c37/Ugt1a6a/Ugt2b5/Gsta2/Gstm1/Aox1/Gsta1/Ugt1a6b	12
6	BP	GO:0052695	cellular glucuronidation	6/44	19/23012	9.12259e-13	1.91879e-10	1.25156e-10	Ugt2b35/Ugt2b1/Ugt1a6a/Ugt2b5/Ugt2b36/Ugt1a6b	6
6	BP	GO:0006063	uronic acid metabolic process	6/44	24/23012	4.49357e-12	5.67089e-10	3.69892e-10	Ugt2b35/Ugt2b1/Ugt1a6a/Ugt2b5/Ugt2b36/Ugt1a6b	6
6	BP	GO:0019585	glucuronate metabolic process	6/44	24/23012	4.49357e-12	5.67089e-10	3.69892e-10	Ugt2b35/Ugt2b1/Ugt1a6a/Ugt2b5/Ugt2b36/Ugt1a6b	6
6	BP	GO:0120188	regulation of bile acid secretion	4/44	10/23012	2.42015e-09	2.54519e-07	1.66014e-07	Ces1f/Ces1d/Ces1g/Ces1b	4
6	BP	GO:0010887	negative regulation of cholesterol storage	4/44	16/23012	2.08003e-08	1.64062e-06	1.07012e-06	Ces1f/Ces1d/Ces1g/Ces1b	4
6	BP	GO:0032782	bile acid secretion	4/44	16/23012	2.08003e-08	1.64062e-06	1.07012e-06	Ces1f/Ces1d/Ces1g/Ces1b	4
6	BP	GO:0070857	regulation of bile acid biosynthetic process	4/44	17/23012	2.71625e-08	1.9044e-06	1.24217e-06	Ces1f/Ces1d/Ces1g/Ces1b	4
6	BP	GO:0043691	reverse cholesterol transport	4/44	20/23012	5.50648e-08	3.15872e-06	2.06032e-06	Ces1f/Ces1d/Ces1g/Ces1b	4
6	BP	GO:1904251	regulation of bile acid metabolic process	4/44	20/23012	5.50648e-08	3.15872e-06	2.06032e-06	Ces1f/Ces1d/Ces1g/Ces1b	4
6	BP	GO:0010883	regulation of lipid storage	5/44	57/23012	7.86002e-08	3.7367e-06	2.43731e-06	Fitm1/Ces1f/Ces1d/Ces1g/Ces1b	5
6	BP	GO:0071397	cellular response to cholesterol	4/44	22/23012	8.29061e-08	3.7367e-06	2.43731e-06	Ces1f/Ces1d/Ces1g/Ces1b	4
6	BP	GO:0090205	positive regulation of cholesterol metabolic process	4/44	22/23012	8.29061e-08	3.7367e-06	2.43731e-06	Ces1f/Ces1d/Ces1g/Ces1b	4
6	BP	GO:0010885	regulation of cholesterol storage	4/44	23/23012	1.0022e-07	4.21594e-06	2.74991e-06	Ces1f/Ces1d/Ces1g/Ces1b	4
6	BP	GO:0006749	glutathione metabolic process	5/44	63/23012	1.30831e-07	5.15965e-06	3.36546e-06	Gsta3/Gsta4/Gsta2/Gstm1/Gsta1	5
6	BP	GO:0051791	medium-chain fatty acid metabolic process	4/44	26/23012	1.68499e-07	6.25427e-06	4.07944e-06	Ces1f/Ces1d/Ces1g/Ces1b	4
6	BP	GO:0036315	cellular response to sterol	4/44	27/23012	1.97528e-07	6.92445e-06	4.51657e-06	Ces1f/Ces1d/Ces1g/Ces1b	4
6	BP	GO:0070723	response to cholesterol	4/44	28/23012	2.30129e-07	7.6427e-06	4.98506e-06	Ces1f/Ces1d/Ces1g/Ces1b	4
6	BP	GO:0010878	cholesterol storage	4/44	29/23012	2.66578e-07	8.01004e-06	5.22467e-06	Ces1f/Ces1d/Ces1g/Ces1b	4
6	BP	GO:0010888	negative regulation of lipid storage	4/44	29/23012	2.66578e-07	8.01004e-06	5.22467e-06	Ces1f/Ces1d/Ces1g/Ces1b	4
6	BP	GO:0006699	bile acid biosynthetic process	4/44	32/23012	4.0193e-07	1.15281e-05	7.51936e-06	Ces1f/Ces1d/Ces1g/Ces1b	4
6	BP	GO:0010875	positive regulation of cholesterol efflux	4/44	33/23012	4.56733e-07	1.20083e-05	7.83257e-06	Ces1f/Ces1d/Ces1g/Ces1b	4
6	BP	GO:0036314	response to sterol	4/44	33/23012	4.56733e-07	1.20083e-05	7.83257e-06	Ces1f/Ces1d/Ces1g/Ces1b	4
6	BP	GO:0071404	cellular response to low-density lipoprotein particle stimulus	4/44	35/23012	5.82798e-07	1.47098e-05	9.5947e-06	Ces1f/Ces1d/Ces1g/Ces1b	4
6	BP	GO:0055094	response to lipoprotein particle	4/44	36/23012	6.54737e-07	1.589e-05	1.03645e-05	Ces1f/Ces1d/Ces1g/Ces1b	4
6	BP	GO:0008210	estrogen metabolic process	4/44	37/23012	7.33078e-07	1.71323e-05	1.11748e-05	Ugt2b35/Ugt2b1/Ugt2b5/Ugt2b36	4
6	BP	GO:0045940	positive regulation of steroid metabolic process	4/44	39/23012	9.10424e-07	1.98096e-05	1.29211e-05	Ces1f/Ces1d/Ces1g/Ces1b	4
6	BP	GO:0071402	cellular response to lipoprotein particle stimulus	4/44	39/23012	9.10424e-07	1.98096e-05	1.29211e-05	Ces1f/Ces1d/Ces1g/Ces1b	4
6	BP	GO:0015718	monocarboxylic acid transport	6/44	180/23012	1.16208e-06	2.44425e-05	1.5943e-05	Abcc3/Slc2a1/Ces1f/Ces1d/Ces1g/Ces1b	6
6	BP	GO:0045834	positive regulation of lipid metabolic process	6/44	182/23012	1.23938e-06	2.52274e-05	1.64549e-05	Fgf21/Ces1f/Adora1/Ces1d/Ces1g/Ces1b	6
6	BP	GO:0019915	lipid storage	5/44	101/23012	1.39726e-06	2.75523e-05	1.79714e-05	Fitm1/Ces1f/Ces1d/Ces1g/Ces1b	5
6	BP	GO:0032890	regulation of organic acid transport	5/44	102/23012	1.46721e-06	2.76934e-05	1.80634e-05	Ces1f/Adora1/Ces1d/Ces1g/Ces1b	5
6	BP	GO:0010874	regulation of cholesterol efflux	4/44	44/23012	1.4922e-06	2.76934e-05	1.80634e-05	Ces1f/Ces1d/Ces1g/Ces1b	4
6	BP	GO:0032373	positive regulation of sterol transport	4/44	46/23012	1.78877e-06	3.05058e-05	1.98979e-05	Ces1f/Ces1d/Ces1g/Ces1b	4
6	BP	GO:0032376	positive regulation of cholesterol transport	4/44	46/23012	1.78877e-06	3.05058e-05	1.98979e-05	Ces1f/Ces1d/Ces1g/Ces1b	4
6	BP	GO:0090181	regulation of cholesterol metabolic process	4/44	46/23012	1.78877e-06	3.05058e-05	1.98979e-05	Ces1f/Ces1d/Ces1g/Ces1b	4
6	BP	GO:0008206	bile acid metabolic process	4/44	48/23012	2.12699e-06	3.53192e-05	2.30375e-05	Ces1f/Ces1d/Ces1g/Ces1b	4
6	BP	GO:1905954	positive regulation of lipid localization	5/44	126/23012	4.15862e-06	6.72683e-05	4.38767e-05	Fitm1/Ces1f/Ces1d/Ces1g/Ces1b	5
6	BP	GO:0046717	acid secretion	4/44	57/23012	4.26423e-06	6.72683e-05	4.38767e-05	Ces1f/Ces1d/Ces1g/Ces1b	4
6	BP	GO:0006695	cholesterol biosynthetic process	4/44	59/23012	4.89956e-06	7.36101e-05	4.80132e-05	Ces1f/Ces1d/Ces1g/Ces1b	4
6	BP	GO:1902653	secondary alcohol biosynthetic process	4/44	59/23012	4.89956e-06	7.36101e-05	4.80132e-05	Ces1f/Ces1d/Ces1g/Ces1b	4
6	BP	GO:1905953	negative regulation of lipid localization	4/44	61/23012	5.60232e-06	8.22108e-05	5.36232e-05	Ces1f/Ces1d/Ces1g/Ces1b	4
6	BP	GO:0042445	hormone metabolic process	6/44	242/23012	6.42287e-06	9.21098e-05	6.00799e-05	Mme/Ugt2b35/Ugt2b1/Aldh1a1/Ugt2b5/Ugt2b36	6
6	BP	GO:0016126	sterol biosynthetic process	4/44	65/23012	7.228e-06	0.000101353	6.61087e-05	Ces1f/Ces1d/Ces1g/Ces1b	4
6	BP	GO:0033344	cholesterol efflux	4/44	66/23012	7.68363e-06	0.000105399	6.87483e-05	Ces1f/Ces1d/Ces1g/Ces1b	4
6	BP	GO:0032371	regulation of sterol transport	4/44	71/23012	1.02869e-05	0.00013523	8.82058e-05	Ces1f/Ces1d/Ces1g/Ces1b	4
6	BP	GO:0032374	regulation of cholesterol transport	4/44	71/23012	1.02869e-05	0.00013523	8.82058e-05	Ces1f/Ces1d/Ces1g/Ces1b	4
6	BP	GO:0042537	benzene-containing compound metabolic process	3/44	25/23012	1.45654e-05	0.000187566	0.000122343	Ugt2b1/Ugt1a6a/Ugt1a6b	3
6	BP	GO:0008209	androgen metabolic process	3/44	28/23012	2.06632e-05	0.00026077	0.000170091	Ugt2b35/Ugt2b1/Ugt2b36	3
6	BP	GO:0055088	lipid homeostasis	5/44	184/23012	2.6103e-05	0.00032296	0.000210655	Ces1f/Adora1/Ces1d/Ces1g/Ces1b	5
6	BP	GO:1905952	regulation of lipid localization	5/44	190/23012	3.04401e-05	0.000369379	0.000240933	Fitm1/Ces1f/Ces1d/Ces1g/Ces1b	5
6	BP	GO:0050810	regulation of steroid biosynthetic process	4/44	96/23012	3.39698e-05	0.000404433	0.000263797	Ces1f/Ces1d/Ces1g/Ces1b	4
6	BP	GO:0042632	cholesterol homeostasis	4/44	102/23012	4.30948e-05	0.000503571	0.000328461	Ces1f/Ces1d/Ces1g/Ces1b	4
6	BP	GO:0032370	positive regulation of lipid transport	4/44	103/23012	4.47738e-05	0.000504505	0.000329071	Ces1f/Ces1d/Ces1g/Ces1b	4
6	BP	GO:0055092	sterol homeostasis	4/44	103/23012	4.47738e-05	0.000504505	0.000329071	Ces1f/Ces1d/Ces1g/Ces1b	4
6	BP	GO:0072330	monocarboxylic acid biosynthetic process	5/44	225/23012	6.8035e-05	0.000753159	0.000491259	Ces1f/Aldh1a1/Ces1d/Ces1g/Ces1b	5
6	BP	GO:0030301	cholesterol transport	4/44	121/23012	8.39089e-05	0.000912871	0.000595433	Ces1f/Ces1d/Ces1g/Ces1b	4
6	BP	GO:0019218	regulation of steroid metabolic process	4/44	123/23012	8.94207e-05	0.000956347	0.000623791	Ces1f/Ces1d/Ces1g/Ces1b	4
6	BP	GO:0015918	sterol transport	4/44	124/23012	9.22733e-05	0.000970407	0.000632962	Ces1f/Ces1d/Ces1g/Ces1b	4
6	BP	GO:0042180	cellular ketone metabolic process	5/44	255/23012	0.000122582	0.00126802	0.000827082	Nqo1/Ces1f/Ces1d/Ces1g/Ces1b	5
6	BP	GO:0097305	response to alcohol	5/44	256/23012	0.000124847	0.00127062	0.000828781	Ces1f/Aldh1a1/Ces1d/Ces1g/Ces1b	5
6	BP	GO:0009636	response to toxic substance	4/44	137/23012	0.000135665	0.0013588	0.000886298	Nqo1/Gsta3/Aldh1a1/Ces1d	4
6	BP	GO:0046165	alcohol biosynthetic process	4/44	144/23012	0.000164345	0.00162034	0.00105689	Ces1f/Ces1d/Ces1g/Ces1b	4
6	BP	GO:0008203	cholesterol metabolic process	4/44	150/23012	0.000192218	0.00186599	0.00121712	Ces1f/Ces1d/Ces1g/Ces1b	4
6	BP	GO:0032368	regulation of lipid transport	4/44	158/23012	0.000234494	0.00224191	0.00146232	Ces1f/Ces1d/Ces1g/Ces1b	4
6	BP	GO:1902652	secondary alcohol metabolic process	4/44	162/23012	0.000257969	0.00241511	0.00157529	Ces1f/Ces1d/Ces1g/Ces1b	4
6	BP	GO:0016125	sterol metabolic process	4/44	163/23012	0.000264093	0.00241511	0.00157529	Ces1f/Ces1d/Ces1g/Ces1b	4
6	BP	GO:0097306	cellular response to alcohol	4/44	163/23012	0.000264093	0.00241511	0.00157529	Ces1f/Ces1d/Ces1g/Ces1b	4
6	BP	GO:0010565	regulation of cellular ketone metabolic process	4/44	172/23012	0.000324003	0.00292066	0.00190504	Ces1f/Ces1d/Ces1g/Ces1b	4
6	BP	GO:0098754	detoxification	3/44	72/23012	0.000354734	0.00315263	0.00205635	Nqo1/Gsta3/Aldh1a1	3
6	BP	GO:0046459	short-chain fatty acid metabolic process	2/44	15/23012	0.000369276	0.00323629	0.00211092	Ces1f/Ces1d	2
6	BP	GO:0006694	steroid biosynthetic process	4/44	179/23012	0.000376907	0.00325792	0.00212503	Ces1f/Ces1d/Ces1g/Ces1b	4
6	BP	GO:0062013	positive regulation of small molecule metabolic process	4/44	186/23012	0.000435729	0.00371547	0.00242347	Ces1f/Ces1d/Ces1g/Ces1b	4
6	BP	GO:0001659	temperature homeostasis	4/44	195/23012	0.000520645	0.00438036	0.00285716	Fgf21/Adora1/Aldh1a1/Ces1d	4
6	BP	GO:0034377	plasma lipoprotein particle assembly	2/44	21/23012	0.000733186	0.00600832	0.00391901	Ces1d/Ces1g	2
6	BP	GO:0150104	transport across blood-brain barrier	2/44	21/23012	0.000733186	0.00600832	0.00391901	Slc22a5/Slc2a1	2
6	BP	GO:0010232	vascular transport	2/44	22/23012	0.000805526	0.0065165	0.00425048	Slc22a5/Slc2a1	2
6	BP	GO:0046890	regulation of lipid biosynthetic process	4/44	222/23012	0.000845708	0.00675496	0.00440602	Ces1f/Ces1d/Ces1g/Ces1b	4
6	BP	GO:0035634	response to stilbenoid	2/44	24/23012	0.000960111	0.00757288	0.00493952	Gsta2/Gsta1	2
6	BP	GO:0065005	protein-lipid complex assembly	2/44	26/23012	0.00112782	0.00878588	0.00573072	Ces1d/Ces1g	2
6	BP	GO:1901617	organic hydroxy compound biosynthetic process	4/44	248/23012	0.00127419	0.00980502	0.00639546	Ces1f/Ces1d/Ces1g/Ces1b	4
6	BP	GO:0042178	xenobiotic catabolic process	2/44	31/23012	0.00160389	0.0121934	0.00795335	Ugt2b1/Gstm1	2
6	BP	GO:0050996	positive regulation of lipid catabolic process	2/44	33/23012	0.00181678	0.0136475	0.00890176	Fgf21/Adora1	2
6	BP	GO:0009225	nucleotide-sugar metabolic process	2/44	34/23012	0.00192799	0.0143125	0.00933552	Entpd5/Ugdh	2
6	BP	GO:0009069	serine family amino acid metabolic process	2/44	36/23012	0.00215987	0.0158474	0.0103367	Csad/Psat1	2
6	BP	GO:0042908	xenobiotic transport	2/44	39/23012	0.0025312	0.0183585	0.0119746	Abcc3/Slc2a1	2
6	BP	GO:0046461	neutral lipid catabolic process	2/44	41/23012	0.00279428	0.0198111	0.0129221	Fgf21/Ces1d	2
6	BP	GO:0046464	acylglycerol catabolic process	2/44	41/23012	0.00279428	0.0198111	0.0129221	Fgf21/Ces1d	2
6	BP	GO:0006639	acylglycerol metabolic process	3/44	149/23012	0.00290087	0.0203198	0.0132539	Fgf21/Ces1d/Ces1g	3
6	BP	GO:0071827	plasma lipoprotein particle organization	2/44	42/23012	0.00293044	0.0203198	0.0132539	Ces1d/Ces1g	2
6	BP	GO:0006638	neutral lipid metabolic process	3/44	151/23012	0.00301208	0.0206589	0.0134751	Fgf21/Ces1d/Ces1g	3
6	BP	GO:0106106	cold-induced thermogenesis	3/44	154/23012	0.00318376	0.0216016	0.01409	Fgf21/Aldh1a1/Ces1d	3
6	BP	GO:0071825	protein-lipid complex organization	2/44	46/23012	0.00350562	0.0235324	0.0153494	Ces1d/Ces1g	2
6	BP	GO:1990845	adaptive thermogenesis	3/44	173/23012	0.00441084	0.0292973	0.0191096	Fgf21/Aldh1a1/Ces1d	3
6	BP	GO:0071385	cellular response to glucocorticoid stimulus	2/44	52/23012	0.00445875	0.029307	0.0191159	Ugt1a6a/Ugt1a6b	2
6	BP	GO:0090207	regulation of triglyceride metabolic process	2/44	53/23012	0.004628	0.0301058	0.019637	Fgf21/Ces1g	2
6	BP	GO:1990748	cellular detoxification	2/44	54/23012	0.00480019	0.0309073	0.0201598	Nqo1/Aldh1a1	2
6	BP	GO:1900271	regulation of long-term synaptic potentiation	2/44	59/23012	0.00570482	0.036361	0.023717	Mme/Adora1	2
6	BP	GO:0097237	cellular response to toxic substance	2/44	61/23012	0.00608685	0.038408	0.0250522	Nqo1/Aldh1a1	2
6	BP	GO:0071384	cellular response to corticosteroid stimulus	2/44	62/23012	0.00628215	0.0392479	0.0256	Ugt1a6a/Ugt1a6b	2
6	BP	GO:0008652	amino acid biosynthetic process	2/44	67/23012	0.00730098	0.0447274	0.0291741	Psat1/Aldh1a1	2
6	BP	GO:0046503	glycerolipid catabolic process	2/44	67/23012	0.00730098	0.0447274	0.0291741	Fgf21/Ces1d	2
6	BP	GO:0097006	regulation of plasma lipoprotein particle levels	2/44	70/23012	0.00794577	0.0482094	0.0314453	Ces1d/Ces1g	2
6	BP	GO:0050994	regulation of lipid catabolic process	2/44	71/23012	0.00816621	0.0490751	0.0320099	Fgf21/Adora1	2
6	CC	GO:0005811	lipid droplet	4/43	115/22778	6.5357e-05	0.00365999	0.00309586	Ces1f/Ces1d/Ces1g/Ces1b	4
6	CC	GO:0005640	nuclear outer membrane	2/43	27/22778	0.00118575	0.0300977	0.0254586	Ugt2b1/Ugt2b5	2
6	CC	GO:0016323	basolateral plasma membrane	4/43	268/22778	0.00161238	0.0300977	0.0254586	Slc22a5/Abcc3/Slc2a1/Adora1	4
6	MF	GO:0015020	glucuronosyltransferase activity	6/45	35/22543	6.952e-11	8.96808e-09	4.61027e-09	Ugt2b35/Ugt2b1/Ugt1a6a/Ugt2b5/Ugt2b36/Ugt1a6b	6
6	MF	GO:0106435	carboxylesterase activity	5/45	20/22543	3.82035e-10	2.46413e-08	1.26675e-08	Ces1f/Ces1d/Ces1g/Ces2c/Ces1b	5
6	MF	GO:0004364	glutathione transferase activity	5/45	31/22543	4.11918e-09	1.77125e-07	9.10556e-08	Gsta3/Gsta4/Gsta2/Gstm1/Gsta1	5
6	MF	GO:0004771	sterol esterase activity	4/45	18/22543	4.1526e-08	1.33921e-06	6.88457e-07	Ces1f/Ces1d/Ces1g/Ces1b	4
6	MF	GO:0016765	transferase activity, transferring alkyl or aryl (other than methyl) groups	5/45	63/22543	1.6252e-07	4.19303e-06	2.15553e-06	Gsta3/Gsta4/Gsta2/Gstm1/Gsta1	5
6	MF	GO:0008194	UDP-glycosyltransferase activity	6/45	149/22543	4.96281e-07	1.06701e-05	5.48522e-06	Ugt2b35/Ugt2b1/Ugt1a6a/Ugt2b5/Ugt2b36/Ugt1a6b	6
6	MF	GO:0052689	carboxylic ester hydrolase activity	6/45	164/22543	8.71142e-07	1.60539e-05	8.25292e-06	Nceh1/Ces1f/Ces1d/Ces1g/Ces2c/Ces1b	6
6	MF	GO:0050253	retinyl-palmitate esterase activity	3/45	12/22543	1.61478e-06	2.60384e-05	1.33857e-05	Ces1f/Ces1d/Ces2c	3
6	MF	GO:0016758	hexosyltransferase activity	6/45	193/22543	2.24775e-06	3.22177e-05	1.65624e-05	Ugt2b35/Ugt2b1/Ugt1a6a/Ugt2b5/Ugt2b36/Ugt1a6b	6
6	MF	GO:0043295	glutathione binding	3/45	18/22543	5.93936e-06	7.66178e-05	3.93873e-05	Gsta2/Gstm1/Gsta1	3
6	MF	GO:0051287	NAD binding	4/45	65/22543	8.58052e-06	0.000100626	5.17294e-05	Ugdh/Htatip2/Aldh1a1/Aox1	4
6	MF	GO:0016757	glycosyltransferase activity	6/45	268/22543	1.47366e-05	0.000158418	8.14389e-05	Ugt2b35/Ugt2b1/Ugt1a6a/Ugt2b5/Ugt2b36/Ugt1a6b	6
6	MF	GO:0016298	lipase activity	4/45	127/22543	0.000119694	0.00118773	0.000610583	Ces1f/Ces1d/Ces1g/Ces1b	4
6	MF	GO:0004769	steroid delta-isomerase activity	2/45	12/22543	0.000253911	0.00233961	0.00120274	Gsta2/Gsta1	2
6	MF	GO:0016903	oxidoreductase activity, acting on the aldehyde or oxo group of donors	3/45	66/22543	0.000311493	0.00267884	0.00137713	Htatip2/Aldh1a1/Aox1	3
6	MF	GO:0016209	antioxidant activity	3/45	85/22543	0.000654782	0.00527918	0.0027139	Nqo1/Gsta2/Gsta1	3
6	MF	GO:0016863	intramolecular oxidoreductase activity, transposing C=C bonds	2/45	24/22543	0.00104575	0.00793539	0.00407939	Gsta2/Gsta1	2
6	MF	GO:0004602	glutathione peroxidase activity	2/45	26/22543	0.00122829	0.00880272	0.00452527	Gsta2/Gsta1	2
6	MF	GO:0042910	xenobiotic transmembrane transporter activity	2/45	38/22543	0.00261676	0.0177664	0.0091333	Abcc3/Slc2a1	2
6	MF	GO:0140359	ABC-type transporter activity	2/45	47/22543	0.0039782	0.0256594	0.0131909	Abcc3/Abcc12	2
6	MF	GO:0016853	isomerase activity	3/45	170/22543	0.00473946	0.0287752	0.0147926	Degs1l/Gsta2/Gsta1	3
6	MF	GO:0016620	oxidoreductase activity, acting on the aldehyde or oxo group of donors, NAD or NADP as acceptor	2/45	54/22543	0.00521981	0.0287752	0.0147926	Htatip2/Aldh1a1	2
6	MF	GO:0030170	pyridoxal phosphate binding	2/45	54/22543	0.00521981	0.0287752	0.0147926	Csad/Psat1	2
6	MF	GO:0070279	vitamin B6 binding	2/45	55/22543	0.00540994	0.0287752	0.0147926	Csad/Psat1	2
6	MF	GO:0016860	intramolecular oxidoreductase activity	2/45	56/22543	0.00560323	0.0287752	0.0147926	Gsta2/Gsta1	2
6	MF	GO:0004601	peroxidase activity	2/45	57/22543	0.00579965	0.0287752	0.0147926	Gsta2/Gsta1	2
6	MF	GO:0016684	oxidoreductase activity, acting on peroxide as acceptor	2/45	59/22543	0.00620185	0.0296311	0.0152326	Gsta2/Gsta1	2
6	MF	GO:0005504	fatty acid binding	2/45	61/22543	0.00661645	0.0304829	0.0156705	Gsta2/Gsta1	2
7	MF	GO:0050997	quaternary ammonium group binding	4/75	53/22543	2.92428e-05	0.00640417	0.00504823	Pctp/Hacl1/Chrna2/Chka	4
8	MF	GO:0008395	steroid hydroxylase activity	2/20	41/22543	0.000600592	0.0378373	0.0170695	Cyp7b1/Cyp3a59	2
10	BP	GO:0051791	medium-chain fatty acid metabolic process	6/42	26/23012	5.70431e-12	4.87148e-09	3.78286e-09	Crat/Cyp4a31/Cyp4a14/Ces1e/Cyp4a32/Cyp4a10	6
10	BP	GO:0001676	long-chain fatty acid metabolic process	6/42	127/23012	1.11832e-07	4.77524e-05	3.70812e-05	Acot2/Cyp4a31/Cyp4a14/Cyp4a32/Cyp4a10/Acot1	6
10	BP	GO:0043651	linoleic acid metabolic process	4/42	32/23012	3.32047e-07	9.45227e-05	7.33999e-05	Cyp4a31/Cyp4a14/Cyp4a32/Cyp4a10	4
10	BP	GO:0120254	olefinic compound metabolic process	6/42	171/23012	6.48008e-07	0.00013835	0.000107433	Cyp4a31/Cyp4a14/Retsat/Cyp4a32/Cyp4a10/Rdh1	6
10	BP	GO:0046456	icosanoid biosynthetic process	4/42	51/23012	2.25032e-06	0.000384355	0.000298463	Cyp4a31/Cyp4a14/Cyp4a32/Cyp4a10	4
10	BP	GO:0019369	arachidonic acid metabolic process	4/42	81/23012	1.43999e-05	0.00204958	0.00159156	Cyp4a31/Cyp4a14/Cyp4a32/Cyp4a10	4
10	BP	GO:0000038	very long-chain fatty acid metabolic process	3/42	35/23012	3.55248e-05	0.00433403	0.00336551	Acaa1b/Acot2/Acot1	3
10	BP	GO:0009062	fatty acid catabolic process	4/42	109/23012	4.64037e-05	0.00459416	0.00356751	Acaa1b/Acot2/Ehhadh/Crat	4
10	BP	GO:0033865	nucleoside bisphosphate metabolic process	4/42	116/23012	5.91754e-05	0.00459416	0.00356751	Acot2/Ehhadh/Vnn1/Acot1	4
10	BP	GO:0033875	ribonucleoside bisphosphate metabolic process	4/42	116/23012	5.91754e-05	0.00459416	0.00356751	Acot2/Ehhadh/Vnn1/Acot1	4
10	BP	GO:0034032	purine nucleoside bisphosphate metabolic process	4/42	116/23012	5.91754e-05	0.00459416	0.00356751	Acot2/Ehhadh/Vnn1/Acot1	4
10	BP	GO:0016054	organic acid catabolic process	5/42	242/23012	7.64187e-05	0.00502012	0.00389828	Acaa1b/Acot2/Ehhadh/Crat/Ddah1	5
10	BP	GO:0046395	carboxylic acid catabolic process	5/42	242/23012	7.64187e-05	0.00502012	0.00389828	Acaa1b/Acot2/Ehhadh/Crat/Ddah1	5
10	BP	GO:0033559	unsaturated fatty acid metabolic process	4/42	138/23012	0.000116111	0.00661059	0.00513333	Cyp4a31/Cyp4a14/Cyp4a32/Cyp4a10	4
10	BP	GO:0072329	monocarboxylic acid catabolic process	4/42	138/23012	0.000116111	0.00661059	0.00513333	Acaa1b/Acot2/Ehhadh/Crat	4
10	BP	GO:0006690	icosanoid metabolic process	4/42	145/23012	0.000140523	0.00750042	0.00582431	Cyp4a31/Cyp4a14/Cyp4a32/Cyp4a10	4
10	BP	GO:0006635	fatty acid beta-oxidation	3/42	77/23012	0.00037644	0.0189106	0.0146847	Acaa1b/Ehhadh/Crat	3
10	BP	GO:0006637	acyl-CoA metabolic process	3/42	88/23012	0.000556902	0.0250313	0.0194376	Acot2/Ehhadh/Acot1	3
10	BP	GO:0035383	thioester metabolic process	3/42	88/23012	0.000556902	0.0250313	0.0194376	Acot2/Ehhadh/Acot1	3
10	BP	GO:0044242	cellular lipid catabolic process	4/42	234/23012	0.000861312	0.036778	0.0285593	Acaa1b/Acot2/Ehhadh/Crat	4
10	CC	GO:0005777	peroxisome	4/42	150/22778	0.00016645	0.0036619	0.00280337	Acaa1b/Ehhadh/Crat/Hsdl2	4
10	CC	GO:0042579	microbody	4/42	150/22778	0.00016645	0.0036619	0.00280337	Acaa1b/Ehhadh/Crat/Hsdl2	4
10	MF	GO:0018685	alkane 1-monooxygenase activity	4/42	11/22543	3.40124e-09	3.43525e-07	1.79013e-07	Cyp4a31/Cyp4a14/Cyp4a32/Cyp4a10	4
10	MF	GO:0050051	leukotriene-B4 20-monooxygenase activity	4/42	13/22543	7.3495e-09	3.7115e-07	1.93408e-07	Cyp4a31/Cyp4a14/Cyp4a32/Cyp4a10	4
10	MF	GO:0016713	oxidoreductase activity, acting on paired donors, with incorporation or reduction of molecular oxygen, reduced iron-sulfur protein as one donor, and incorporation of one atom of oxygen	4/42	16/22543	1.86322e-08	3.76371e-07	1.96129e-07	Cyp4a31/Cyp4a14/Cyp4a32/Cyp4a10	4
10	MF	GO:0102033	long-chain fatty acid omega-hydroxylase activity	4/42	16/22543	1.86322e-08	3.76371e-07	1.96129e-07	Cyp4a31/Cyp4a14/Cyp4a32/Cyp4a10	4
10	MF	GO:0120250	fatty acid omega-hydroxylase activity	4/42	16/22543	1.86322e-08	3.76371e-07	1.96129e-07	Cyp4a31/Cyp4a14/Cyp4a32/Cyp4a10	4
10	MF	GO:0008392	arachidonic acid epoxygenase activity	4/42	48/22543	1.90785e-06	3.21155e-05	1.67355e-05	Cyp4a31/Cyp4a14/Cyp4a32/Cyp4a10	4
10	MF	GO:0008391	arachidonic acid monooxygenase activity	4/42	51/22543	2.44037e-06	3.52111e-05	1.83486e-05	Cyp4a31/Cyp4a14/Cyp4a32/Cyp4a10	4
10	MF	GO:0016290	palmitoyl-CoA hydrolase activity	3/42	18/22543	4.81227e-06	6.07549e-05	3.16597e-05	Acot2/Ces1e/Acot1	3
10	MF	GO:0016712	oxidoreductase activity, acting on paired donors, with incorporation or reduction of molecular oxygen, reduced flavin or flavoprotein as one donor, and incorporation of one atom of oxygen	4/42	80/22543	1.48526e-05	0.000166679	8.68574e-05	Cyp4a31/Cyp4a14/Cyp4a32/Cyp4a10	4
10	MF	GO:0047617	acyl-CoA hydrolase activity	3/42	29/22543	2.12437e-05	0.000214562	0.000111809	Acot2/Ces1e/Acot1	3
10	MF	GO:0016289	CoA hydrolase activity	3/42	30/22543	2.35736e-05	0.000216448	0.000112792	Acot2/Ces1e/Acot1	3
10	MF	GO:0016790	thiolester hydrolase activity	3/42	48/22543	9.81099e-05	0.000825758	0.000430306	Acot2/Ces1e/Acot1	3
10	MF	GO:0016616	oxidoreductase activity, acting on the CH-OH group of donors, NAD or NADP as acceptor	4/42	143/22543	0.000144087	0.00111945	0.000583349	Ehhadh/Cyp4a14/Phgdh/Rdh1	4
10	MF	GO:0004497	monooxygenase activity	4/42	152/22543	0.000182177	0.00116404	0.000606587	Cyp4a31/Cyp4a14/Cyp4a32/Cyp4a10	4
10	MF	GO:0016614	oxidoreductase activity, acting on CH-OH group of donors	4/42	152/22543	0.000182177	0.00116404	0.000606587	Ehhadh/Cyp4a14/Phgdh/Rdh1	4
10	MF	GO:0016634	oxidoreductase activity, acting on the CH-CH group of donors, oxygen as acceptor	2/42	11/22543	0.000184403	0.00116404	0.000606587	Acaa1b/Crat	2
10	MF	GO:0016627	oxidoreductase activity, acting on the CH-CH group of donors	3/42	62/22543	0.000210676	0.00125166	0.000652247	Acaa1b/Crat/Retsat	3
10	MF	GO:0102991	myristoyl-CoA hydrolase activity	2/42	15/22543	0.00035038	0.00196602	0.0010245	Acot2/Acot1	2
10	MF	GO:0036041	long-chain fatty acid binding	2/42	21/22543	0.00069581	0.00369878	0.00192745	Fabp2/Cyp4a14	2
10	MF	GO:0016705	oxidoreductase activity, acting on paired donors, with incorporation or reduction of molecular oxygen	4/42	228/22543	0.000843872	0.00426156	0.00222072	Cyp4a31/Cyp4a14/Cyp4a32/Cyp4a10	4
10	MF	GO:0016810	hydrolase activity, acting on carbon-nitrogen (but not peptide) bonds	3/42	141/22543	0.0023003	0.0110633	0.00576515	Ddah1/Vnn1/Apobec1	3
10	MF	GO:0052689	carboxylic ester hydrolase activity	3/42	164/22543	0.00352454	0.0161808	0.00843191	Acot2/Ces1e/Acot1	3
10	MF	GO:0005504	fatty acid binding	2/42	61/22543	0.0057843	0.0254006	0.0132364	Fabp2/Cyp4a14	2
10	MF	GO:0051287	NAD binding	2/42	65/22543	0.00654367	0.0275379	0.0143502	Ehhadh/Phgdh	2
10	MF	GO:0031406	carboxylic acid binding	3/42	217/22543	0.00766169	0.0309532	0.0161299	Fabp2/Ddah1/Cyp4a14	3
10	MF	GO:0043177	organic acid binding	3/42	231/22543	0.0090855	0.0352937	0.0183917	Fabp2/Ddah1/Cyp4a14	3
10	MF	GO:0033293	monocarboxylic acid binding	2/42	89/22543	0.0119776	0.0448051	0.0233482	Fabp2/Cyp4a14	2
11	BP	GO:0033002	muscle cell proliferation	5/30	279/23012	2.8097e-05	0.0258212	0.0163258	Id2/Pde4d/Gata4/Myc/Pim1	5
11	BP	GO:0045600	positive regulation of fat cell differentiation	3/30	70/23012	0.000103175	0.0282721	0.0178755	Lpl/Id2/Pim1	3
11	BP	GO:0071372	cellular response to follicle-stimulating hormone stimulus	2/30	12/23012	0.00010756	0.0282721	0.0178755	Pde4d/Gata4	2
11	BP	GO:0032354	response to follicle-stimulating hormone	2/30	13/23012	0.000127013	0.0282721	0.0178755	Pde4d/Gata4	2
11	BP	GO:0071371	cellular response to gonadotropin stimulus	2/30	17/23012	0.000220741	0.0282721	0.0178755	Pde4d/Gata4	2
11	BP	GO:0045655	regulation of monocyte differentiation	2/30	18/23012	0.000248133	0.0282721	0.0178755	Myc/Zbtb46	2
11	BP	GO:0034698	response to gonadotropin	2/30	19/23012	0.0002771	0.0282721	0.0178755	Pde4d/Gata4	2
11	BP	GO:0051385	response to mineralocorticoid	2/30	19/23012	0.0002771	0.0282721	0.0178755	Hsd3b5/Hsd3b3	2
11	BP	GO:0032611	interleukin-1 beta production	3/30	101/23012	0.000305666	0.0282721	0.0178755	Lpl/Aqp4/Sucnr1	3
11	BP	GO:0048557	embryonic digestive tract morphogenesis	2/30	20/23012	0.00030764	0.0282721	0.0178755	Id2/Gata4	2
11	BP	GO:0045649	regulation of macrophage differentiation	2/30	21/23012	0.000339747	0.0283843	0.0179465	Id2/Zbtb46	2
11	BP	GO:0035634	response to stilbenoid	2/30	24/23012	0.000445441	0.0316231	0.0199942	Hsd3b5/Ifit3	2
11	BP	GO:0048661	positive regulation of smooth muscle cell proliferation	3/30	115/23012	0.000447334	0.0316231	0.0199942	Id2/Pde4d/Myc	3
11	BP	GO:0032612	interleukin-1 production	3/30	121/23012	0.000519011	0.0325711	0.0205936	Lpl/Aqp4/Sucnr1	3
11	BP	GO:1902106	negative regulation of leukocyte differentiation	3/30	122/23012	0.000531629	0.0325711	0.0205936	Id2/Myc/Zbtb46	3
11	BP	GO:1903707	negative regulation of hemopoiesis	3/30	128/23012	0.000611475	0.0351216	0.0222062	Id2/Myc/Zbtb46	3
11	BP	GO:0030224	monocyte differentiation	2/30	30/23012	0.000698649	0.0356699	0.0225529	Myc/Zbtb46	2
11	BP	GO:0060045	positive regulation of cardiac muscle cell proliferation	2/30	30/23012	0.000698649	0.0356699	0.0225529	Gata4/Pim1	2
11	BP	GO:0048566	embryonic digestive tract development	2/30	33/23012	0.000845957	0.0409176	0.0258708	Id2/Gata4	2
11	BP	GO:0045598	regulation of fat cell differentiation	3/30	149/23012	0.000950074	0.0412456	0.0260782	Lpl/Id2/Pim1	3
11	BP	GO:0010574	regulation of vascular endothelial growth factor production	2/30	35/23012	0.000951761	0.0412456	0.0260782	Gata4/Aqp4	2
11	BP	GO:0002761	regulation of myeloid leukocyte differentiation	3/30	151/23012	0.00098738	0.0412456	0.0260782	Id2/Myc/Zbtb46	3
11	BP	GO:0031670	cellular response to nutrient	2/30	37/23012	0.00106361	0.0424981	0.0268701	Lpl/Pim1	2
11	BP	GO:0010573	vascular endothelial growth factor production	2/30	39/23012	0.00118147	0.0452405	0.028604	Gata4/Aqp4	2
11	BP	GO:0086004	regulation of cardiac muscle cell contraction	2/30	40/23012	0.00124265	0.0456797	0.0288817	Pde4d/Gata4	2
11	MF	GO:0003854	3-beta-hydroxy-delta5-steroid dehydrogenase activity	2/30	11/22543	9.34632e-05	0.00476268	0.00259514	Hsd3b5/Hsd3b3	2
11	MF	GO:0004769	steroid delta-isomerase activity	2/30	12/22543	0.000112063	0.00476268	0.00259514	Hsd3b5/Hsd3b3	2
11	MF	GO:0016863	intramolecular oxidoreductase activity, transposing C=C bonds	2/30	24/22543	0.000463996	0.0131466	0.00716345	Hsd3b5/Hsd3b3	2
11	MF	GO:0016616	oxidoreductase activity, acting on the CH-OH group of donors, NAD or NADP as acceptor	3/30	143/22543	0.000895035	0.0181492	0.00988934	Hsd3b5/Hsd3b3/Cyp4a12a	3
11	MF	GO:0016614	oxidoreductase activity, acting on CH-OH group of donors	3/30	152/22543	0.0010676	0.0181492	0.00988934	Hsd3b5/Hsd3b3/Cyp4a12a	3
11	MF	GO:0033764	steroid dehydrogenase activity, acting on the CH-OH group of donors, NAD or NADP as acceptor	2/30	47/22543	0.0017831	0.0244754	0.0133365	Hsd3b5/Hsd3b3	2
11	MF	GO:0016229	steroid dehydrogenase activity	2/30	50/22543	0.00201562	0.0244754	0.0133365	Hsd3b5/Hsd3b3	2
11	MF	GO:0016860	intramolecular oxidoreductase activity	2/30	56/22543	0.00252141	0.02679	0.0145976	Hsd3b5/Hsd3b3	2
13	CC	GO:0000164	protein phosphatase type 1 complex	1/8	19/22778	0.00665468	0.0491771	0.0110926	Ppp1r3g	1
13	CC	GO:0005689	U12-type spliceosomal complex	1/8	26/22778	0.00909661	0.0491771	0.0110926	Zrsr2	1
13	CC	GO:0051233	spindle midzone	1/8	39/22778	0.0136177	0.0491771	0.0110926	Camk2b	1
13	CC	GO:0008287	protein serine/threonine phosphatase complex	1/8	53/22778	0.0184664	0.0491771	0.0110926	Ppp1r3g	1
13	CC	GO:1903293	phosphatase complex	1/8	53/22778	0.0184664	0.0491771	0.0110926	Ppp1r3g	1
13	CC	GO:0016529	sarcoplasmic reticulum	1/8	77/22778	0.0267299	0.0491771	0.0110926	Camk2b	1
13	CC	GO:0000795	synaptonemal complex	1/8	81/22778	0.0281012	0.0491771	0.0110926	Xlr3a	1
13	CC	GO:0099086	synaptonemal structure	1/8	81/22778	0.0281012	0.0491771	0.0110926	Xlr3a	1
13	MF	GO:0009931	calcium-dependent protein serine/threonine kinase activity	1/8	23/22543	0.00813435	0.028306	0.0141138	Camk2b	1
13	MF	GO:0004683	calmodulin-dependent protein kinase activity	1/8	24/22543	0.0084867	0.028306	0.0141138	Camk2b	1
13	MF	GO:0010857	calcium-dependent protein kinase activity	1/8	24/22543	0.0084867	0.028306	0.0141138	Camk2b	1
13	MF	GO:0099186	structural constituent of postsynapse	1/8	27/22543	0.00954309	0.028306	0.0141138	Camk2b	1
13	MF	GO:0030247	polysaccharide binding	1/8	28/22543	0.00989501	0.028306	0.0141138	Ppp1r3g	1
13	MF	GO:0043274	phospholipase binding	1/8	29/22543	0.0102468	0.028306	0.0141138	Camk2b	1
13	MF	GO:0036002	pre-mRNA binding	1/8	37/22543	0.0130573	0.028306	0.0141138	Zrsr2	1
13	MF	GO:0098918	structural constituent of synapse	1/8	37/22543	0.0130573	0.028306	0.0141138	Camk2b	1
13	MF	GO:0008157	protein phosphatase 1 binding	1/8	38/22543	0.0134081	0.028306	0.0141138	Ppp1r3g	1
13	MF	GO:0005200	structural constituent of cytoskeleton	1/8	73/22543	0.0256183	0.0486747	0.0242699	Camk2b	1
14	BP	GO:0090557	establishment of endothelial intestinal barrier	3/53	13/23012	3.24584e-06	0.00301539	0.00255909	Cldn1/Tjp2/Tjp3	3
15	MF	GO:0050308	sugar-phosphatase activity	1/10	10/22543	0.004428	0.0335456	0.0111509	G6pc1	1
15	MF	GO:0019203	carbohydrate phosphatase activity	1/10	11/22543	0.00486983	0.0335456	0.0111509	G6pc1	1
15	MF	GO:0045294	alpha-catenin binding	1/10	12/22543	0.00531148	0.0335456	0.0111509	Cdh1	1
15	MF	GO:0004198	calcium-dependent cysteine-type endopeptidase activity	1/10	14/22543	0.00619426	0.0335456	0.0111509	Capn8	1
15	MF	GO:0045295	gamma-catenin binding	1/10	14/22543	0.00619426	0.0335456	0.0111509	Cdh1	1
15	MF	GO:0042301	phosphate ion binding	1/10	15/22543	0.00663538	0.0335456	0.0111509	G6pc1	1
15	MF	GO:0015643	toxic substance binding	1/10	16/22543	0.00707633	0.0335456	0.0111509	Gstp2	1
15	MF	GO:0032794	GTPase activating protein binding	1/10	20/22543	0.00883835	0.0335456	0.0111509	Cdh1	1
15	MF	GO:0015645	fatty acid ligase activity	1/10	21/22543	0.00927842	0.0335456	0.0111509	Acsm2	1
15	MF	GO:0016408	C-acyltransferase activity	1/10	23/22543	0.010158	0.0335456	0.0111509	Acsm2	1
15	MF	GO:0030506	ankyrin binding	1/10	23/22543	0.010158	0.0335456	0.0111509	Cdh1	1
15	MF	GO:0004602	glutathione peroxidase activity	1/10	26/22543	0.0114761	0.0335456	0.0111509	Gstp2	1
15	MF	GO:0016405	CoA-ligase activity	1/10	26/22543	0.0114761	0.0335456	0.0111509	Acsm2	1
15	MF	GO:0016878	acid-thiol ligase activity	1/10	29/22543	0.0127926	0.0346292	0.0115111	Acsm2	1
15	MF	GO:0004364	glutathione transferase activity	1/10	31/22543	0.0136694	0.0346292	0.0115111	Gstp2	1
15	MF	GO:0016877	ligase activity, forming carbon-sulfur bonds	1/10	40/22543	0.0176063	0.0418151	0.0138997	Acsm2	1
16	BP	GO:0001702	gastrulation with mouth forming second	2/2	37/23012	2.51544e-06	2.01235e-05	NA	Nat8f3/Nat8f5	2
16	BP	GO:0007369	gastrulation	2/2	186/23012	6.49823e-05	0.000259929	NA	Nat8f3/Nat8f5	2
16	BP	GO:0003401	axis elongation	1/2	37/23012	0.0032132	0.00856853	NA	Nat8f3	1
16	BP	GO:0007368	determination of left/right symmetry	1/2	135/23012	0.0116988	0.0142587	NA	Nat8f5	1
16	BP	GO:0060972	left/right pattern formation	1/2	141/23012	0.0122172	0.0142587	NA	Nat8f5	1
16	BP	GO:0009799	specification of symmetry	1/2	144/23012	0.0124763	0.0142587	NA	Nat8f5	1
16	BP	GO:0009855	determination of bilateral symmetry	1/2	144/23012	0.0124763	0.0142587	NA	Nat8f5	1
16	BP	GO:0060560	developmental growth involved in morphogenesis	1/2	292/23012	0.0252176	0.0252176	NA	Nat8f3	1
16	CC	GO:0033116	endoplasmic reticulum-Golgi intermediate compartment membrane	2/2	18/22778	5.89806e-07	1.76942e-06	NA	Nat8f3/Nat8f5	2
16	CC	GO:0005793	endoplasmic reticulum-Golgi intermediate compartment	2/2	80/22778	1.21816e-05	1.82724e-05	NA	Nat8f3/Nat8f5	2
16	CC	GO:0031965	nuclear membrane	1/2	261/22778	0.0227861	0.0227861	NA	Nat8f3	1
16	MF	GO:0004468	lysine N-acetyltransferase activity, acting on acetyl phosphate as donor	2/2	13/22543	3.06987e-07	3.06987e-06	NA	Nat8f3/Nat8f5	2
16	MF	GO:0008080	N-acetyltransferase activity	2/2	77/22543	1.1516e-05	5.37228e-05	NA	Nat8f3/Nat8f5	2
16	MF	GO:0016410	N-acyltransferase activity	2/2	101/22543	1.98755e-05	5.37228e-05	NA	Nat8f3/Nat8f5	2
16	MF	GO:0016407	acetyltransferase activity	2/2	105/22543	2.14891e-05	5.37228e-05	NA	Nat8f3/Nat8f5	2
16	MF	GO:0016747	acyltransferase activity, transferring groups other than amino-acyl groups	2/2	235/22543	0.000108213	0.000216426	NA	Nat8f3/Nat8f5	2
16	MF	GO:0010485	histone H4 acetyltransferase activity	1/2	24/22543	0.00212818	0.00354696	NA	Nat8f3	1
16	MF	GO:0004402	histone acetyltransferase activity	1/2	44/22543	0.00389993	0.00520694	NA	Nat8f3	1
16	MF	GO:0061733	peptide-lysine-N-acetyltransferase activity	1/2	47/22543	0.00416555	0.00520694	NA	Nat8f3	1
16	MF	GO:0034212	peptide N-acetyltransferase activity	1/2	53/22543	0.0046967	0.00521856	NA	Nat8f3	1
16	MF	GO:0140993	histone modifying activity	1/2	197/22543	0.0174017	0.0174017	NA	Nat8f3	1
